# Supplementary material for: Global transcriptome profile of the developmental principles of in vitro iPSC-to-motor neuron differentiation
Source: BMC Mol Cell Biol. 2021 Feb 18;22:13. doi: 10.1186/s12860-021-00343-z (PMC7893891; doi:10.1186/s12860-021-00343-z)
Supplement: Supplementary file 1 — Additional file 1. List of differentially expressed genes (DEG) at each stage of MN development that were found to be significantly (p < 0.001) up or downregulated compared to the transcriptome profile of iPSC (D0). Additionally, DEG between two consecutive cell types are included. [file 12860_2021_343_MOESM1_ESM.xlsx]

## Sheet: Fig3B D7vsD0__DEG
Gene name	baseMean	log2FoldChange	lfcSE	stat	pvalue	padj
MEIS2	3730.77	-8.1574	0.472263	-17.273	7.51169e-67	1.4472e-62
UNC13A	496.672	4.3807	0.264267	16.5768	1.02597e-61	9.88319e-58
MDGA1	542.908	-8.05637	0.507515	-15.8742	9.56968e-57	6.14565e-53
ASXL3	782.493	-7.56853	0.511713	-14.7906	1.68495e-49	8.11555e-46
SPOCK3	925.465	6.22257	0.431811	14.4104	4.45071e-47	1.71495e-43
PLXNA2	3383.8	-6.84937	0.488533	-14.0203	1.17171e-44	3.76237e-41
SEMA3C	835.578	-7.02656	0.509762	-13.784	3.18105e-43	8.75515e-40
DPYSL5	1743.68	-4.92162	0.357639	-13.7614	4.34979e-43	1.04754e-39
PHC1	458.956	2.92159	0.212834	13.7271	6.9892e-43	1.49615e-39
LINC01933	2486.38	-7.47543	0.556303	-13.4377	3.63616e-41	7.00542e-38
NRCAM	2017.69	-5.11823	0.383187	-13.357	1.07824e-40	1.88849e-37
GREB1L	1327.46	-4.6472	0.360684	-12.8844	5.50985e-38	8.84606e-35
ZBTB16	959.203	-9.95451	0.777737	-12.7993	1.65371e-37	2.4508e-34
SEPHS1	587.836	3.23025	0.252951	12.7703	2.40324e-37	3.3072e-34
GRID2	2752.14	5.40794	0.42588	12.6983	6.04522e-37	7.76448e-34
DNAH1	228.883	-4.23323	0.339834	-12.4567	1.28521e-35	1.54755e-32
ANOS1	692.149	3.67539	0.296168	12.4098	2.31196e-35	2.62013e-32
BRINP1	268.734	4.80332	0.387396	12.399	2.64643e-35	2.83256e-32
TSHZ1	1435.67	-8.83677	0.72328	-12.2176	2.50277e-34	2.53781e-31
PRTG	9375.96	-6.3233	0.524058	-12.066	1.5967e-33	1.5381e-30
RARB	1699.85	-5.38433	0.446768	-12.0517	1.89884e-33	1.74205e-30
RBM47	325.191	5.72921	0.489392	11.7068	1.17638e-31	1.03019e-28
SKAP2	1304.34	-4.41574	0.378615	-11.6629	1.97282e-31	1.65254e-28
AASS	1579.23	2.45897	0.211701	11.6153	3.44636e-31	2.76657e-28
NCKAP5	1816.76	-3.98214	0.345052	-11.5407	8.22554e-31	6.33893e-28
CACNA2D1	501.797	5.01307	0.442077	11.3398	8.3318e-30	6.17386e-27
LINC01414	3245.03	-7.50766	0.663355	-11.3177	1.07226e-29	7.6512e-27
PRMT8	618.593	-4.18021	0.377212	-11.0819	1.53638e-28	1.05714e-25
LOC107983974	1233.99	-7.48259	0.680018	-11.0035	3.67509e-28	2.44153e-25
CADM1	4053.19	-3.61045	0.328821	-10.98	4.76994e-28	3.06325e-25
FBXO25	373.724	3.06478	0.281011	10.9063	1.07576e-27	6.68568e-25
PAX6	919.776	-7.22278	0.666514	-10.8367	2.30753e-27	1.38927e-24
LYST	268.542	-4.35214	0.402284	-10.8186	2.81112e-27	1.64118e-24
LOC105377567	1106.67	-5.33029	0.494049	-10.789	3.88e-27	2.19859e-24
BAHCC1	284.354	-7.54712	0.703647	-10.7257	7.7086e-27	4.24326e-24
VASH2	692.244	3.53961	0.331984	10.662	1.53268e-26	8.20242e-24
CATSPERG	152.485	-4.39986	0.413048	-10.6522	1.70344e-26	8.86987e-24
NDNF	611.849	-5.3694	0.50673	-10.5962	3.10435e-26	1.57391e-23
BOC	709.183	-4.81151	0.454749	-10.5806	3.66668e-26	1.81134e-23
SOX5	2152.44	-4.04855	0.384356	-10.5333	6.064e-26	2.92073e-23
ZEB2	1566.28	-5.87401	0.559198	-10.5043	8.2496e-26	3.87651e-23
RAI1	671.621	-3.71952	0.354788	-10.4838	1.02558e-25	4.70449e-23
PRSS23	670.508	-4.62863	0.442187	-10.4676	1.21733e-25	5.45419e-23
GRHL2	190.511	5.26575	0.504419	10.4393	1.64096e-25	7.18518e-23
IGFBP5	2702.1	-5.4368	0.522554	-10.4043	2.37048e-25	1.01488e-22
TDGF1	518.989	13.7496	1.32259	10.3959	2.58806e-25	1.08395e-22
LINC01470	715.03	-6.88096	0.666929	-10.3174	5.88012e-25	2.41035e-22
MIR124-2HG	990.671	-6.17337	0.599893	-10.2908	7.75352e-25	3.11207e-22
ACKR3	556.909	-5.85811	0.569376	-10.2886	7.92831e-25	3.11728e-22
JPH1	171.852	3.35383	0.327483	10.2412	1.29555e-24	4.992e-22
DCLK2	424.979	-4.65348	0.455496	-10.2163	1.67641e-24	6.33289e-22
NLN	676.48	2.89595	0.286082	10.1228	4.37634e-24	1.62144e-21
MEIS1	1450.27	-8.20864	0.811644	-10.1136	4.80828e-24	1.74786e-21
BAALC	524.042	-6.02739	0.596898	-10.0979	5.64658e-24	2.01458e-21
LRP2	402.699	-6.31162	0.625463	-10.0911	6.04744e-24	2.11836e-21
ZNF516	699.441	-3.51383	0.348371	-10.0865	6.342e-24	2.18187e-21
NCAM1	3825.9	-3.66905	0.364089	-10.0773	6.95893e-24	2.35212e-21
GLYCTK	173.896	-4.52112	0.450712	-10.0311	1.11305e-23	3.69724e-21
LOC105370982	810.687	-6.29283	0.627901	-10.022	1.21999e-23	3.98377e-21
FNDC5	498.003	-5.08544	0.510212	-9.9673	2.11904e-23	6.80423e-21
TNFRSF19	200.439	-4.84603	0.488238	-9.92556	3.22298e-23	1.01793e-20
ITPR2	581.249	3.69982	0.373809	9.89762	4.26309e-23	1.32472e-20
TERF1	738.657	3.23822	0.330453	9.79934	1.13326e-22	3.46561e-20
CRABP2	961.668	-5.00346	0.511309	-9.78559	1.29834e-22	3.90839e-20
SEMA6A	1269.53	2.96268	0.303358	9.76626	1.57142e-22	4.6577e-20
PCDH19	442.37	-4.34281	0.445106	-9.7568	1.72517e-22	5.03593e-20
MAN1A1	429.082	-3.41853	0.350575	-9.75122	1.82262e-22	5.24099e-20
FBLN7	202.434	-6.09899	0.627236	-9.7236	2.39162e-22	6.77602e-20
PHC2	601.931	-3.32829	0.344745	-9.65438	4.71018e-22	1.31517e-19
HOXB3	2718.57	-12.2876	1.27424	-9.64308	5.2584e-22	1.44726e-19
CPE	479.649	-3.21512	0.335862	-9.57272	1.04125e-21	2.82545e-19
SNHG14	6148.84	2.48966	0.260321	9.56381	1.13499e-21	3.03705e-19
SLIT1	1207.78	-5.44783	0.570268	-9.5531	1.25867e-21	3.32185e-19
BCL11A	235.99	6.55096	0.688739	9.51153	1.87875e-21	4.89136e-19
NBPF8	142.044	-2.94129	0.310914	-9.46014	3.07544e-21	7.90019e-19
HOTAIRM1	690.262	-11.7513	1.24329	-9.45177	3.33164e-21	8.4457e-19
PYGO1	303.591	-2.89084	0.306472	-9.43265	3.99847e-21	1.00045e-18
PCBP4	909.132	-4.27916	0.454839	-9.40807	5.05313e-21	1.24812e-18
FLJ12825	2002.78	-12.379	1.31636	-9.40398	5.25374e-21	1.28125e-18
CBL	485.604	1.78715	0.19079	9.36711	7.4547e-21	1.79528e-18
EPHB3	252.511	-5.41606	0.578586	-9.36086	7.90895e-21	1.88116e-18
PTCHD1	110.532	4.73906	0.50654	9.35574	8.30152e-21	1.95045e-18
PKNOX2	1281.73	-4.29877	0.460595	-9.33308	1.02839e-20	2.38636e-18
PIK3C2B	682.316	-2.7437	0.294014	-9.33184	1.04045e-20	2.38636e-18
RYR2	708.584	4.07053	0.436908	9.31668	1.20034e-20	2.72067e-18
CNTFR	198.875	-6.67121	0.718428	-9.28585	1.60422e-20	3.59383e-18
NELL1	2367.43	-6.00445	0.648385	-9.26063	2.0322e-20	4.50028e-18
CERCAM	323.928	-5.18906	0.56158	-9.24012	2.46227e-20	5.39069e-18
HOXB1	703.62	-11.5545	1.25128	-9.23414	2.60365e-20	5.63616e-18
GABRB3	1302.85	3.08537	0.334955	9.2113	3.22202e-20	6.89728e-18
DNMT3B	1035.27	3.11125	0.340003	9.15063	5.66029e-20	1.19836e-17
FZD5	169.12	4.61602	0.506939	9.10567	8.57341e-20	1.79538e-17
CNKSR3	553.579	-4.18432	0.459788	-9.10055	8.98782e-20	1.86193e-17
ST8SIA1	296.646	-3.40552	0.374374	-9.09658	9.32201e-20	1.91062e-17
PPP1R14C	365.922	-7.98577	0.878891	-9.08618	1.02578e-19	2.08029e-17
UGP2	415.565	2.41894	0.266615	9.07281	1.15985e-19	2.32768e-17
HOXA3	888.077	-11.0776	1.22297	-9.05795	1.32926e-19	2.64016e-17
LINC01798	140.107	-5.25668	0.581865	-9.03418	1.65232e-19	3.24832e-17
ZBTB44	550.639	2.26681	0.253229	8.95161	3.50336e-19	6.81775e-17
NKD1	163.28	-2.96532	0.333239	-8.89847	5.66204e-19	1.09085e-16
LIMCH1	857.094	-3.63665	0.408919	-8.89333	5.93049e-19	1.13126e-16
LOC105377861	80.592	6.78329	0.767987	8.83255	1.02312e-18	1.91882e-16
L1TD1	1121.49	5.61938	0.636233	8.83226	1.02584e-18	1.91882e-16
TSPAN18	960.026	-3.32289	0.37692	-8.81592	1.18707e-18	2.19904e-16
JARID2	1717.03	3.3645	0.383983	8.76212	1.91614e-18	3.51585e-16
BCORL1	121.051	-3.75831	0.430534	-8.7294	2.56017e-18	4.65323e-16
FZD6	446.29	-2.159	0.247889	-8.70954	3.051e-18	5.49351e-16
NEK3	198.326	-2.0892	0.240135	-8.70011	3.31574e-18	5.91492e-16
ADAM12	373.695	-3.51874	0.404498	-8.69904	3.34697e-18	5.91585e-16
DACH1	2886	-5.0747	0.584392	-8.68372	3.83035e-18	6.70868e-16
HOXB9	1694.61	-11.499	1.32508	-8.67797	4.02903e-18	6.99308e-16
KCNH7	615.692	-5.19961	0.599495	-8.67332	4.19702e-18	7.21962e-16
NRIP1	2071.41	-2.3995	0.276753	-8.67018	4.31429e-18	7.35568e-16
PLCE1	177.205	-3.97906	0.461979	-8.61307	7.11273e-18	1.20205e-15
KCTD8	760.983	3.75524	0.436203	8.60892	7.37549e-18	1.23562e-15
HOXD4	1107.42	-11.0679	1.28707	-8.5993	8.02035e-18	1.33207e-15
CDH10	376.93	-4.94227	0.575344	-8.5901	8.68928e-18	1.43084e-15
FGF9	111.74	-3.93043	0.457663	-8.58805	8.84612e-18	1.44432e-15
SRGAP3	1918.73	-3.6057	0.420166	-8.58161	9.35578e-18	1.51469e-15
VAT1L	318.503	2.79006	0.325267	8.57776	9.67383e-18	1.55313e-15
MPP2	277.054	-2.57601	0.300453	-8.57378	1.00146e-17	1.59456e-15
ESRP2	60.0968	4.17553	0.487459	8.5659	1.0723e-17	1.69336e-15
SMAD7	93.8295	4.92314	0.576418	8.54092	1.33153e-17	2.08563e-15
CDH3	160.894	4.36687	0.51335	8.50661	1.79085e-17	2.78246e-15
CCBE1	286.161	5.24048	0.616236	8.50402	1.8313e-17	2.82255e-15
HGSNAT	286.436	-2.56996	0.303437	-8.4695	2.46452e-17	3.76838e-15
CYP2S1	174.959	5.20084	0.61551	8.44965	2.92172e-17	4.43228e-15
PROX1	613.595	-5.41013	0.640737	-8.44361	3.07691e-17	4.63122e-15
SLC9A7	345.721	1.9393	0.23046	8.41493	3.93122e-17	5.84049e-15
VSNL1	122.082	3.09998	0.368403	8.41464	3.94095e-17	5.84049e-15
HOXA1	239.841	-7.0628	0.84151	-8.39301	4.73861e-17	6.96901e-15
PLEKHG1	797.576	-4.30955	0.513542	-8.39182	4.78659e-17	6.98624e-15
KLHDC8A	750.946	-5.39115	0.644425	-8.36583	5.96916e-17	8.64676e-15
TMEM176B	473.941	-6.9258	0.829717	-8.34718	6.99118e-17	1.00516e-14
NALCN-AS1	847.237	-6.11636	0.734001	-8.3329	7.88829e-17	1.11858e-14
PMEPA1	139.396	5.89503	0.70745	8.33279	7.89616e-17	1.11858e-14
PLAGL1	381.577	-5.04853	0.606385	-8.32561	8.38949e-17	1.1798e-14
DHX32	147.145	-2.88298	0.346837	-8.3122	9.39413e-17	1.3115e-14
CLVS1	1528.17	-5.50776	0.664329	-8.29071	1.12577e-16	1.56037e-14
JADE1	597.354	2.10085	0.253621	8.28341	1.19692e-16	1.64714e-14
HOXD3	495.233	-10.006	1.21146	-8.25946	1.46329e-16	1.99941e-14
ANTXR2	536.53	-3.22863	0.392488	-8.22607	1.93449e-16	2.62464e-14
POU3F2	437.095	-8.57365	1.04361	-8.21536	2.11524e-16	2.84981e-14
SCD5	236.072	-2.86733	0.350824	-8.17311	3.00543e-16	4.02101e-14
NEK5	149.624	-3.36346	0.413348	-8.13713	4.0476e-16	5.37801e-14
NCALD	866.576	-3.87143	0.476437	-8.1258	4.44429e-16	5.86464e-14
SCNN1A	91.1866	10.2661	1.26392	8.12243	4.56946e-16	5.98879e-14
ZEB1	1336.52	-3.57211	0.439998	-8.11846	4.72124e-16	6.1459e-14
ZADH2	452.476	-3.27182	0.403067	-8.1173	4.76659e-16	6.1633e-14
LRAT	86.7037	7.33094	0.906249	8.08933	5.99959e-16	7.70587e-14
KIAA1755	140.622	-11.0139	1.36393	-8.07518	6.73783e-16	8.59675e-14
LOC145845	183.357	-8.55214	1.06223	-8.05113	8.20344e-16	1.03979e-13
SPSB4	2222.2	-3.54496	0.440522	-8.04718	8.47209e-16	1.06682e-13
VAX2	89.3234	-8.0625	1.00413	-8.02931	9.80251e-16	1.22633e-13
NFIB	378.101	3.36425	0.419904	8.01195	1.12908e-15	1.4034e-13
TTC9	175.297	2.88099	0.359946	8.00393	1.20505e-15	1.48824e-13
ATP9A	1065.92	-2.10709	0.263523	-7.99586	1.28669e-15	1.57894e-13
PTCHD4	900.15	-3.80562	0.476276	-7.99038	1.34527e-15	1.63092e-13
ASIC2	473.659	3.28474	0.41109	7.99031	1.34598e-15	1.63092e-13
CDH2	3449.95	-2.41477	0.304297	-7.93558	2.09515e-15	2.52282e-13
PCDH17	916.023	-5.47624	0.69134	-7.92119	2.35247e-15	2.81507e-13
ACOXL	285.204	4.69838	0.593426	7.91739	2.42546e-15	2.8845e-13
LEMD3	354.367	1.54586	0.195931	7.88983	3.02599e-15	3.57661e-13
LEF1	182.867	-6.10124	0.774226	-7.88044	3.2623e-15	3.8324e-13
SPON1	947.494	-4.51502	0.574109	-7.8644	3.70869e-15	4.3304e-13
ATP6V1B1	76.3092	-10.4539	1.33074	-7.85576	3.97369e-15	4.61188e-13
GPR176	684.847	3.50723	0.448243	7.82439	5.10132e-15	5.88515e-13
SKAP1	214.01	-4.63522	0.593106	-7.81517	5.48896e-15	6.27787e-13
METTL24	142.854	-5.79503	0.74155	-7.81476	5.5069e-15	6.27787e-13
LRRC7	517.485	-4.26765	0.546515	-7.80884	5.77155e-15	6.54087e-13
SOX1-OT	83.8895	-9.75577	1.25065	-7.80057	6.16264e-15	6.91859e-13
SDK2	1291.07	-3.41976	0.438415	-7.80029	6.17667e-15	6.91859e-13
MAP6	914.68	-4.22607	0.542293	-7.79296	6.54553e-15	7.28938e-13
CALN1	530.077	3.1793	0.408484	7.78318	7.07232e-15	7.83076e-13
CADM2	1170.06	3.43907	0.442358	7.77441	7.57997e-15	8.3449e-13
LINC00673	429.807	-5.69761	0.734115	-7.76119	8.41345e-15	9.20148e-13
TAGLN3	361.58	-3.50813	0.452044	-7.76059	8.45355e-15	9.20148e-13
MEOX1	107.358	-10.0498	1.29807	-7.74213	9.77621e-15	1.05814e-12
TDRP	289.074	2.98927	0.386191	7.74039	9.91106e-15	1.06674e-12
ADAMTS9-AS2	102.791	-4.88413	0.633141	-7.71413	1.21813e-14	1.3038e-12
TIAM2	414.736	-3.35771	0.435488	-7.71023	1.2559e-14	1.3368e-12
PDE10A	744.111	-3.13268	0.406972	-7.69753	1.38718e-14	1.46843e-12
LOC105377899	128.779	-4.8427	0.631384	-7.66998	1.72027e-14	1.81108e-12
KDM6B	288.499	-3.77302	0.49209	-7.66734	1.75598e-14	1.83863e-12
LOC105370482	60.8744	5.73979	0.749291	7.6603	1.85506e-14	1.93187e-12
DPF3	130.263	-4.99044	0.65177	-7.65675	1.90701e-14	1.97529e-12
CDH24	392.288	-3.27563	0.428286	-7.64824	2.03754e-14	2.08834e-12
NTRK2	672.031	-8.55911	1.1191	-7.64822	2.03783e-14	2.08834e-12
USO1	524.859	1.81915	0.238379	7.63134	2.3233e-14	2.36829e-12
IRX3	128.972	-5.79766	0.760094	-7.62755	2.39262e-14	2.42612e-12
UNC80	400.88	-2.96082	0.388974	-7.61187	2.7015e-14	2.72498e-12
IER5L	97.7442	-5.34091	0.70269	-7.60067	2.94609e-14	2.95622e-12
CELSR2	1442.59	-3.22832	0.424851	-7.59871	2.99106e-14	2.98579e-12
LNPEP	408.219	-2.44806	0.322855	-7.58253	3.38889e-14	3.36548e-12
RBM20	357.175	-4.42961	0.584736	-7.5754	3.58025e-14	3.53728e-12
BCOR	526.047	2.3021	0.303934	7.57432	3.61002e-14	3.5485e-12
LARP1	1461.95	1.29202	0.170609	7.573	3.64695e-14	3.56661e-12
TSHZ2	1669.06	-4.46987	0.590516	-7.56942	3.74886e-14	3.64775e-12
COLEC12	237.392	-3.80243	0.502484	-7.56726	3.81165e-14	3.69021e-12
FAM189A2	94.989	4.82181	0.637491	7.56373	3.91668e-14	3.77294e-12
CCDC102B	322.124	-2.68715	0.355468	-7.55946	4.04733e-14	3.8794e-12
DTX4	1261.62	-3.2617	0.43192	-7.55163	4.29848e-14	4.09973e-12
KCNIP4	5219.36	-3.86301	0.51231	-7.54037	4.68626e-14	4.44756e-12
SHANK2	981.568	3.19911	0.425131	7.52501	5.27173e-14	4.97869e-12
ROR1	1930.86	2.72866	0.362837	7.52035	5.46294e-14	5.1341e-12
SETBP1	3786.86	-2.83668	0.378778	-7.48904	6.93795e-14	6.48867e-12
ELOVL7	68.8112	3.05428	0.408153	7.48318	7.25466e-14	6.75209e-12
LOC105372310	766.071	2.2709	0.303644	7.47882	7.49907e-14	6.94602e-12
ARHGEF28	97.3958	-4.09388	0.547459	-7.47796	7.54856e-14	6.9584e-12
PHYHIPL	336.669	-4.06247	0.544243	-7.46446	8.36442e-14	7.67376e-12
GLRB	108.732	-3.4521	0.46291	-7.4574	8.8247e-14	8.05766e-12
MYO16	858.791	-4.69916	0.6302	-7.45662	8.87723e-14	8.06739e-12
DOK6	536.743	-3.11265	0.417549	-7.45457	9.01609e-14	8.15512e-12
TXNIP	322.15	-3.03167	0.406835	-7.45183	9.20518e-14	8.28725e-12
FOXO1	529.392	2.74479	0.368445	7.44966	9.35833e-14	8.38593e-12
METRN	190.096	-3.65821	0.491194	-7.44759	9.50605e-14	8.47887e-12
WLS	60.1278	-5.70005	0.765453	-7.44664	9.57479e-14	8.50083e-12
SH3GL3	122.415	4.06871	0.546428	7.44601	9.62057e-14	8.50229e-12
ATOH8	75.2006	-6.3833	0.85831	-7.43706	1.0295e-13	9.05676e-12
C6orf132	67.4488	4.08111	0.549582	7.42585	1.1206e-13	9.8134e-12
EFEMP1	100.359	-3.94304	0.531313	-7.42131	1.15968e-13	1.01097e-11
ENOX1	638.178	-2.9343	0.395732	-7.41486	1.21752e-13	1.05661e-11
GFRA1	2845.67	-3.68693	0.49729	-7.41403	1.22514e-13	1.05846e-11
TMEM200A	125.425	3.00901	0.406194	7.40782	1.28396e-13	1.10432e-11
ZFHX3	1430.63	-3.53479	0.477311	-7.40564	1.30517e-13	1.11757e-11
KIF26B	181.469	-4.72284	0.638086	-7.40157	1.34584e-13	1.1473e-11
TBC1D9	388.063	-2.29029	0.309563	-7.39847	1.37766e-13	1.16925e-11
AFF3	1358.33	-3.5695	0.482615	-7.39617	1.4017e-13	1.18444e-11
SCN3A	467.951	-5.56282	0.752248	-7.39492	1.41491e-13	1.19038e-11
SNCAIP	894.963	-3.91649	0.530546	-7.382	1.55927e-13	1.30612e-11
TMCC1-AS1	77.0694	-2.95318	0.401004	-7.36448	1.77833e-13	1.48317e-11
RELN	2407.27	-8.47353	1.15086	-7.3628	1.80095e-13	1.48354e-11
FAM222A	48.4844	-5.10028	0.692712	-7.36278	1.80121e-13	1.48354e-11
MACROH2A2	447.076	-2.20283	0.299187	-7.36273	1.80186e-13	1.48354e-11
CKB	1050.18	-2.47098	0.335944	-7.35533	1.90461e-13	1.56146e-11
IDH2	282.788	-2.86069	0.389579	-7.34302	2.08833e-13	1.70126e-11
RIN2	563.906	-3.62145	0.493202	-7.34273	2.0928e-13	1.70126e-11
MGAT4C	274.357	3.61614	0.493223	7.33166	2.27316e-13	1.84012e-11
PTCH1	938.003	-3.51764	0.480167	-7.32587	2.3735e-13	1.9133e-11
ELAVL4	1823.74	-3.35962	0.459043	-7.31874	2.50309e-13	2.00935e-11
ME3	682.432	-3.29151	0.450662	-7.30373	2.79904e-13	2.23531e-11
NRP1	969.219	-4.11711	0.563732	-7.30331	2.80777e-13	2.23531e-11
HOXB8	413.754	-9.37532	1.28528	-7.2944	2.99995e-13	2.37848e-11
NEUROG2	169.021	-9.75995	1.33886	-7.28976	3.10514e-13	2.45179e-11
RNF165	932.126	-2.66752	0.366067	-7.28699	3.16967e-13	2.49253e-11
BICDL1	219.658	2.20616	0.30347	7.2698	3.6002e-13	2.81957e-11
LOC105369147	119.855	-4.43153	0.610865	-7.25451	4.03112e-13	3.14428e-11
LOC101928278	332.435	-4.17943	0.576815	-7.2457	4.30215e-13	3.34214e-11
EOGT	110.943	2.8779	0.397542	7.23923	4.51232e-13	3.49134e-11
CLSTN2	1438.52	-3.05127	0.421694	-7.23574	4.63009e-13	3.56813e-11
WNT2B	72.1056	-3.74145	0.517422	-7.23095	4.79642e-13	3.68159e-11
LARGE2	50.4217	6.3028	0.872225	7.22611	4.97022e-13	3.79985e-11
CCDC92	207.381	-3.78782	0.524361	-7.22369	5.05968e-13	3.85296e-11
IGSF21	144.691	4.50002	0.623869	7.21309	5.46958e-13	4.1487e-11
SPATS2L	567.854	2.99988	0.41658	7.20119	5.96876e-13	4.50958e-11
LINC00922	137.748	3.45998	0.480606	7.1992	6.05687e-13	4.55827e-11
TUBA4A	41.3122	4.85006	0.675151	7.18367	6.78645e-13	5.08746e-11
NR2F1	429.884	-9.11114	1.27432	-7.14983	8.68882e-13	6.48832e-11
MYO1D	351.744	2.11337	0.295937	7.14129	9.24621e-13	6.87789e-11
ARFGEF3	328.565	2.4272	0.340193	7.13476	9.6955e-13	7.18436e-11
NLGN4X	1529.64	2.40798	0.338035	7.12346	1.05248e-12	7.76902e-11
CACNG8	62.9782	3.68477	0.517372	7.12209	1.06306e-12	7.81713e-11
OAF	67.4643	-6.73701	0.94643	-7.11834	1.09236e-12	8.00202e-11
LDLRAD4	233.988	3.06018	0.430443	7.10939	1.16558e-12	8.50611e-11
TMEM176A	322.457	-5.23724	0.737029	-7.10587	1.19566e-12	8.69265e-11
NPPC	92.3496	-6.21647	0.875178	-7.1031	1.21992e-12	8.83572e-11
ZNF804A	689.696	-4.75575	0.670104	-7.09703	1.27471e-12	9.19793e-11
LOC105378236	148.212	-8.07837	1.14124	-7.07861	1.45602e-12	1.04671e-10
CAMK2N1	627.282	-4.49377	0.635158	-7.07505	1.49392e-12	1.06995e-10
LOC107985177	75.2981	-6.2336	0.881272	-7.07342	1.51166e-12	1.07865e-10
FAM13C	197.522	-3.93205	0.556318	-7.06799	1.57189e-12	1.11749e-10
FBN1	414.428	-2.63607	0.373064	-7.06602	1.59443e-12	1.12935e-10
LAMP5	282.152	-4.8426	0.685795	-7.06129	1.64961e-12	1.16416e-10
SPRY4	412.482	5.02477	0.713132	7.04606	1.84052e-12	1.29414e-10
LOC105379082	165.634	-7.41444	1.05582	-7.02247	2.17977e-12	1.52711e-10
ILDR2	148.736	-4.19158	0.597507	-7.01511	2.29772e-12	1.60391e-10
SPINT1	53.7952	5.35867	0.764087	7.01317	2.32982e-12	1.62045e-10
HMGCLL1	154.735	-5.19583	0.74347	-6.98862	2.77608e-12	1.92388e-10
SNAP25	540.767	-4.03323	0.577249	-6.98699	2.80847e-12	1.93655e-10
PCDH8	272.826	-8.71925	1.24798	-6.98669	2.81446e-12	1.93655e-10
EPHA4	798.575	-1.86096	0.266566	-6.98123	2.92599e-12	2.00612e-10
COLGALT2	249.219	-3.19774	0.458738	-6.97072	3.15321e-12	2.1507e-10
HIVEP3	676.262	-2.66663	0.382561	-6.97045	3.15919e-12	2.1507e-10
TAF4B	179.144	2.96578	0.425594	6.96856	3.20195e-12	2.17214e-10
CEMIP2	1284.52	-2.17574	0.312683	-6.95832	3.44364e-12	2.3279e-10
FOXN3	1512.56	2.14037	0.307792	6.95394	3.55233e-12	2.39298e-10
TLE1	645.031	2.31343	0.333461	6.93763	3.98732e-12	2.67665e-10
RGS20	458.845	-4.16486	0.601092	-6.92883	4.24345e-12	2.83869e-10
VSIG10	146.493	2.48046	0.358017	6.92834	4.25821e-12	2.83871e-10
GREB1	1782.59	-3.10038	0.447896	-6.92211	4.44966e-12	2.95611e-10
HOXA2	127.554	-8.8021	1.27312	-6.91378	4.71902e-12	3.12429e-10
ZNF503	135.263	-6.32666	0.915524	-6.91043	4.83196e-12	3.1881e-10
USP44	306.451	2.78498	0.403555	6.90112	5.15949e-12	3.39258e-10
PRKCE	517.075	-2.45996	0.356721	-6.89604	5.34724e-12	3.50408e-10
TSPAN11	411.495	-2.16591	0.314108	-6.89545	5.36927e-12	3.50659e-10
APOBEC3G	34.8619	-6.44964	0.938328	-6.87354	6.26261e-12	4.0762e-10
FANK1	105.539	-3.55272	0.517106	-6.8704	6.4022e-12	4.15302e-10
NR2F2	197.563	-8.48083	1.23553	-6.86411	6.6907e-12	4.3256e-10
NEDD9	367.175	-2.16379	0.315526	-6.85774	6.99587e-12	4.50777e-10
MIR325HG	1744.81	-3.91507	0.571215	-6.85394	7.18414e-12	4.61365e-10
PLXNC1	117.424	-3.34393	0.48846	-6.84587	7.601e-12	4.86514e-10
HOXB2	184.493	-8.89826	1.30053	-6.84202	7.80835e-12	4.98131e-10
C1GALT1	486.391	1.54982	0.226531	6.84154	7.8344e-12	4.98144e-10
NNMT	157.28	-8.64455	1.26524	-6.83235	8.35345e-12	5.294e-10
CDH7	351.936	-4.0432	0.593843	-6.80853	9.86006e-12	6.22833e-10
ZFP42	161.533	8.50091	1.25097	6.79545	1.07973e-11	6.79806e-10
HYDIN	218.945	-2.8606	0.421293	-6.79005	1.12097e-11	7.03473e-10
LOC105369438	44.164	3.82552	0.563476	6.78914	1.12804e-11	7.0561e-10
TRIM71	1605.81	1.37852	0.203254	6.78224	1.18323e-11	7.33663e-10
KCND2	2445.11	3.41118	0.502961	6.78219	1.18364e-11	7.33663e-10
CLIP4	115.997	-3.54312	0.522421	-6.78211	1.18431e-11	7.33663e-10
GRM4	93.4071	3.86168	0.570438	6.76969	1.29063e-11	7.96963e-10
FAM110B	853.729	-3.2168	0.475262	-6.76849	1.30133e-11	8.01002e-10
GNL3L	413.015	1.53474	0.226863	6.76503	1.33281e-11	8.17771e-10
SOX2-OT	1113.02	-2.9885	0.441837	-6.76381	1.34412e-11	8.22092e-10
SOAT1	115.658	-2.81935	0.41692	-6.76233	1.35787e-11	8.27011e-10
CCDC60	198.346	-5.51041	0.814905	-6.76203	1.36075e-11	8.27011e-10
LOC105378237	160.104	-9.01611	1.33345	-6.76148	1.36593e-11	8.27548e-10
KDR	67.242	5.88247	0.871059	6.75324	1.44584e-11	8.73213e-10
EFNB2	587.489	-3.01574	0.44669	-6.7513	1.46531e-11	8.82207e-10
CGNL1	255.766	3.38021	0.501831	6.73576	1.63078e-11	9.78773e-10
VASH1	156.477	-2.34564	0.348854	-6.72383	1.77003e-11	1.05905e-09
NBPF15	195.503	-1.94277	0.289495	-6.71089	1.93442e-11	1.15382e-09
NFE2L3	314.391	2.13191	0.31819	6.7001	2.08274e-11	1.23846e-09
CST3	104.618	-2.99033	0.447334	-6.68479	2.31257e-11	1.37089e-09
NANOG	33.5891	8.8249	1.32193	6.6758	2.45893e-11	1.45318e-09
HAGLR	120.533	-8.272	1.24002	-6.67088	2.54268e-11	1.49808e-09
APC2	351.239	-3.28551	0.492872	-6.66605	2.62774e-11	1.54347e-09
ITPR3	141.704	2.4065	0.361229	6.66197	2.70181e-11	1.58216e-09
NEURL1B	180.458	-2.99734	0.451223	-6.64271	3.07957e-11	1.79791e-09
CHRNB4	292.689	-4.92525	0.741825	-6.63937	3.15025e-11	1.83362e-09
JPH4	206.063	2.92993	0.441376	6.63816	3.17625e-11	1.84318e-09
MDN1	641.317	1.53646	0.231627	6.63334	3.28183e-11	1.89873e-09
LRRC3B	54.7388	3.3953	0.51197	6.63183	3.31555e-11	1.9125e-09
NR2F1-AS1	871.556	-4.42861	0.668021	-6.62946	3.36926e-11	1.93767e-09
PRKN	812.783	-3.41878	0.515925	-6.62651	3.43712e-11	1.97082e-09
AP1M1	166.349	-1.84471	0.278465	-6.62458	3.48234e-11	1.99083e-09
ESRP1	231.613	7.45211	1.12986	6.59563	4.23451e-11	2.41367e-09
C6orf118	43.709	-5.23514	0.796062	-6.57629	4.8232e-11	2.74112e-09
PCDH9	1231.6	-4.12431	0.627246	-6.57526	4.85699e-11	2.7522e-09
SPTLC2	405.444	1.56178	0.237799	6.56763	5.11211e-11	2.88827e-09
CRB2	384.166	-4.58421	0.698364	-6.56422	5.23058e-11	2.94656e-09
DYNC2LI1	85.2189	-2.39681	0.365815	-6.55196	5.67875e-11	3.1897e-09
IP6K3	36.5661	-5.02707	0.767427	-6.55055	5.73244e-11	3.2105e-09
DISC1FP1	205.841	-3.04027	0.464383	-6.54691	5.87393e-11	3.28021e-09
LOC107986178	78.1956	-4.17808	0.638306	-6.54558	5.92653e-11	3.30001e-09
HTR7	92.4384	5.49289	0.840857	6.53249	6.46845e-11	3.59139e-09
WNT5B	289.118	-5.07794	0.778061	-6.5264	6.73704e-11	3.72976e-09
PCNX2	1128.21	2.32368	0.356316	6.52139	6.9661e-11	3.84553e-09
JAZF1	497.455	2.66009	0.408352	6.51421	7.30734e-11	4.02238e-09
LZTFL1	108.817	-1.98376	0.304578	-6.51314	7.3594e-11	4.0395e-09
SULF1	710.218	-3.63862	0.559362	-6.50494	7.77244e-11	4.25409e-09
LINC00963	83.5265	-2.96375	0.457411	-6.47941	9.20814e-11	5.02561e-09
USP9X	1417.85	1.50072	0.231981	6.46917	9.85423e-11	5.36304e-09
PHLDA1	274.881	3.58815	0.554838	6.46702	9.99525e-11	5.42446e-09
TMEM132D	135.659	3.46573	0.53614	6.46422	1.01821e-10	5.51033e-09
SLC12A2	1127.19	-2.46116	0.381109	-6.45787	1.06184e-10	5.73037e-09
FBLIM1	113.003	3.51025	0.544327	6.4488	1.12743e-10	6.06732e-09
CDH1	220.652	7.90619	1.22616	6.4479	1.13409e-10	6.08324e-09
MARVELD3	38.1821	4.46951	0.693211	6.44755	1.1367e-10	6.08324e-09
CRB1	179.487	-4.18802	0.650256	-6.44056	1.19033e-10	6.3526e-09
MIR99AHG	2277.54	-4.25826	0.662074	-6.43169	1.26191e-10	6.71603e-09
EMID1	129.358	-3.04546	0.473625	-6.4301	1.27516e-10	6.76783e-09
SYT6	216.751	2.70385	0.420801	6.42548	1.31451e-10	6.95753e-09
NRP2	1875.41	-2.01368	0.313641	-6.42031	1.35997e-10	7.17461e-09
SLC7A8	286.555	2.83252	0.441205	6.41997	1.36297e-10	7.17461e-09
ST8SIA2	561.747	-2.60909	0.406628	-6.41641	1.39523e-10	7.32437e-09
PIM2	143.207	2.91496	0.454436	6.41446	1.41321e-10	7.38922e-09
CDH11	1193.08	-1.96906	0.306983	-6.41424	1.41525e-10	7.38922e-09
LOC642484	46.2521	-3.82953	0.597134	-6.41319	1.42507e-10	7.42038e-09
SCRG1	86.8073	-4.28721	0.66933	-6.40522	1.50148e-10	7.79718e-09
MAP3K21	90.6776	3.4767	0.543124	6.40131	1.54052e-10	7.97842e-09
TRNP1	78.6709	4.0048	0.626354	6.39383	1.61779e-10	8.3561e-09
RILPL1	193.259	-2.02214	0.316373	-6.39164	1.64111e-10	8.45394e-09
ELFN1	274.854	-3.40911	0.534043	-6.38357	1.73001e-10	8.86764e-09
GNA14	100.972	5.01428	0.785503	6.38352	1.73063e-10	8.86764e-09
LINC02511	196.634	-3.60786	0.565275	-6.38249	1.74235e-10	8.90399e-09
MDK	1914.53	-2.7833	0.436584	-6.37517	1.82763e-10	9.31512e-09
BTG2	110.288	-4.09663	0.642871	-6.37239	1.86102e-10	9.46024e-09
CRNDE	225.799	-3.61549	0.568162	-6.36348	1.97234e-10	9.99977e-09
LZTS1	133.568	4.30577	0.677421	6.35613	2.06903e-10	1.04624e-08
KCNK2	155.558	-5.16283	0.812446	-6.35468	2.08866e-10	1.05341e-08
PALLD	645.159	-2.64154	0.415849	-6.35216	2.12309e-10	1.06798e-08
KC6	240.423	-3.38769	0.533493	-6.35002	2.15291e-10	1.08016e-08
EPB41L4B	132.768	2.46558	0.388462	6.34703	2.19517e-10	1.0985e-08
APOLD1	106.344	-4.0872	0.644065	-6.34595	2.21057e-10	1.10334e-08
SLFN13	76.4815	2.96771	0.467731	6.34491	2.22555e-10	1.10795e-08
NRG1	2946.6	-2.7793	0.43853	-6.33777	2.3312e-10	1.15755e-08
MLLT3	1230.71	-3.25371	0.513532	-6.33594	2.35895e-10	1.16832e-08
GLYATL2	323.831	-2.08102	0.328922	-6.3268	2.50302e-10	1.23649e-08
ATP7B	182.861	-2.01152	0.318364	-6.31831	2.64443e-10	1.30301e-08
NTN1	375.235	-3.19867	0.506519	-6.31501	2.70151e-10	1.32774e-08
CHODL	539.148	3.83397	0.607245	6.31372	2.72409e-10	1.33543e-08
AFF2	246.251	2.23123	0.353491	6.31199	2.75476e-10	1.34704e-08
RAB9B	69.1055	-3.71095	0.588072	-6.31037	2.78376e-10	1.35777e-08
ZNF781	77.3679	-3.25353	0.51619	-6.30297	2.92002e-10	1.42063e-08
FRRS1L	316.293	-3.51987	0.558632	-6.30087	2.95982e-10	1.43637e-08
CCDC85A	255.813	-3.90032	0.621199	-6.27869	3.41428e-10	1.65275e-08
EDIL3	996.055	2.39493	0.381766	6.27331	3.53461e-10	1.70671e-08
ZNF273	150.11	1.58948	0.253442	6.27158	3.57401e-10	1.72142e-08
ZNF491	63.1252	-3.2222	0.514838	-6.25867	3.88275e-10	1.86546e-08
SAMD12	231.36	1.87506	0.299942	6.25141	4.06762e-10	1.94942e-08
HOXB-AS3	146.501	-8.10904	1.29756	-6.24946	4.11876e-10	1.96904e-08
DLL3	197.748	-5.3569	0.857288	-6.24865	4.14007e-10	1.97432e-08
EBF2	349.65	-5.83217	0.933527	-6.24745	4.17202e-10	1.98465e-08
NMUR2	58.4262	-8.49069	1.35932	-6.24629	4.20321e-10	1.99456e-08
LNCPRESS2	376.878	13.2839	2.12916	6.23902	4.40329e-10	2.08437e-08
MMP17	54.952	4.29069	0.688132	6.23527	4.50992e-10	2.12961e-08
PRSS8	31.4853	3.91108	0.627561	6.23219	4.59968e-10	2.16669e-08
LINC01289	108.212	-8.63676	1.38875	-6.21908	5.0007e-10	2.34984e-08
B3GNT7	54.161	5.94145	0.955903	6.21554	5.11494e-10	2.39767e-08
LIFR	806.462	2.20815	0.355339	6.21421	5.15826e-10	2.41211e-08
SMPDL3B	45.9431	3.76568	0.606651	6.20733	5.3893e-10	2.51405e-08
FSIP2	447.95	-2.7377	0.441806	-6.19662	5.76889e-10	2.68462e-08
DGKK	79.8422	4.79483	0.773992	6.19493	5.83101e-10	2.70699e-08
FHDC1	270.517	3.00452	0.485183	6.19255	5.9199e-10	2.74165e-08
GPC4	491.304	4.21456	0.681003	6.18876	6.06411e-10	2.8017e-08
AP1S2	330.852	2.13728	0.345468	6.18661	6.14708e-10	2.83324e-08
FGF14	1176.92	-3.82387	0.618985	-6.17763	6.50691e-10	2.99193e-08
ARHGEF4	436.245	-2.77181	0.448801	-6.17604	6.57296e-10	3.01511e-08
HCFC2	132.475	-2.42181	0.392795	-6.16557	7.02284e-10	3.21382e-08
SLITRK5	211.57	-2.87149	0.465919	-6.16305	7.13563e-10	3.2577e-08
ADD2	947.088	1.701	0.276365	6.15493	7.51125e-10	3.42108e-08
LAD1	21.8343	6.24731	1.01517	6.15395	7.55788e-10	3.4342e-08
SKIL	496.364	2.62204	0.426257	6.15131	7.68464e-10	3.48358e-08
MMRN1	47.2501	-6.70678	1.09046	-6.1504	7.72882e-10	3.49197e-08
RGS22	55.1257	-3.19984	0.520283	-6.15018	7.7394e-10	3.49197e-08
KCNQ3	116.909	2.96129	0.481582	6.14908	7.79332e-10	3.50809e-08
POLR3G	207.163	3.82831	0.623397	6.14105	8.19755e-10	3.68144e-08
HS3ST3B1	376.294	-2.66859	0.434602	-6.1403	8.23673e-10	3.69044e-08
NFASC	1340.03	-2.26401	0.36879	-6.13903	8.30262e-10	3.71133e-08
ZNF883	114.088	2.40026	0.391039	6.13815	8.34862e-10	3.72141e-08
SLC24A3	1506.25	2.99387	0.487771	6.13786	8.36382e-10	3.72141e-08
GRIA1	1249.74	-3.01763	0.491681	-6.13738	8.38953e-10	3.72426e-08
TANC2	1231.94	-2.05323	0.33476	-6.13343	8.60046e-10	3.80332e-08
TENM2	1938.12	-3.33707	0.54409	-6.13331	8.60712e-10	3.80332e-08
DNAH6	137.997	-3.01505	0.492068	-6.1273	8.9382e-10	3.94058e-08
LOC105377379	26.0703	6.8914	1.12501	6.12561	9.0336e-10	3.97355e-08
CXCL12	64.0365	4.2201	0.689082	6.12424	9.11159e-10	3.99872e-08
PHACTR2	688.352	1.95208	0.319074	6.11795	9.47844e-10	4.15026e-08
ADAMTS9	351.794	-4.00738	0.655285	-6.11547	9.62717e-10	4.20583e-08
RGMA	1594.94	-3.09741	0.506611	-6.11398	9.71772e-10	4.23578e-08
IRX1	240.812	-4.03176	0.660649	-6.10273	1.04271e-09	4.53474e-08
FIGNL2	221.193	-2.48474	0.407243	-6.10136	1.0517e-09	4.56351e-08
HCN1	117.677	3.31274	0.54313	6.09935	1.065e-09	4.61084e-08
PLXNA3	402.878	-2.30375	0.378492	-6.08665	1.15298e-09	4.98057e-08
GRIA4	1361.87	2.64722	0.435816	6.07417	1.2463e-09	5.37162e-08
LINC02820	161.056	-2.896	0.478377	-6.05381	1.41461e-09	6.08343e-08
SESTD1	1134.01	-1.5751	0.260392	-6.04896	1.45783e-09	6.25537e-08
PPM1B	479.568	1.59132	0.2631	6.04833	1.46354e-09	6.26592e-08
S1PR1	124.033	-5.38497	0.89258	-6.03304	1.60904e-09	6.87356e-08
MYOF	344.01	-2.62355	0.435029	-6.03075	1.63203e-09	6.95634e-08
APBA1	234.312	-3.17411	0.526354	-6.03037	1.6358e-09	6.95703e-08
CCDC178	78.4062	-4.3492	0.721351	-6.02924	1.64733e-09	6.99065e-08
PRDM14	28.4929	5.62908	0.93377	6.02834	1.65654e-09	7.01428e-08
GHR	333.921	-2.97656	0.494285	-6.02197	1.72312e-09	7.28017e-08
KPNA3	514.97	1.19068	0.197784	6.02014	1.7427e-09	7.34679e-08
CADM3	547.04	-2.77197	0.460819	-6.01531	1.79546e-09	7.55268e-08
PRR5L	149.673	-2.54536	0.423501	-6.01028	1.852e-09	7.77357e-08
OSBPL6	249.248	-2.13927	0.356126	-6.00708	1.88898e-09	7.91153e-08
LOC105373310	50.6408	4.06266	0.677402	5.99741	2.00491e-09	8.37889e-08
LOC101927947	774.338	-4.0314	0.673624	-5.98464	2.1687e-09	9.04375e-08
MEGF10	142.423	4.52196	0.756482	5.97762	2.26421e-09	9.42164e-08
ALK	713.892	-5.47433	0.916301	-5.97438	2.30965e-09	9.59004e-08
NCOA6	681.466	-1.68936	0.283009	-5.9693	2.38279e-09	9.87245e-08
EPHB2	838.626	-1.8737	0.313964	-5.96788	2.40355e-09	9.93707e-08
GRK5	391.526	-2.54446	0.426496	-5.96597	2.43178e-09	1.00323e-07
ASIC1	123.083	-2.87112	0.481397	-5.96414	2.4593e-09	1.01241e-07
ZNF704	601.352	-1.97247	0.330854	-5.96177	2.49527e-09	1.02503e-07
CXXC5	332.715	2.05462	0.344862	5.95781	2.55636e-09	1.04789e-07
GALNT14	248.589	2.95544	0.496549	5.95196	2.64945e-09	1.08375e-07
PAWR	738.577	1.4146	0.23769	5.95146	2.65764e-09	1.08479e-07
PCDH1	549.015	3.53068	0.59387	5.9452	2.76117e-09	1.12467e-07
HES4	50.9754	-8.17996	1.37715	-5.93978	2.85402e-09	1.1587e-07
CAPRIN2	297.07	1.7153	0.28879	5.93962	2.85675e-09	1.1587e-07
SOGA3	641.287	-2.02613	0.341732	-5.92901	3.04765e-09	1.23353e-07
ADGRD1	49.7721	-4.18941	0.706965	-5.9259	3.10586e-09	1.25445e-07
OPCML	2300.81	3.10003	0.523196	5.92519	3.11943e-09	1.2573e-07
CA4	111.576	-4.596	0.776099	-5.92193	3.18182e-09	1.27977e-07
KCNK1	27.9562	5.93707	1.00457	5.91007	3.41965e-09	1.37256e-07
DGKB	1261.94	-3.12932	0.52975	-5.90716	3.4805e-09	1.39408e-07
TESMIN	37.0668	4.09258	0.694327	5.89431	3.76258e-09	1.50394e-07
GFOD1	224.042	2.31806	0.39339	5.89252	3.80342e-09	1.51712e-07
ROR2	310.157	-2.56243	0.435093	-5.88938	3.87644e-09	1.54305e-07
MYOZ3	32.7298	5.21452	0.885492	5.88884	3.8892e-09	1.54493e-07
LOC101927745	42.6763	-7.43943	1.26454	-5.88312	4.02614e-09	1.59604e-07
RBPMS2	189.666	3.71715	0.631983	5.88172	4.06015e-09	1.60622e-07
FZD10	32.9308	-8.74529	1.48834	-5.87586	4.2065e-09	1.6607e-07
FAM160A1	248.717	3.22249	0.548824	5.87162	4.31567e-09	1.70032e-07
DENND6B	92.4791	-2.72632	0.464389	-5.87077	4.33768e-09	1.70551e-07
VPS37B	119.774	-2.42165	0.412567	-5.86971	4.36555e-09	1.71297e-07
PRR14	73.2456	-3.04509	0.520299	-5.85258	4.8401e-09	1.89531e-07
MAL	49.3706	-8.52987	1.45796	-5.85054	4.89992e-09	1.91441e-07
NKAIN2	1101.32	-3.20006	0.546996	-5.85024	4.90874e-09	1.91441e-07
NPC1L1	32.7392	-5.03353	0.860967	-5.84637	5.02425e-09	1.9555e-07
LINC01410	55.8637	-3.74724	0.641032	-5.84563	5.04656e-09	1.96022e-07
PROS1	164.478	-2.52611	0.432342	-5.84285	5.13162e-09	1.98925e-07
KIAA0040	34.0751	6.10189	1.04443	5.84234	5.14712e-09	1.99125e-07
FAM169A	509.393	1.88134	0.322121	5.84049	5.2046e-09	2.00946e-07
FLVCR1	621.556	1.48208	0.253794	5.83971	5.2292e-09	2.01491e-07
LOC100422781	79.8781	-3.19484	0.547443	-5.83593	5.3492e-09	2.05704e-07
LINC01456	660.657	-2.9202	0.500645	-5.83287	5.44818e-09	2.09093e-07
GALNT6	19.5655	5.73782	0.985542	5.82199	5.81499e-09	2.22727e-07
FAM27E4	39.1686	-5.11079	0.879654	-5.80999	6.24751e-09	2.38819e-07
CCDC85C	498.657	-2.09556	0.360747	-5.80895	6.28668e-09	2.3984e-07
USP12	303.497	1.38402	0.238467	5.8038	6.48274e-09	2.46831e-07
HMCN2	68.202	3.44873	0.594382	5.80222	6.54413e-09	2.48584e-07
HOXB7	109.246	-7.64911	1.31837	-5.80196	6.55458e-09	2.48584e-07
LOC105370469	60.4419	-4.05558	0.699162	-5.80063	6.60668e-09	2.50067e-07
FAM228B	233.629	-2.21607	0.382656	-5.79128	6.9851e-09	2.63872e-07
LOC105375704	85.9145	-4.35657	0.752872	-5.78659	7.18278e-09	2.70809e-07
SLC30A4	66.2728	-7.15992	1.24133	-5.76796	8.02373e-09	3.01924e-07
LINC00470	101.506	-2.559	0.443816	-5.76591	8.12194e-09	3.05024e-07
LOC105373409	20.2682	7.11271	1.23432	5.76245	8.29023e-09	3.10738e-07
FBRS	167.984	-2.62588	0.45632	-5.75446	8.69166e-09	3.25153e-07
MORC4	95.488	-2.84464	0.494535	-5.75215	8.8113e-09	3.28989e-07
MAP2	3485.55	-1.88558	0.328054	-5.74778	9.04222e-09	3.36958e-07
ZNF589	301.09	1.48566	0.258626	5.74444	9.22237e-09	3.43008e-07
TGFB2	521.693	-2.87112	0.499912	-5.74326	9.28711e-09	3.44693e-07
ARMC3	53.3334	-5.214	0.907894	-5.74296	9.30344e-09	3.44693e-07
GLB1L3	53.2085	5.11265	0.890549	5.74101	9.41156e-09	3.48029e-07
DMXL2	900.675	-1.71347	0.298654	-5.73731	9.61929e-09	3.55029e-07
KAT2B	185.825	-2.47817	0.432052	-5.73582	9.7039e-09	3.57467e-07
AK4	398.164	2.75537	0.480576	5.73347	9.83959e-09	3.61774e-07
APLP1	327.99	-3.31701	0.578589	-5.73293	9.87116e-09	3.62243e-07
SEC31B	111.628	-2.29863	0.401595	-5.72377	1.04189e-08	3.81616e-07
HSD11B2	70.7554	3.0565	0.53501	5.71299	1.11011e-08	4.05833e-07
GFPT2	199.898	2.00152	0.350445	5.71137	1.12071e-08	4.08934e-07
TXLNG	269.165	1.73135	0.30316	5.71103	1.12296e-08	4.08977e-07
GLI3	886.993	-1.68992	0.29644	-5.7007	1.19316e-08	4.33725e-07
OSBPL10	302.246	2.34387	0.411677	5.69346	1.24489e-08	4.51676e-07
PPM1H	353.611	2.11422	0.371392	5.69268	1.2506e-08	4.52894e-07
DENND2B	395.547	-1.48735	0.261406	-5.68981	1.27184e-08	4.59722e-07
CSMD1	276.555	3.46914	0.610108	5.68611	1.29965e-08	4.68898e-07
DUOX1	109.309	-2.50768	0.441156	-5.68433	1.31325e-08	4.72918e-07
SYNJ1	238.829	-1.87436	0.329778	-5.68369	1.31818e-08	4.73806e-07
SNAP91	477.919	-2.71497	0.477862	-5.68149	1.33524e-08	4.79044e-07
LASP1	403.445	1.73199	0.305178	5.67536	1.38399e-08	4.9526e-07
TRMT9B-2	186.271	-3.26452	0.57523	-5.67516	1.38558e-08	4.9526e-07
STC2	425.261	-2.17381	0.383174	-5.67317	1.40182e-08	5.00137e-07
QSER1	1288.9	1.61662	0.285004	5.67228	1.40911e-08	5.01808e-07
NMNAT2	358.48	2.23123	0.393595	5.66886	1.4375e-08	5.10976e-07
TASOR2	873.132	0.942963	0.166381	5.6675	1.44893e-08	5.14091e-07
CDCP1	46.3059	5.72687	1.01141	5.66226	1.49392e-08	5.29078e-07
DLL4	137.394	-6.56738	1.16043	-5.65945	1.5186e-08	5.36832e-07
LOC107987075	51.6248	-4.58888	0.811333	-5.65597	1.54968e-08	5.46816e-07
EEPD1	116.672	2.93546	0.519897	5.64624	1.63996e-08	5.77613e-07
DPYD	325.952	-2.53432	0.44891	-5.6455	1.64705e-08	5.78436e-07
FRMPD3	105.843	-3.73319	0.661284	-5.64537	1.6483e-08	5.78436e-07
IL1RAPL1	508.489	-2.87322	0.509059	-5.64418	1.65973e-08	5.8139e-07
PIK3R1	687.016	-2.75305	0.488119	-5.64011	1.69943e-08	5.94214e-07
MMP2	228.294	-2.85905	0.5071	-5.63804	1.71998e-08	6.0031e-07
WIPF1	167.245	-2.54947	0.452873	-5.62953	1.80698e-08	6.29534e-07
VSX1	142.334	-7.58419	1.3481	-5.62583	1.84614e-08	6.42015e-07
IRX5	42.5913	-7.07538	1.25805	-5.6241	1.86476e-08	6.47324e-07
RAB17	99.6782	10.3832	1.85153	5.6079	2.04798e-08	7.09646e-07
DPPA4	830.634	2.94294	0.524921	5.60645	2.06519e-08	7.13164e-07
POU6F2	357.121	-2.47031	0.440621	-5.60642	2.06553e-08	7.13164e-07
CALB1	60.394	3.46664	0.618665	5.60342	2.10165e-08	7.24335e-07
CDH6	1646.74	-3.16292	0.566528	-5.58299	2.36423e-08	8.13378e-07
TTLL11	275.314	-2.44014	0.437264	-5.58048	2.39858e-08	8.23726e-07
CCDC6	721.751	1.23355	0.221284	5.57454	2.48186e-08	8.50811e-07
HOXB-AS1	32.6188	-7.79125	1.39773	-5.57421	2.48661e-08	8.50925e-07
ZNF862	108.956	-2.07913	0.373081	-5.57288	2.50568e-08	8.55929e-07
ANKFN1	84.0886	-3.2863	0.589997	-5.57003	2.54698e-08	8.68498e-07
XIAP	298.729	1.50443	0.270273	5.56633	2.60161e-08	8.85559e-07
LINC02246	128.556	-2.35955	0.424301	-5.56102	2.68201e-08	9.11317e-07
SLC29A4	158.772	-2.51966	0.453156	-5.56026	2.69378e-08	9.13703e-07
LOC105375220	44.3666	-4.58518	0.824683	-5.55994	2.69875e-08	9.13779e-07
ANKDD1B	64.3907	-2.63656	0.474585	-5.55551	2.76804e-08	9.35598e-07
MCF2L	340.569	-2.07633	0.374387	-5.54593	2.92394e-08	9.86561e-07
HSPA4	735.154	1.6116	0.290629	5.54521	2.93596e-08	9.88886e-07
MYC	196.878	2.95293	0.532798	5.54231	2.98514e-08	1.0037e-06
D21S2088E	26.5905	7.60975	1.37312	5.54196	2.99101e-08	1.00392e-06
ESRRG	759.717	-2.93105	0.529195	-5.53869	3.04735e-08	1.02105e-06
EPHA3	851.522	-3.43501	0.620291	-5.53773	3.0641e-08	1.02488e-06
CNMD	78.4311	3.04541	0.550487	5.5322	3.16238e-08	1.05592e-06
CFAP47	163.415	-4.6162	0.834827	-5.52953	3.21083e-08	1.07024e-06
SKIDA1	190.443	-2.07785	0.376025	-5.52582	3.27943e-08	1.09122e-06
DRP2	57.9621	-2.78305	0.504006	-5.52186	3.35434e-08	1.11422e-06
KALRN	3885.25	-2.41152	0.437142	-5.51657	3.45685e-08	1.14629e-06
CDK5RAP3	285.278	-1.86674	0.338546	-5.514	3.50762e-08	1.16113e-06
LNCPRESS1	21.6208	7.36087	1.33601	5.50958	3.59684e-08	1.18862e-06
HOXC4	268.937	-6.85766	1.24528	-5.50693	3.65149e-08	1.20462e-06
LOC105377703	208.1	-3.88288	0.706457	-5.49626	3.87921e-08	1.27755e-06
CCDC186	216.866	2.37693	0.432695	5.49332	3.94451e-08	1.29684e-06
PWRN4	51.5368	-6.2995	1.14702	-5.49207	3.97247e-08	1.30381e-06
ZBTB20	1258.86	-2.62374	0.477789	-5.49141	3.98739e-08	1.30648e-06
IFI16	110.761	-3.38506	0.616783	-5.48825	4.05944e-08	1.32783e-06
TENT5B	56.2538	4.06937	0.741821	5.48564	4.11964e-08	1.34524e-06
ADAMTS17	116.015	3.18551	0.580973	5.48306	4.18025e-08	1.36272e-06
GNG12	194.688	2.18897	0.399259	5.48259	4.19139e-08	1.36404e-06
RNF144A	564.436	-1.93424	0.353514	-5.47146	4.46335e-08	1.4501e-06
RFX2	132.254	-3.08682	0.564731	-5.466	4.60311e-08	1.49299e-06
MGAT3	174.341	-1.68284	0.308021	-5.46337	4.6717e-08	1.51269e-06
MXRA8	81.2062	-2.6787	0.490529	-5.46083	4.73922e-08	1.53198e-06
PTCHD1-AS	240.25	2.61834	0.480099	5.45374	4.93217e-08	1.59168e-06
HNF1B-2	16.0907	-8.086	1.48294	-5.45268	4.96153e-08	1.59848e-06
AGO2	731.118	1.58252	0.290268	5.45194	4.98231e-08	1.60249e-06
TNIK	1215.44	2.74692	0.504147	5.44865	5.07531e-08	1.62968e-06
BMP7	281.479	-3.2324	0.593627	-5.44517	5.17553e-08	1.6591e-06
SCUBE3	102.359	-2.37245	0.435784	-5.44409	5.20706e-08	1.66568e-06
STARD10	67.7653	-2.04997	0.376564	-5.44388	5.21335e-08	1.66568e-06
PRKX	219.018	1.75471	0.32291	5.43404	5.50926e-08	1.75731e-06
RNF212B	67.9066	-2.75114	0.506337	-5.43341	5.52861e-08	1.76056e-06
LOC100506974	153.804	-3.24111	0.597021	-5.4288	5.67355e-08	1.80374e-06
SATB2	192.811	-2.65343	0.489258	-5.42337	5.84863e-08	1.85634e-06
RMST	920.828	2.35393	0.434122	5.42228	5.88445e-08	1.86463e-06
TBC1D19	545.519	-2.06671	0.38174	-5.41393	6.16578e-08	1.95057e-06
EBF1	926.046	-6.51938	1.20582	-5.4066	6.42315e-08	2.02866e-06
EML1	338.035	-1.9659	0.363991	-5.40097	6.62816e-08	2.08998e-06
CEP112	560.759	-2.24893	0.416541	-5.39904	6.69972e-08	2.1091e-06
GDI2	735.335	1.17189	0.217182	5.39588	6.81888e-08	2.14311e-06
ATP6V0E2-AS1	30.1624	-3.86618	0.716894	-5.39295	6.93104e-08	2.17481e-06
ANKRD36C	601.296	-1.49501	0.277245	-5.3924	6.95219e-08	2.1779e-06
MAGI2-AS3	181.092	-2.57335	0.477245	-5.3921	6.96407e-08	2.17808e-06
CFAP299	227.22	-4.27218	0.792538	-5.39051	7.02593e-08	2.19387e-06
RARA	276.092	-1.76461	0.327395	-5.38986	7.05111e-08	2.19817e-06
KLF7	771.067	1.92611	0.357648	5.38549	7.22493e-08	2.24872e-06
TTLL7	568.627	-2.47885	0.460657	-5.38111	7.40277e-08	2.30035e-06
ATP8A2	346.461	2.38285	0.443166	5.37688	7.57893e-08	2.3513e-06
FOXP4	458.36	-1.97882	0.368241	-5.37373	7.71263e-08	2.38639e-06
TNFRSF11A	51.592	3.58493	0.667134	5.37363	7.71682e-08	2.38639e-06
SCML1	104.98	-2.56579	0.477526	-5.37308	7.74019e-08	2.38978e-06
STOX1	194.12	-2.47	0.460204	-5.36719	7.99726e-08	2.4652e-06
SHISAL1	151.148	2.61401	0.4872	5.36537	8.07812e-08	2.48615e-06
IFITM2	67.9138	2.72102	0.507415	5.36251	8.20717e-08	2.52184e-06
SVEP1	83.8132	-2.93238	0.547216	-5.35872	8.38124e-08	2.57123e-06
B3GALT5-AS1	37.9789	4.00676	0.747935	5.35709	8.45717e-08	2.59039e-06
SOX3	209.113	-2.8223	0.52696	-5.35582	8.51706e-08	2.6046e-06
MAATS1	164.172	-2.1827	0.4076	-5.355	8.55541e-08	2.61218e-06
EMX1	24.5147	4.30242	0.805864	5.33888	9.35203e-08	2.85089e-06
SMARCD3	116.721	-2.56239	0.480254	-5.33548	9.52901e-08	2.90025e-06
RHBDL3	1115.41	-2.40131	0.450283	-5.33289	9.66625e-08	2.93738e-06
CDCA7L	192.482	1.86619	0.350086	5.33066	9.78561e-08	2.96897e-06
ZNF107	352.766	1.53574	0.288169	5.3293	9.85922e-08	2.9866e-06
SGTB	175.178	1.82265	0.342059	5.32846	9.90486e-08	2.99571e-06
ZNF708	368.356	1.12512	0.211206	5.32712	9.97825e-08	3.01318e-06
LINC00907	144.383	-2.93977	0.551985	-5.32582	1.00498e-07	3.03004e-06
LINC00428	68.322	7.6909	1.44538	5.32102	1.03189e-07	3.10631e-06
LOC105375158	151.416	-4.49685	0.845334	-5.31961	1.03988e-07	3.12549e-06
ADCY2	1518.74	3.46025	0.650563	5.31886	1.0442e-07	3.13358e-06
ELOVL2	195.035	-2.97763	0.560197	-5.31533	1.06465e-07	3.18997e-06
LINC00458	15.1817	6.7479	1.2711	5.30871	1.10405e-07	3.30291e-06
GRIK4	114.333	3.02041	0.569397	5.30458	1.1293e-07	3.37319e-06
THNSL2	67.7357	-2.64989	0.499755	-5.30239	1.14299e-07	3.4088e-06
PTPRO	430.309	-2.46013	0.464121	-5.30063	1.15407e-07	3.43651e-06
BNC2	586.404	2.47625	0.467784	5.29357	1.19951e-07	3.56631e-06
FLT1	342.854	6.28727	1.18796	5.29248	1.20667e-07	3.58209e-06
ONECUT2	1554.86	-2.46514	0.465975	-5.29029	1.22126e-07	3.6198e-06
RGL3	27.9198	5.08505	0.961568	5.28829	1.23466e-07	3.6539e-06
ARHGEF3	131.61	1.8747	0.354531	5.28784	1.23769e-07	3.65727e-06
SPATA18	52.9454	-2.84736	0.539157	-5.28114	1.28386e-07	3.78788e-06
TNC	394.575	-3.79918	0.719902	-5.27735	1.31062e-07	3.86093e-06
UBE2G1	567.267	1.13487	0.215415	5.2683	1.37691e-07	4.05001e-06
SLC15A3	153.832	-3.7136	0.705335	-5.26501	1.40185e-07	4.11707e-06
RASGRP2	19.6468	3.45534	0.656472	5.2635	1.41341e-07	4.14471e-06
MIR4435-2HG	213.642	2.32935	0.442799	5.2605	1.43664e-07	4.20644e-06
HK1	431.932	1.5722	0.299067	5.25702	1.46409e-07	4.28029e-06
RHBDL2	54.4895	-2.9079	0.553591	-5.25279	1.49811e-07	4.37311e-06
LOC728392	136.681	-1.92603	0.367339	-5.24321	1.57808e-07	4.59958e-06
RET	71.3139	2.92222	0.558127	5.23577	1.64296e-07	4.78147e-06
FMN2	464.215	-2.61042	0.498756	-5.23387	1.65999e-07	4.82374e-06
SCUBE2	40.0411	-6.56307	1.25462	-5.23114	1.6847e-07	4.88817e-06
RAB3B	666.87	1.56699	0.299576	5.23068	1.68886e-07	4.89286e-06
PTCH2	46.3372	-4.32007	0.826005	-5.23008	1.69437e-07	4.90145e-06
GLDN	95.2634	-2.75676	0.527328	-5.22778	1.71553e-07	4.95523e-06
GPC5	237.561	-2.58092	0.494098	-5.22349	1.75577e-07	5.06389e-06
CNTN1	476.785	2.21582	0.424917	5.21471	1.84101e-07	5.29732e-06
CARD11	53.208	4.4839	0.859875	5.21459	1.84221e-07	5.29732e-06
APLNR	69.6903	-4.65603	0.893685	-5.20992	1.8892e-07	5.42433e-06
TMEM169	224.179	-1.84418	0.354001	-5.20955	1.89299e-07	5.42714e-06
VXN	588.408	-6.73699	1.29426	-5.2053	1.93679e-07	5.54447e-06
ZNF121	562.807	1.66009	0.319336	5.19858	2.00817e-07	5.73919e-06
SPTB	70.2168	-2.86157	0.550477	-5.19834	2.01077e-07	5.73919e-06
ZDHHC22	108.03	2.40867	0.463743	5.19398	2.05848e-07	5.86668e-06
LRFN5	631.876	-2.83261	0.545397	-5.19367	2.06194e-07	5.86784e-06
DIRAS2	214.637	-7.06037	1.35969	-5.19262	2.07358e-07	5.89228e-06
MARC2	30.8101	3.62294	0.697989	5.19054	2.09681e-07	5.94496e-06
KIT	132.82	-2.47153	0.476179	-5.19033	2.09922e-07	5.94496e-06
TMEM8B	172.407	-1.6971	0.326986	-5.19014	2.10138e-07	5.94496e-06
MSX1	17.2299	-6.51109	1.25666	-5.18126	2.20392e-07	6.21925e-06
IRS4	41.79	2.58414	0.498754	5.18119	2.20479e-07	6.21925e-06
SMYD2	198.049	-2.61637	0.505018	-5.18075	2.20998e-07	6.22478e-06
FZD10-AS1	20.627	-5.7224	1.1048	-5.17959	2.22368e-07	6.25423e-06
LOC105377448	62.8193	-4.28361	0.827125	-5.17891	2.23183e-07	6.26798e-06
JADE2	92.9932	4.09069	0.790819	5.17272	2.30707e-07	6.46988e-06
LOC107986399	20.973	-7.2637	1.4049	-5.17026	2.33763e-07	6.54605e-06
PRKCI	474.447	1.77036	0.342487	5.16912	2.35195e-07	6.57659e-06
DNAJB6	460.313	1.50479	0.291256	5.16656	2.38437e-07	6.65758e-06
LINGO1	156.945	-2.69607	0.52224	-5.16251	2.43663e-07	6.79366e-06
HECW1	560.505	3.06758	0.594289	5.16177	2.44627e-07	6.81068e-06
LINC01416	111.182	-2.98503	0.578462	-5.16027	2.46588e-07	6.85535e-06
CBX8	38.8484	-3.99437	0.774957	-5.15431	2.54563e-07	7.06687e-06
PLCB1	1245.79	-2.04629	0.397028	-5.15403	2.54947e-07	7.06734e-06
SHISA2	103.015	6.28449	1.21945	5.15353	2.55629e-07	7.07607e-06
VPS13C	756.303	-1.30702	0.254199	-5.14173	2.72221e-07	7.52456e-06
STEAP3	60.7272	3.24741	0.631728	5.14051	2.73987e-07	7.56252e-06
ZBBX	75.9242	-2.4381	0.474318	-5.14022	2.74419e-07	7.56361e-06
FAM83F	39.5561	5.15822	1.00388	5.13827	2.77279e-07	7.63152e-06
CDS1	111.102	2.50144	0.486952	5.13694	2.79253e-07	7.67489e-06
EFNB1	164.949	-2.66405	0.518648	-5.13653	2.79859e-07	7.68058e-06
TSR1	196.101	1.53073	0.298096	5.13502	2.82115e-07	7.73148e-06
DCC	3597.28	-2.50298	0.487513	-5.13419	2.83366e-07	7.75472e-06
LINC00278	28.876	-6.10559	1.18989	-5.13123	2.87854e-07	7.86639e-06
CEBPZ	295.784	1.89152	0.36881	5.1287	2.91754e-07	7.96167e-06
LOC102724832	261.771	-2.11379	0.412309	-5.12672	2.94831e-07	8.03424e-06
LOC107984526	29.3433	-5.35361	1.04475	-5.12431	2.98624e-07	8.12611e-06
MAP9	165.746	1.6817	0.328363	5.12145	3.03187e-07	8.23866e-06
LOC107986479	16.2992	-7.04102	1.37526	-5.11979	3.05876e-07	8.3e-06
KIRREL3	944.192	-2.60874	0.509621	-5.11899	3.07175e-07	8.32353e-06
LOC105371808	13.2103	-7.02616	1.37316	-5.11678	3.10792e-07	8.40972e-06
BBS2	155.282	-1.59442	0.311738	-5.11461	3.14389e-07	8.4951e-06
ESCO1	337.033	1.22665	0.240089	5.10914	3.2362e-07	8.73231e-06
MN1	306.619	-2.26051	0.44253	-5.10815	3.25327e-07	8.76609e-06
AIM2	153.627	-2.72514	0.533988	-5.10338	3.33643e-07	8.9776e-06
PAX6-AS1	122.139	-7.31284	1.43324	-5.10231	3.35537e-07	9.01597e-06
DNMT3A	619.81	1.23053	0.241184	5.10202	3.36053e-07	9.01728e-06
ARFGAP3	115.306	-1.80119	0.35327	-5.09862	3.42146e-07	9.16112e-06
CFAP221	86.8136	-3.07763	0.603636	-5.09849	3.42365e-07	9.16112e-06
ST18	919.097	-5.76912	1.13169	-5.0978	3.4363e-07	9.18221e-06
PRUNE2	188.551	3.0852	0.605454	5.09569	3.47473e-07	9.27205e-06
CEP170B	148.972	2.66686	0.524218	5.08731	3.63183e-07	9.67784e-06
ZHX3	341.41	-1.30998	0.257697	-5.08341	3.70715e-07	9.8649e-06
JAKMIP2-AS1	20.2512	5.92153	1.16499	5.08292	3.71682e-07	9.877e-06
CGN	83.9999	2.17283	0.427526	5.08233	3.72842e-07	9.89418e-06
SPATA7	279.412	-1.55769	0.306868	-5.07611	3.85237e-07	1.0209e-05
ONECUT1	1262.11	-2.00687	0.395827	-5.07008	3.97656e-07	1.05237e-05
MIR4713HG	309.126	-2.47806	0.488804	-5.06964	3.98564e-07	1.05333e-05
NSUN2	300.446	1.07229	0.211685	5.06548	4.07382e-07	1.07515e-05
GRIN2B	416.653	2.89514	0.571594	5.06502	4.08362e-07	1.07627e-05
FLNC	442.862	-2.80226	0.553291	-5.06472	4.09008e-07	1.07649e-05
LOC105377872	44.4085	-3.98036	0.786141	-5.06316	4.12354e-07	1.08382e-05
LOC105377975	45.4848	-4.39096	0.867505	-5.06159	4.15767e-07	1.0913e-05
NTRK3	1037.45	-2.36524	0.46769	-5.05729	4.25251e-07	1.11468e-05
RCAN3	75.4491	3.08733	0.610794	5.05462	4.31247e-07	1.12886e-05
SOBP	1216.19	-2.61953	0.51836	-5.05348	4.33823e-07	1.13406e-05
SMAD6	79.4233	-3.38379	0.669674	-5.05289	4.35179e-07	1.13607e-05
FOXD3-AS1	27.5926	6.59691	1.30637	5.04981	4.42252e-07	1.15297e-05
CACNG7	80.2573	2.21735	0.439178	5.04886	4.44452e-07	1.15714e-05
NR3C1	338.739	2.45251	0.485873	5.04765	4.47288e-07	1.16295e-05
NECAB1	43.7193	2.84554	0.563804	5.04704	4.48714e-07	1.16509e-05
LOC107984035	127.589	-3.336	0.66119	-5.04544	4.52468e-07	1.17325e-05
SMUG1	195.7	-2.62676	0.520756	-5.04413	4.55582e-07	1.17974e-05
LOC101927179	85.4606	1.72495	0.342011	5.04354	4.56999e-07	1.18117e-05
EPCAM	90.5377	3.39718	0.673591	5.04339	4.5736e-07	1.18117e-05
ARHGAP24	153.81	-2.44392	0.484799	-5.04111	4.62848e-07	1.19374e-05
ULK2	196.558	-1.43846	0.285451	-5.03923	4.67406e-07	1.20388e-05
SCN7A	91.7965	-3.10174	0.615703	-5.03771	4.71128e-07	1.21185e-05
ARNT2	685.777	-1.57357	0.312701	-5.03218	4.84941e-07	1.24572e-05
LOC101927483	23.9457	4.54468	0.903234	5.03156	4.86508e-07	1.24808e-05
PWRN4-2	43.1929	-5.13147	1.02077	-5.02708	4.98009e-07	1.27588e-05
GLRA2	228.447	-1.79282	0.356711	-5.02598	5.00866e-07	1.2815e-05
TGIF1	200.257	2.20564	0.439288	5.02094	5.14199e-07	1.31327e-05
GAS1	89.5558	-3.05826	0.609121	-5.02077	5.14648e-07	1.31327e-05
KLKB1	21.6648	3.70691	0.738422	5.02004	5.16618e-07	1.31656e-05
LOC105372084	57.8252	-3.81667	0.760448	-5.01898	5.19473e-07	1.32208e-05
SEL1L3	231.796	2.27826	0.454048	5.01767	5.23019e-07	1.32935e-05
ASB18	141.798	-3.50439	0.69901	-5.01337	5.3485e-07	1.35763e-05
FZD1	57.6086	-3.39014	0.676498	-5.0113	5.40625e-07	1.37048e-05
OLFM1	273.986	1.96384	0.392075	5.00885	5.47558e-07	1.38624e-05
FSIP2-AS2	57.639	-3.84352	0.768041	-5.00432	5.60586e-07	1.41736e-05
LYAR	125.318	2.13868	0.427813	4.99909	5.76006e-07	1.45443e-05
MPP1	33.7944	3.08436	0.617113	4.99805	5.79139e-07	1.46043e-05
FN1	737.597	-2.07148	0.414559	-4.99683	5.82807e-07	1.46776e-05
NBPF1	197.207	-1.35968	0.272207	-4.99501	5.8833e-07	1.47973e-05
ZBTB2	153.893	1.29496	0.259328	4.99351	5.92906e-07	1.4893e-05
RNF207	99.4373	-2.73098	0.547148	-4.9913	5.99732e-07	1.50448e-05
ZNF703	73.4434	-4.36529	0.874772	-4.9902	6.0317e-07	1.51114e-05
COL26A1	283.733	2.34426	0.469939	4.98843	6.08728e-07	1.52308e-05
BMP1	127.239	-2.37031	0.475476	-4.98513	6.19195e-07	1.54726e-05
LOC107986774	35.1759	-4.31601	0.865949	-4.98414	6.22384e-07	1.55322e-05
EZR	558.133	1.9705	0.395534	4.98186	6.29758e-07	1.56959e-05
CARMIL1	367.788	1.82952	0.367615	4.97673	6.46675e-07	1.60967e-05
LOC107985661	32.7493	3.2797	0.659135	4.97576	6.49922e-07	1.61566e-05
LOC107984266	19.0146	-7.81914	1.57247	-4.97251	6.60918e-07	1.64088e-05
TF	103.68	-2.54743	0.513461	-4.9613	7.00229e-07	1.73624e-05
ARHGEF17	381.29	-1.97458	0.398149	-4.9594	7.07101e-07	1.75103e-05
EFCC1	10.5487	-7.45448	1.50453	-4.95468	7.245e-07	1.79181e-05
UTP20	412.741	1.18245	0.238756	4.95255	7.32467e-07	1.80919e-05
FREM1	170.387	-2.48001	0.500877	-4.95135	7.37016e-07	1.8181e-05
LINC02588	68.1172	-2.9274	0.591565	-4.94857	7.47597e-07	1.84184e-05
CYP7B1	344.551	-2.59216	0.523994	-4.94693	7.53924e-07	1.85506e-05
H1-0	737.692	-2.29044	0.463251	-4.94427	7.64296e-07	1.87818e-05
BCAT1	1559.1	1.61663	0.327045	4.94314	7.68745e-07	1.88671e-05
NIBAN1	109.17	2.96285	0.599702	4.94055	7.79036e-07	1.90953e-05
LOC112268050	86.7442	2.83891	0.574656	4.94018	7.80496e-07	1.91068e-05
FAM222A-AS1	18.9354	-5.43225	1.0997	-4.93975	7.82223e-07	1.91248e-05
SPOCK2	401.774	-2.52905	0.512062	-4.93895	7.85445e-07	1.91658e-05
ST14	34.506	4.03762	0.817525	4.93884	7.85892e-07	1.91658e-05
PTBP3	579.037	1.49461	0.302684	4.93787	7.89808e-07	1.9237e-05
HOOK2	91.8792	1.94303	0.393634	4.93612	7.96907e-07	1.93854e-05
NME5	33.3343	-3.92649	0.795939	-4.93315	8.09129e-07	1.96579e-05
CAMK2D	1036.47	-1.8281	0.370699	-4.9315	8.15999e-07	1.97998e-05
FRMD4B	965.305	-2.14215	0.434542	-4.92968	8.23634e-07	1.99599e-05
CACNB3	84.8211	-1.96154	0.397925	-4.92941	8.2478e-07	1.99626e-05
VWDE	73.8626	3.26738	0.663029	4.92796	8.30946e-07	2.00866e-05
LOC107985647	8.21056	7.72235	1.56752	4.92649	8.37191e-07	2.02122e-05
NPR2	225.563	-1.65564	0.336219	-4.92429	8.46686e-07	2.04158e-05
ADGRG1	65.5546	-3.42932	0.6965	-4.92365	8.49443e-07	2.04567e-05
LOC105375710	15.759	6.20113	1.26099	4.91766	8.75839e-07	2.10661e-05
RTN1	661.934	-1.99284	0.405574	-4.91363	8.94049e-07	2.14621e-05
SLCO1B1	41.002	-3.73771	0.760698	-4.91353	8.94532e-07	2.14621e-05
RPS4Y1	434.249	1.0518	0.214095	4.91278	8.9795e-07	2.15173e-05
RABL2A	84.5888	-2.14655	0.436961	-4.91245	8.99435e-07	2.15261e-05
VIM	1375.63	-2.41818	0.492317	-4.91183	9.02316e-07	2.15683e-05
C3orf67	196.906	-2.15381	0.438894	-4.90735	9.23129e-07	2.20384e-05
ALDH5A1	132.747	-1.71397	0.349298	-4.90689	9.2533e-07	2.20636e-05
ARL4C	273.476	-1.95973	0.399415	-4.9065	9.27152e-07	2.2073e-05
GPR162	84.2466	-2.44386	0.498104	-4.90632	9.28016e-07	2.2073e-05
LOC100130691	263.995	-1.89728	0.386731	-4.90595	9.29738e-07	2.20867e-05
TNS3	735.238	-2.09861	0.427844	-4.90507	9.33937e-07	2.21592e-05
NPR1	29.0472	4.45992	0.909312	4.90472	9.35602e-07	2.21714e-05
CARD10	65.58	-2.22616	0.45416	-4.90171	9.50057e-07	2.24416e-05
CFAP44	145.473	-2.48291	0.50654	-4.90171	9.50077e-07	2.24416e-05
GPR153	153.985	-2.00521	0.409091	-4.90162	9.50499e-07	2.24416e-05
PIP4P2	185.113	1.82717	0.372859	4.90044	9.56228e-07	2.25492e-05
GARS-DT	183.356	-1.76734	0.360674	-4.90009	9.57923e-07	2.25616e-05
DDI2	259.074	1.3841	0.282599	4.89774	9.6945e-07	2.28051e-05
LOC101927314	86.2587	-2.8892	0.590029	-4.89671	9.74542e-07	2.28569e-05
YAF2	385.1	-1.9019	0.388406	-4.89667	9.74723e-07	2.28569e-05
NHLH1	125.193	-4.32285	0.882853	-4.89646	9.75804e-07	2.28569e-05
LOC105373576	33.068	-6.57086	1.342	-4.89634	9.76394e-07	2.28569e-05
LHFPL4	102.217	2.54313	0.519707	4.89339	9.91115e-07	2.31733e-05
LINC02231	12.4418	5.20612	1.06426	4.89177	9.99333e-07	2.33371e-05
SNTG1	1309.28	2.11382	0.432285	4.88989	1.00893e-06	2.35328e-05
ARID5B	157.825	-2.67676	0.54783	-4.88612	1.02842e-06	2.39392e-05
JAM2	209.296	-1.91932	0.392818	-4.88604	1.02884e-06	2.39392e-05
PBX4	49.5091	-2.74507	0.562526	-4.87989	1.06145e-06	2.46681e-05
SCN9A	126.182	2.83233	0.580532	4.87885	1.06705e-06	2.47683e-05
LOC107986945	60.4432	-2.68425	0.550344	-4.87739	1.07497e-06	2.48982e-05
DDX21	797.848	2.31876	0.475415	4.87735	1.07523e-06	2.48982e-05
CRYBG1	39.9706	4.2699	0.876005	4.87428	1.09203e-06	2.52413e-05
ETS2	111.998	2.23815	0.459186	4.87417	1.09266e-06	2.52413e-05
ZNF480	341.65	1.84526	0.37866	4.87313	1.09843e-06	2.53441e-05
SYNE1	408.076	-1.87999	0.385815	-4.87276	1.10048e-06	2.53611e-05
FYN	1690.93	-1.77244	0.363781	-4.87226	1.10328e-06	2.53953e-05
NTNG1	528.241	2.5363	0.520654	4.87137	1.10829e-06	2.54801e-05
LOC100130207	57.6294	-2.84268	0.58364	-4.8706	1.11261e-06	2.5549e-05
LINC01945	22.3039	-3.9797	0.817191	-4.86997	1.11613e-06	2.55992e-05
VCL	1341.04	1.53516	0.3153	4.8689	1.12221e-06	2.57081e-05
ST6GAL1	631.365	1.59948	0.328673	4.86648	1.13601e-06	2.5964e-05
NALCN	334.967	-3.07067	0.630984	-4.86647	1.13608e-06	2.5964e-05
PAX3	50.2076	-4.22039	0.867361	-4.86577	1.14009e-06	2.60249e-05
IGFBPL1	1403.83	-2.2528	0.463109	-4.86451	1.14742e-06	2.61611e-05
TNFRSF8	42.7055	4.9216	1.01196	4.86343	1.1537e-06	2.62733e-05
CD47	364.444	-1.56482	0.321901	-4.86119	1.16681e-06	2.65405e-05
PRDM1	43.502	-3.79139	0.78093	-4.85496	1.2041e-06	2.73471e-05
MIR4500HG	117.844	-3.96027	0.815745	-4.8548	1.20511e-06	2.73471e-05
SULF2	842.646	-1.8265	0.376247	-4.85451	1.20682e-06	2.73536e-05
SNHG26	58.3614	2.32978	0.480121	4.85249	1.21918e-06	2.76014e-05
LOC105374659	17.7483	-7.69646	1.58684	-4.85017	1.23356e-06	2.78941e-05
LINC02082	56.5981	-3.64381	0.751486	-4.84881	1.24203e-06	2.80526e-05
C14orf132	353.354	1.78782	0.368907	4.84625	1.25819e-06	2.83845e-05
MBP	54.7182	2.80126	0.578169	4.84505	1.26578e-06	2.85222e-05
LRIG3	206.491	-2.04126	0.421337	-4.84471	1.268e-06	2.85388e-05
SYNPO2	57.781	3.45962	0.71429	4.84344	1.27611e-06	2.86878e-05
EYS	268.698	-2.32104	0.47944	-4.84115	1.29092e-06	2.8987e-05
SOX21-AS1	63.0182	-2.66863	0.551529	-4.83861	1.3075e-06	2.93251e-05
LOC105373815	87.8363	-3.38911	0.700581	-4.83758	1.31431e-06	2.94436e-05
ZBTB3	47.4278	2.2105	0.457281	4.834	1.33814e-06	2.99426e-05
FKBP9	174.299	-1.8608	0.384964	-4.8337	1.34018e-06	2.99535e-05
TRMT9B	89.5434	-3.14519	0.651496	-4.82763	1.38165e-06	3.08445e-05
LUZP2	225.729	2.44769	0.507055	4.82727	1.38419e-06	3.08656e-05
SYN2	160.95	2.15312	0.446087	4.82669	1.3882e-06	3.09191e-05
GPRIN3	81.7445	3.03655	0.629172	4.82627	1.39113e-06	3.09487e-05
WDR19	340.381	-1.24001	0.257107	-4.82293	1.41461e-06	3.14164e-05
SAMD3	67.6657	2.18685	0.453438	4.82282	1.41542e-06	3.14164e-05
LINC01900	16.4295	-7.96564	1.65233	-4.82084	1.42956e-06	3.16939e-05
C10orf82	15.8285	4.95733	1.02851	4.81992	1.43615e-06	3.18034e-05
APBA2	47.2607	-2.78704	0.578411	-4.81845	1.4468e-06	3.19863e-05
RGMB	959.324	-1.93932	0.402488	-4.81832	1.44774e-06	3.19863e-05
LARS1	738.615	1.03246	0.214303	4.81774	1.45193e-06	3.20423e-05
UNC5B	168.903	2.48934	0.517138	4.81369	1.4817e-06	3.26619e-05
LINC01194	399.286	10.3179	2.14356	4.81344	1.48357e-06	3.26656e-05
DDIT4	78.3852	-2.88803	0.600147	-4.81221	1.49269e-06	3.28289e-05
SESN1	251.757	-1.2637	0.262643	-4.81149	1.49808e-06	3.291e-05
PRRT2	180.978	-2.12887	0.442492	-4.81109	1.50108e-06	3.29384e-05
C6orf141	22.6506	4.12789	0.858239	4.80972	1.5114e-06	3.31271e-05
LOC105376607	74.9966	-6.22133	1.29394	-4.80807	1.52395e-06	3.33641e-05
RPH3AL-2	21.3428	-6.36267	1.32431	-4.80452	1.5512e-06	3.39222e-05
GLCE	305.988	1.1293	0.235075	4.804	1.55524e-06	3.39719e-05
ZFPM2	218.611	-2.42936	0.505752	-4.80346	1.55946e-06	3.40255e-05
TCTN1	154.113	-1.60532	0.334324	-4.80168	1.57338e-06	3.42903e-05
KIAA0825	563.643	2.07442	0.432286	4.79872	1.5968e-06	3.47615e-05
HERC3	131.591	-1.70154	0.354632	-4.79803	1.60236e-06	3.48433e-05
MECOM	553.71	-3.31543	0.691136	-4.79707	1.61005e-06	3.4971e-05
ZBTB17	172.075	-1.46983	0.306715	-4.79215	1.65005e-06	3.57993e-05
SENP7	728.089	-1.5135	0.316098	-4.78805	1.68406e-06	3.64963e-05
PGPEP1	84.9292	1.90042	0.397169	4.78493	1.71049e-06	3.70193e-05
ABCC4	521.425	-1.91383	0.399986	-4.78475	1.71204e-06	3.70193e-05
CNTNAP3B	178.657	-2.01994	0.422443	-4.78157	1.73929e-06	3.75662e-05
RYR3	190.726	-1.71133	0.358216	-4.77738	1.7759e-06	3.8314e-05
LOC107987011	58.0957	-3.93333	0.823729	-4.77503	1.79676e-06	3.87208e-05
CYTOR	45.3264	3.05793	0.640833	4.77181	1.82582e-06	3.93031e-05
SEC24D	223.964	1.77676	0.372568	4.76895	1.85192e-06	3.98204e-05
FAM122C	52.0195	-2.08303	0.436843	-4.76837	1.85725e-06	3.98905e-05
RBFOX1	705.308	2.23417	0.468574	4.76801	1.8605e-06	3.99159e-05
CELSR1	887.451	-2.43372	0.510467	-4.76763	1.86402e-06	3.99169e-05
BEND4	161.268	1.94298	0.407545	4.76752	1.86504e-06	3.99169e-05
RFX3-AS1	81.2001	-2.38593	0.500473	-4.76734	1.86677e-06	3.99169e-05
LINC02540	210.882	6.88039	1.44351	4.76642	1.87529e-06	4.00547e-05
CDKN1A	145.208	-3.73728	0.784191	-4.76578	1.88124e-06	4.01372e-05
LINC00535	88.2765	-3.2759	0.687415	-4.76553	1.88359e-06	4.01431e-05
AP1M2	20.1215	4.85629	1.01929	4.76437	1.89442e-06	4.03292e-05
DMD	711.01	-1.96007	0.411724	-4.76063	1.92985e-06	4.1038e-05
ANK2	4874.11	1.75831	0.369446	4.75932	1.94248e-06	4.12612e-05
LOC105378787	11.1959	-6.92291	1.45587	-4.75516	1.98293e-06	4.20485e-05
ARID3B	528.696	1.25025	0.262932	4.75506	1.98391e-06	4.20485e-05
DTNA	836.063	2.2577	0.475373	4.74933	2.04089e-06	4.32087e-05
LINC01594	13.7987	-7.71785	1.62558	-4.74776	2.05684e-06	4.34985e-05
TMEM62	108.886	-1.76976	0.372874	-4.74625	2.07218e-06	4.37747e-05
FUT1	24.7651	3.3523	0.706507	4.74489	2.08616e-06	4.40219e-05
BMP3	50.9356	-5.58953	1.17819	-4.74418	2.09356e-06	4.41297e-05
HHIPL1	78.3524	-2.60439	0.549083	-4.74316	2.10411e-06	4.43035e-05
ROBO2	3761.1	2.47283	0.521714	4.73981	2.13914e-06	4.49919e-05
NR2C1	381.012	-1.05247	0.22235	-4.73342	2.20765e-06	4.63559e-05
ST8SIA4	185.112	-2.62588	0.554766	-4.73332	2.2088e-06	4.63559e-05
CLGN	101.275	-1.90913	0.403654	-4.72961	2.24948e-06	4.71582e-05
SLC2A1	2712.62	-2.27679	0.48143	-4.72922	2.25383e-06	4.71981e-05
PIK3C2A	955.255	1.42968	0.302617	4.72437	2.30828e-06	4.82859e-05
LOC101928868	11.3722	-5.30159	1.12292	-4.72127	2.34382e-06	4.89761e-05
TENM4	3838.36	-1.84531	0.390995	-4.71952	2.36398e-06	4.9344e-05
MAP7	365.242	2.79476	0.592681	4.71545	2.41181e-06	5.02878e-05
HEG1	426.025	-1.7706	0.375755	-4.71212	2.45147e-06	5.10595e-05
CYP19A1	97.958	-3.85083	0.817355	-4.71133	2.46111e-06	5.12049e-05
IMPG2	98.0133	-2.68855	0.571189	-4.70693	2.51477e-06	5.22232e-05
PSD3	2169.04	-1.6765	0.356181	-4.70687	2.51548e-06	5.22232e-05
CREB5	449.354	-2.03358	0.432222	-4.70494	2.53937e-06	5.26625e-05
LINC01707	60.8493	-3.50404	0.744979	-4.70355	2.55679e-06	5.29669e-05
LOC101928923	64.9271	2.57826	0.548266	4.70257	2.56905e-06	5.31635e-05
MOXD1	536.576	-2.92162	0.621562	-4.70045	2.59595e-06	5.36626e-05
LINC01995	7.08247	-6.69747	1.42559	-4.69803	2.62689e-06	5.42439e-05
TRIB1	171.602	2.35936	0.502268	4.69741	2.63481e-06	5.43493e-05
LHFPL3-AS2	15.0626	-7.5365	1.60511	-4.69533	2.66183e-06	5.48479e-05
TMEM88	64.8904	-2.97784	0.634306	-4.69464	2.67079e-06	5.49737e-05
SLC44A3	160.819	-2.72783	0.581355	-4.69219	2.70292e-06	5.55758e-05
EYA4	37.7177	-3.29373	0.702354	-4.68956	2.73799e-06	5.61932e-05
SMPD1	83.7154	-3.21671	0.685979	-4.68922	2.74244e-06	5.61932e-05
PTPN3	75.6925	-2.57063	0.548205	-4.68917	2.74311e-06	5.61932e-05
LOC101930026	22.7057	-6.27054	1.33727	-4.68906	2.74462e-06	5.61932e-05
PLA2G12A	110.021	1.4933	0.318535	4.68802	2.7586e-06	5.64148e-05
NBPF20	32.7076	-3.19981	0.682588	-4.68776	2.76216e-06	5.64148e-05
ENO3	31.0049	-2.74996	0.586646	-4.6876	2.76423e-06	5.64148e-05
NPTXR	116.312	-2.14362	0.457595	-4.68452	2.80612e-06	5.72092e-05
PACRG	212.017	-2.93486	0.626625	-4.6836	2.81877e-06	5.73434e-05
FBXO10	276.604	-1.30189	0.277968	-4.68358	2.81905e-06	5.73434e-05
YWHAH	747.959	1.63719	0.349575	4.68338	2.82182e-06	5.73434e-05
SEMA5B	552.652	-1.73231	0.3699	-4.68318	2.82461e-06	5.73434e-05
RGS12	448.172	-1.51728	0.324158	-4.68067	2.85933e-06	5.79872e-05
COTL1	1173.25	-1.68092	0.359504	-4.67568	2.92988e-06	5.93517e-05
EBF3	377.739	-2.39253	0.51172	-4.67547	2.93277e-06	5.93517e-05
LOC112268106	61.474	-2.56887	0.549744	-4.67285	2.97043e-06	6.00506e-05
NPHP1	81.4427	-2.37181	0.507811	-4.67065	3.00242e-06	6.06257e-05
SLC16A3	33.0989	-5.34388	1.14419	-4.67047	3.00517e-06	6.06257e-05
CBFA2T3	51.3295	-2.81626	0.603069	-4.66988	3.01371e-06	6.07344e-05
RAB27B	147.147	-2.68027	0.574287	-4.66713	3.05441e-06	6.14903e-05
MACC1	51.8611	3.74284	0.802132	4.66611	3.06948e-06	6.16656e-05
LOC101928499	85.25	4.09951	0.878571	4.66611	3.06952e-06	6.16656e-05
ZNF724	225.179	1.64206	0.352067	4.66404	3.10058e-06	6.22247e-05
FOXP2	522.597	-1.82055	0.390372	-4.66362	3.10693e-06	6.22873e-05
LOC107986098	57.515	-3.6228	0.777885	-4.65725	3.20466e-06	6.41798e-05
JUP	240.623	1.48589	0.31907	4.65693	3.20966e-06	6.42132e-05
DRC3	57.6078	-2.13774	0.459095	-4.65643	3.21741e-06	6.43014e-05
LOC107987104	21.0874	3.99692	0.858761	4.65429	3.25099e-06	6.49052e-05
APOBEC3F	48.6102	-2.56712	0.5517	-4.65311	3.26973e-06	6.52118e-05
NEURL1	44.9741	-3.96048	0.851811	-4.64948	3.32766e-06	6.62985e-05
KITLG	123.492	-2.1673	0.466782	-4.64306	3.43284e-06	6.83235e-05
WDR13	251.323	-1.4691	0.316551	-4.64097	3.46785e-06	6.8949e-05
VDAC1	398.433	1.32731	0.286027	4.64051	3.47547e-06	6.90292e-05
KIAA1324	51.5857	-2.78539	0.600291	-4.64007	3.48293e-06	6.91061e-05
LOC105370027	54.9674	-5.1244	1.10451	-4.63953	3.49208e-06	6.91734e-05
ABCG1	84.3873	3.22638	0.695424	4.63944	3.4935e-06	6.91734e-05
STIM1	336.823	-1.83442	0.395427	-4.63909	3.49942e-06	6.92195e-05
ZFPM2-AS1	62.0403	-4.72447	1.01918	-4.63554	3.56008e-06	7.03471e-05
SYCP2L	64.9231	-2.51973	0.54368	-4.63459	3.57639e-06	7.0597e-05
LOC105377862	201.052	2.52128	0.544045	4.63433	3.58099e-06	7.06155e-05
CAMK2A	39.3751	-3.98661	0.860949	-4.63048	3.64816e-06	7.18666e-05
PDE7B	66.359	-4.30792	0.930986	-4.62727	3.70523e-06	7.29161e-05
SLC7A14-AS1	50.8023	-4.96546	1.07337	-4.62603	3.72735e-06	7.32766e-05
LOC107986890	7.29663	7.49447	1.62157	4.62175	3.80518e-06	7.47304e-05
LRMDA	608.404	-2.79274	0.604856	-4.61719	3.88967e-06	7.6312e-05
ETS1	53.5454	3.09261	0.670218	4.61433	3.94356e-06	7.72906e-05
PTN	402.972	-1.90316	0.412608	-4.6125	3.97847e-06	7.78956e-05
CRTAC1	94.4927	-2.58647	0.560816	-4.61198	3.98861e-06	7.80147e-05
WASF3	507.687	-2.10796	0.457402	-4.60854	4.0551e-06	7.92349e-05
GRIK1	438.443	-2.27642	0.494511	-4.60337	4.15714e-06	8.11463e-05
MORN1	179.555	-1.50357	0.326663	-4.60282	4.16802e-06	8.12764e-05
CCDC7	285.153	-1.78305	0.387516	-4.60123	4.20013e-06	8.18196e-05
LOC441204	115.951	-2.45542	0.533724	-4.60055	4.21372e-06	8.20015e-05
CTNNA3	460.066	-2.28894	0.49759	-4.60005	4.22396e-06	8.21178e-05
LINC00632	216.073	-2.95184	0.642117	-4.59705	4.28515e-06	8.32234e-05
SYT14	653.309	1.55161	0.337564	4.5965	4.29647e-06	8.33572e-05
LOC107987108	23.1925	-4.21223	0.91644	-4.5963	4.30069e-06	8.33572e-05
LOC105379005	183.686	-2.33509	0.508313	-4.59381	4.35229e-06	8.42725e-05
CDON	505.753	-1.84685	0.402142	-4.59253	4.37897e-06	8.4704e-05
LINC01090	32.7036	3.1243	0.68053	4.59098	4.4117e-06	8.52516e-05
TTC3	1970.53	-1.24739	0.27192	-4.58736	4.48888e-06	8.66561e-05
LOC105375153	59.9787	-2.39256	0.521738	-4.58575	4.5235e-06	8.7237e-05
TRDN	58.3536	4.32049	0.942362	4.58474	4.54545e-06	8.74942e-05
KCNC1	119.471	-2.89647	0.631772	-4.58468	4.54689e-06	8.74942e-05
NID2	201.72	-2.62072	0.571647	-4.58451	4.55046e-06	8.74942e-05
LINC00342	328.498	-1.99863	0.436317	-4.58068	4.63458e-06	8.90228e-05
PCSK2	410.911	-3.70103	0.808091	-4.57996	4.65061e-06	8.9198e-05
LOC440896	15.9604	-6.31757	1.37942	-4.57986	4.65296e-06	8.9198e-05
STAU1	600.86	0.868329	0.189776	4.57555	4.74963e-06	9.09607e-05
CA11	105.348	1.65448	0.361639	4.57496	4.76312e-06	9.11284e-05
TPPP3	117.586	-5.46057	1.19443	-4.5717	4.83786e-06	9.24665e-05
FGF2	332.112	1.51946	0.332387	4.57137	4.84541e-06	9.2519e-05
SLC37A1	211.56	1.31614	0.2884	4.5636	5.02841e-06	9.59181e-05
EBF4	113.417	-2.85036	0.624627	-4.5633	5.0356e-06	9.59603e-05
ZSCAN10	183.249	6.93394	1.52098	4.55886	5.14312e-06	9.79124e-05
MAPK11	82.5997	-4.32131	0.94895	-4.55378	5.26893e-06	0.000100208
MBD6	89.9004	-1.66311	0.365865	-4.54569	5.47548e-06	0.000104034
SORCS3	1647.9	-2.81891	0.62047	-4.54318	5.5413e-06	0.000105181
NR2F2-AS1	250.776	-7.88036	1.73548	-4.54075	5.60549e-06	0.000106295
TTC13	179.363	-1.11636	0.245873	-4.54039	5.6151e-06	0.000106328
CXXC4	545.191	-1.31656	0.289975	-4.54027	5.61826e-06	0.000106328
CD2AP	668.941	1.20565	0.265578	4.53972	5.63291e-06	0.0001065
DIAPH1	492.048	0.873165	0.192456	4.53695	5.70738e-06	0.000107802
PDZD4	299.666	2.2573	0.497607	4.53632	5.72448e-06	0.000108019
CNRIP1	62.7542	-2.77105	0.611206	-4.53374	5.79471e-06	0.000109238
TMCO4	26.3176	2.46975	0.544887	4.53259	5.82662e-06	0.000109732
MOK	131.335	-2.23094	0.49249	-4.52992	5.90066e-06	0.000111018
PLK3	94.7316	-2.42092	0.534846	-4.52638	6.00018e-06	0.00011278
MTCL1	391.968	1.10632	0.244461	4.52553	6.0244e-06	0.000113125
SERPINB4	8.29952	7.73839	1.7102	4.52485	6.04397e-06	0.000113382
DSCAM	825.065	-2.16877	0.479335	-4.52454	6.05258e-06	0.000113433
ZNF441	114.863	-2.43276	0.537775	-4.52374	6.07571e-06	0.000113756
CCDC18-AS1	160.807	-1.78292	0.394151	-4.52346	6.08374e-06	0.000113795
FBLN2	86.409	-2.72354	0.602183	-4.52279	6.10307e-06	0.000114046
ZDHHC23	32.262	3.04316	0.672891	4.52251	6.11114e-06	0.000114086
TTLL9	50.3891	-3.03691	0.672231	-4.51766	6.25267e-06	0.000116616
TFE3	134.389	1.78689	0.39587	4.51383	6.36665e-06	0.000118627
LOC112268189	11.6147	-6.49261	1.43872	-4.51278	6.39849e-06	0.000119102
SHISA3	85.8594	5.06038	1.1214	4.51257	6.40455e-06	0.000119102
SMTNL2	16.3812	-4.83557	1.07235	-4.50933	6.50335e-06	0.000120823
LOC112267883	18.6406	3.04362	0.675055	4.5087	6.52247e-06	0.000121062
AATK	77.1013	-2.58378	0.57311	-4.50835	6.53347e-06	0.000121149
GTF2E1	218.998	1.68669	0.374192	4.50755	6.5582e-06	0.000121491
FGF17	26.0747	-5.48977	1.21819	-4.5065	6.59066e-06	0.000121879
ITGA3	134.316	2.2937	0.508981	4.50646	6.59181e-06	0.000121879
LOC105378308	13.3572	5.86093	1.30077	4.50575	6.614e-06	0.000122172
LINC01250	73.3659	-3.18198	0.706405	-4.50446	6.65405e-06	0.000122794
NOD1	93.0396	-1.52172	0.33785	-4.50411	6.66507e-06	0.00012288
SLC6A16	133.583	-1.83063	0.406836	-4.49968	6.8057e-06	0.000125352
PPP3CA	755.654	1.77934	0.395545	4.49846	6.84471e-06	0.00012595
ATP10D	153.358	-2.43248	0.540764	-4.49823	6.85214e-06	0.000125967
ACSL6	58.5631	3.79822	0.84512	4.4943	6.97993e-06	0.000128194
LINC01994	12.7464	-7.36223	1.63859	-4.49303	7.02175e-06	0.000128839
ENPEP	141.886	-2.54832	0.567282	-4.49215	7.0507e-06	0.000129247
DLL1-2	17.5192	-6.20687	1.38254	-4.48946	7.14038e-06	0.000130767
CRTC3	132.391	-2.17855	0.4853	-4.48907	7.15344e-06	0.000130881
HDAC6	361.872	-1.3115	0.29217	-4.48884	7.16113e-06	0.000130898
RSPO4	40.3388	2.62129	0.584061	4.48805	7.18792e-06	0.000131263
BBS5	60.6048	-2.40618	0.536326	-4.48641	7.24323e-06	0.000132148
ANKRD36B	261.183	-1.35423	0.3019	-4.48569	7.26797e-06	0.000132474
CDC42EP4	156.505	-1.79608	0.400858	-4.4806	7.44338e-06	0.000135543
PKN2-AS1	47.9904	-2.25852	0.504166	-4.47972	7.47402e-06	0.000135972
ICA1	168.08	1.82561	0.407582	4.47912	7.49504e-06	0.000136226
CACNA1B	655.072	1.8346	0.409643	4.47852	7.51606e-06	0.000136479
HNF1B	13.8826	-7.07441	1.58098	-4.47471	7.65168e-06	0.000138811
CNR1	1027.2	-2.81817	0.630206	-4.47183	7.75542e-06	0.00014052
LINC00941	14.6897	4.1632	0.931014	4.47169	7.76046e-06	0.00014052
SYT13	64.9861	2.14867	0.480804	4.4689	7.86219e-06	0.000142228
LOC105370025	23.3903	-7.58429	1.69727	-4.46854	7.8757e-06	0.000142339
ADCY6	148.66	-1.89273	0.42364	-4.46779	7.90328e-06	0.000142703
CSGALNACT1	81.688	-2.48137	0.555587	-4.46622	7.96133e-06	0.000143617
ACAA2	189.057	1.74153	0.39009	4.46442	8.02873e-06	0.000144591
PEX5L	278.932	2.01782	0.451983	4.46437	8.0304e-06	0.000144591
INTS13	164.521	1.39935	0.313461	4.46417	8.03785e-06	0.000144591
TEC	41.9465	3.20705	0.719047	4.46014	8.19056e-06	0.000147201
LRP1B	2771.24	-1.58306	0.355051	-4.45869	8.24621e-06	0.000148063
KCNJ12	138.925	-3.3507	0.751578	-4.45821	8.26454e-06	0.000148254
LINC01197	17.2259	-6.94257	1.55769	-4.45696	8.31307e-06	0.000148986
ASRGL1	223.676	-1.55755	0.349575	-4.45555	8.3679e-06	0.000149829
KCMF1	485.235	1.22088	0.274033	4.45522	8.38065e-06	0.000149918
C5orf46	56.5499	4.10337	0.921332	4.45374	8.43868e-06	0.000150816
CCDC191	83.8351	-2.72535	0.612242	-4.45143	8.52991e-06	0.000152188
PRDM8	444.408	-5.79502	1.30184	-4.4514	8.53127e-06	0.000152188
SPATA13	1110.57	-1.67988	0.377418	-4.45099	8.54771e-06	0.000152341
MTAP	558.631	0.996885	0.224008	4.45022	8.57828e-06	0.000152744
TSC22D3	55.6465	-2.45283	0.551355	-4.44873	8.63814e-06	0.000153668
SNCA	272.991	-1.63448	0.367742	-4.44463	8.80425e-06	0.000156478
IFT88	274.781	-1.61076	0.362741	-4.44052	8.97413e-06	0.000159351
RRBP1	360.533	1.34549	0.303436	4.43419	9.24175e-06	0.000163952
SYNE2	1220.6	-0.9885	0.222963	-4.43348	9.27245e-06	0.000164345
OLFM2	106.494	1.79581	0.405086	4.43316	9.28615e-06	0.000164437
GABRA5	58.6595	3.61995	0.816817	4.43178	9.34589e-06	0.000165342
SLC38A1	2529.36	1.18894	0.26833	4.43089	9.38469e-06	0.000165877
WNT5A	677.794	-2.01641	0.455135	-4.43037	9.40726e-06	0.000166118
SLC2A3	656.654	2.20646	0.498053	4.43018	9.41558e-06	0.000166118
CASC2	158.513	-2.0568	0.464407	-4.42888	9.47249e-06	0.000166969
ERICH3	18.2107	-6.6067	1.49189	-4.42841	9.49319e-06	0.000167181
ZNF850	259.708	1.51349	0.341833	4.42758	9.52943e-06	0.000167666
XRCC2	291.293	1.38625	0.31318	4.42636	9.58353e-06	0.000168464
SH2D3A	19.0159	3.5609	0.80479	4.42463	9.66078e-06	0.000169575
RB1CC1	688.874	1.20131	0.27151	4.42455	9.66435e-06	0.000169575
MEIS1-AS3	76.6754	-5.60366	1.26708	-4.42249	9.75704e-06	0.000171046
MFGE8	284.458	2.55795	0.57852	4.42154	9.8e-06	0.000171643
TMEM167A	609.875	1.76058	0.398278	4.42048	9.84809e-06	0.000172328
LRP8	733.788	1.56304	0.353629	4.42	9.87009e-06	0.000172556
SLC44A1	352.673	1.20002	0.271519	4.41966	9.88541e-06	0.000172667
GSTA4	197.456	-1.50213	0.340107	-4.41663	1.0025e-05	0.000174947
RBPMS	1005.47	1.73699	0.393393	4.41541	1.00816e-05	0.000175776
PURPL	152.474	-2.58403	0.585965	-4.40986	1.03436e-05	0.000180158
ZSCAN1	38.4273	-4.00018	0.907133	-4.40969	1.03516e-05	0.000180158
LINC02762	73.8242	-2.37642	0.539195	-4.40734	1.04648e-05	0.000181962
CCDC192	110.17	-1.74793	0.396817	-4.40486	1.0585e-05	0.000183887
JAKMIP1	81.2365	2.10142	0.477212	4.40354	1.06497e-05	0.000184831
GAB2	544.19	-2.11392	0.48007	-4.40336	1.06585e-05	0.000184831
FHOD3	1475.07	-2.03767	0.462798	-4.40294	1.06793e-05	0.000185024
TRIM24	1518.32	1.24838	0.283588	4.4021	1.07206e-05	0.000185573
HABP4	185.521	-1.28614	0.292216	-4.40134	1.07586e-05	0.000186065
LINC02664	36.2042	-3.86476	0.878542	-4.39906	1.0872e-05	0.000187857
SLC4A8	494.004	-1.13919	0.259103	-4.39668	1.09921e-05	0.000189762
CDH12	762.544	-2.47625	0.563356	-4.39554	1.105e-05	0.00019059
LOC105371275	17.0412	-6.40093	1.4569	-4.39352	1.11527e-05	0.00019219
RNMT	329.527	1.05504	0.240321	4.39015	1.13274e-05	0.000195025
TNR	290.937	-3.45658	0.78744	-4.38964	1.13537e-05	0.000195304
LOC107984737	47.8388	3.13807	0.715511	4.38578	1.1557e-05	0.000198617
SYNCRIP	1234.1	1.13501	0.25881	4.38549	1.15725e-05	0.000198617
SLC14A2	47.5613	-3.61985	0.825433	-4.3854	1.15772e-05	0.000198617
RPF2	129.367	1.40224	0.319776	4.38505	1.15959e-05	0.000198761
LOC105370783	22.1274	-6.03523	1.37691	-4.38316	1.16969e-05	0.000200313
ADAMTS18	39.5075	-2.96912	0.677569	-4.38202	1.17583e-05	0.000201185
ADAMTS8	40.3548	3.50915	0.800897	4.38152	1.17855e-05	0.000201472
LOC107984787	13.6783	-6.72809	1.53582	-4.38078	1.18257e-05	0.00020198
JAG1	1855.24	-2.35891	0.538665	-4.37917	1.19131e-05	0.000203292
NEUROD1	208.51	-5.71071	1.30446	-4.37783	1.19865e-05	0.000204365
WDTC1	111.332	-1.55245	0.354658	-4.37731	1.20151e-05	0.00020467
SLC8A3	109.621	-2.49406	0.569863	-4.37659	1.2055e-05	0.000205167
TLE4	1280.11	-1.71481	0.391831	-4.3764	1.20655e-05	0.000205167
TMEM164	392.666	-1.58521	0.362277	-4.37568	1.21053e-05	0.000205661
GCLM	94.1438	1.58232	0.361863	4.37272	1.22707e-05	0.000208288
SLC6A12	21.9349	-5.34553	1.22262	-4.37221	1.22998e-05	0.000208598
OR51B5	53.8126	-2.92292	0.668636	-4.37147	1.23411e-05	0.000209093
RGS8	40.321	-3.46548	0.792797	-4.37121	1.2356e-05	0.000209093
LOC105379080	363.705	-2.95281	0.675529	-4.37111	1.23615e-05	0.000209093
ZNF202	208.368	1.12448	0.257265	4.37089	1.23741e-05	0.000209122
SLCO4A1	35.8495	2.47544	0.566708	4.36811	1.25325e-05	0.000211457
ZSCAN2	77.8792	1.60582	0.367625	4.36808	1.25342e-05	0.000211457
ELAVL3	292.192	-4.75372	1.0885	-4.3672	1.25847e-05	0.000212124
IKZF2	338.099	-1.79477	0.411485	-4.36169	1.29063e-05	0.000217355
FSD1L	743.671	-1.50514	0.345186	-4.36038	1.29837e-05	0.000218459
GPR161	304.67	-1.25011	0.28671	-4.3602	1.29946e-05	0.000218459
ZSWIM5	543.436	-1.80506	0.414065	-4.35937	1.30437e-05	0.000219093
LOC105379087	21.5496	2.90231	0.665928	4.35829	1.31081e-05	0.000219983
NES	3677.79	-1.74901	0.401446	-4.35676	1.32002e-05	0.000221336
RASSF4	53.4826	-2.23591	0.513626	-4.35319	1.34169e-05	0.000224774
LOC105372130	167.541	-1.82699	0.41976	-4.35246	1.34615e-05	0.000225326
TUNAR	127.384	1.70642	0.392187	4.35103	1.35498e-05	0.000226607
TENM1	497.223	1.80835	0.415758	4.34952	1.36435e-05	0.000227928
APBB1	261.182	-1.44632	0.332535	-4.34938	1.36525e-05	0.000227928
PMM2	312.821	1.10436	0.254032	4.34732	1.37813e-05	0.000229879
LINC00862	20.7509	3.91861	0.901871	4.34498	1.39288e-05	0.000232138
LOC105376442	15.307	3.63498	0.837006	4.34283	1.40659e-05	0.000234221
ZNF488	9.90606	6.60734	1.52184	4.34167	1.41406e-05	0.000235261
STK32A	149.513	-2.81797	0.649384	-4.33945	1.42841e-05	0.000237443
ZNF195	475.926	1.11315	0.25654	4.33908	1.4308e-05	0.000237636
KCNA4	10.0423	-6.80864	1.56979	-4.3373	1.44243e-05	0.000239167
YWHAG	1119.76	1.18818	0.273945	4.33729	1.4425e-05	0.000239167
OTX2	115.335	8.19175	1.8898	4.33471	1.45952e-05	0.000241782
AKR1E2	60.4825	-1.8025	0.416004	-4.33289	1.47163e-05	0.000243578
BRINP3	301.368	-5.91104	1.36507	-4.33019	1.48979e-05	0.000246371
NAMA	24.6473	-5.99781	1.38541	-4.32926	1.49614e-05	0.00024721
GAS6	81.8505	2.38227	0.550978	4.32372	1.53417e-05	0.000253276
MFAP3L	77.053	1.66559	0.385314	4.32268	1.54146e-05	0.000254261
C20orf203	23.7916	-5.63499	1.30368	-4.32236	1.54368e-05	0.00025441
ZMIZ1	2057.72	-1.87516	0.434164	-4.31901	1.56727e-05	0.000258077
PMFBP1	146.878	-1.97838	0.458201	-4.31771	1.57653e-05	0.000259381
GCNT4	59.6469	2.5839	0.598513	4.31719	1.58027e-05	0.000259774
LOC105371953	199.559	-1.66242	0.385367	-4.31386	1.60427e-05	0.000263492
MAP1A	1005.81	-1.79747	0.416691	-4.31368	1.60562e-05	0.000263492
TRANK1	201.583	-1.9446	0.450845	-4.31322	1.60893e-05	0.000263718
VSTM2A	106.392	-3.38217	0.784161	-4.31311	1.60974e-05	0.000263718
CEP70	341.636	-1.49509	0.346931	-4.30948	1.63642e-05	0.000267861
LINC02821	32.3659	-3.66357	0.85029	-4.30861	1.64281e-05	0.000268678
DCX	2027.56	-2.29996	0.534156	-4.30579	1.66388e-05	0.000271894
ENAH	2039.73	0.894976	0.207901	4.30482	1.67123e-05	0.000272648
LOC105375180	45.5	-3.1964	0.74255	-4.30462	1.67271e-05	0.000272648
CSMD3	1058.02	-2.31778	0.538441	-4.30462	1.67274e-05	0.000272648
KLHL32	136.797	-1.92104	0.44647	-4.30273	1.68708e-05	0.000274754
SLC43A1	33.5838	2.84102	0.660537	4.30107	1.69975e-05	0.000276582
PPP1R9B	173.203	-1.51049	0.351271	-4.30006	1.70754e-05	0.000277617
TIAM1	929.497	-1.80166	0.419014	-4.29976	1.70987e-05	0.00027776
CELF6	40.9291	-3.32109	0.772773	-4.29763	1.72633e-05	0.000280198
TMTC4	739.794	-1.25415	0.292075	-4.29394	1.75528e-05	0.000284657
LOC112268446	13.6328	5.24719	1.22213	4.29347	1.75904e-05	0.000285026
MMP25	16.4142	3.09564	0.721237	4.29212	1.76974e-05	0.00028639
AMPH	320.215	-1.36624	0.318319	-4.29204	1.77042e-05	0.00028639
NEAT1	1613.69	-2.56776	0.598462	-4.29061	1.78183e-05	0.000287993
FAM160B2	101.316	-1.92299	0.448384	-4.28871	1.79715e-05	0.000290225
GABRB1	321.994	-6.38396	1.48887	-4.28779	1.80461e-05	0.000291187
HMX2	6.87613	7.01121	1.63527	4.28749	1.80702e-05	0.000291331
ZNF93	344.644	1.10425	0.257593	4.2868	1.81262e-05	0.000291989
NAA38	162.692	-1.50912	0.352065	-4.28647	1.81535e-05	0.000292185
NIP7	75.3347	1.90118	0.443693	4.2849	1.82821e-05	0.000293915
FOXO4	29.4503	3.05701	0.713457	4.28479	1.82915e-05	0.000293915
LOC107987000	39.2031	-3.55948	0.831309	-4.28177	1.85409e-05	0.000297675
POMP	128.247	1.43979	0.336552	4.27805	1.88535e-05	0.000302442
LINC01484	18.101	3.91708	0.916118	4.27573	1.9051e-05	0.000305354
RASGRF2-AS1	14.1711	5.17406	1.21099	4.27258	1.93227e-05	0.000309453
BCL11B	42.3618	2.60608	0.610155	4.27117	1.94447e-05	0.000311147
PREX2	1300.44	-1.54518	0.361896	-4.26968	1.95754e-05	0.000312979
HOOK1	128.468	1.98382	0.464692	4.2691	1.96259e-05	0.000313527
PGM5	27.6512	-5.3182	1.24598	-4.26828	1.9699e-05	0.000314433
FAM183A	61.2822	-2.68646	0.629692	-4.26632	1.98728e-05	0.000316945
LEKR1	87.2518	-2.49679	0.585301	-4.26582	1.99166e-05	0.000317381
KCNH2	149.682	-1.63685	0.383792	-4.26495	1.99951e-05	0.000318368
LOC100126447	9.31204	5.53514	1.29911	4.2607	2.03786e-05	0.000324206
KRT18	242.722	2.89781	0.68073	4.25692	2.07261e-05	0.000329463
ZNF860	29.6183	4.13913	0.973261	4.25285	2.11071e-05	0.000335242
INHBA	29.2413	6.10525	1.43581	4.25213	2.11749e-05	0.000336042
ARHGEF25	73.9647	-2.18063	0.512919	-4.25142	2.12419e-05	0.000336829
ATP6V0E2	175.988	-2.4244	0.570374	-4.25054	2.13257e-05	0.00033763
ALG9	267.332	-1.15538	0.271821	-4.25052	2.13275e-05	0.00033763
HTR2C	32.3062	3.51953	0.828176	4.24973	2.14024e-05	0.000338538
NWD2	130.4	-2.39227	0.563141	-4.24808	2.1561e-05	0.000340767
C16orf54	35.1427	3.83317	0.902607	4.24678	2.16864e-05	0.000342467
SRRM4	1383.84	-2.39188	0.563462	-4.24497	2.18622e-05	0.000344683
LINC02207	18.3414	-5.7666	1.35846	-4.24497	2.18625e-05	0.000344683
CXCR4	79.2735	-4.60448	1.08483	-4.24443	2.19147e-05	0.000345224
MEG8	1857.42	1.10642	0.260794	4.24249	2.21054e-05	0.000347944
CCDC169-SOHLH2	19.0245	-4.31257	1.01676	-4.24147	2.22061e-05	0.000349243
SLC16A2	432.531	-1.47551	0.347984	-4.24018	2.23338e-05	0.000350966
TM4SF18	10.2124	6.24932	1.47395	4.23986	2.23664e-05	0.000351191
PUS7	335.512	1.108	0.261516	4.23685	2.26679e-05	0.000355561
OTUD4	430.956	1.30049	0.306958	4.23671	2.26816e-05	0.000355561
AKIRIN1	426.06	1.29866	0.306633	4.23523	2.28316e-05	0.000357621
ARL3	166.345	-1.86453	0.440463	-4.23311	2.30483e-05	0.000360722
FEZF2	19.3301	-4.66042	1.10162	-4.23051	2.33159e-05	0.000364614
PDGFC	361.037	-1.91256	0.45228	-4.22872	2.35029e-05	0.00036724
MLXIPL	17.9162	3.7611	0.889543	4.22813	2.35644e-05	0.000367902
CSPG5	226.139	-2.318	0.548537	-4.22579	2.38103e-05	0.000371441
PIDD1	82.6098	-2.26836	0.536938	-4.22462	2.39343e-05	0.000373064
ASXL2	499.302	0.889141	0.210475	4.22444	2.39531e-05	0.000373064
SLC39A14	419.276	1.96503	0.465308	4.22306	2.41004e-05	0.000375056
KLHL7	483.911	0.879855	0.208363	4.22271	2.41379e-05	0.000375335
AGBL1	90.2547	-2.88919	0.68484	-4.21878	2.45632e-05	0.000381641
LOC105377109	31.6841	-3.23047	0.765879	-4.21799	2.46486e-05	0.000382659
TMSB4X	404.047	1.98815	0.471384	4.2177	2.46811e-05	0.000382855
AHR	64.435	2.29509	0.544423	4.21563	2.49077e-05	0.000386059
LOC107986997	153.265	-2.39455	0.568698	-4.21059	2.54708e-05	0.00039447
LFNG	103.347	-2.04927	0.486767	-4.20996	2.55418e-05	0.000395078
AMN1	58.6274	-1.94389	0.461746	-4.20988	2.55511e-05	0.000395078
CDC42EP3	363.158	1.83177	0.435441	4.20671	2.59118e-05	0.000400334
LOC107985168	40.6603	-3.77032	0.896372	-4.2062	2.59705e-05	0.00040092
CHST8	211.894	1.91428	0.455835	4.19952	2.67486e-05	0.000412601
FBXW2	434.124	0.894044	0.213006	4.19727	2.70151e-05	0.000416379
ARHGAP10	66.9386	2.19752	0.523736	4.19584	2.71858e-05	0.000418674
LOC105379051	69.4644	-2.39368	0.570526	-4.19556	2.72194e-05	0.000418857
LOC105376391	8.74345	-6.43563	1.53451	-4.19393	2.74159e-05	0.000421424
EXOC6	442.016	-1.47751	0.352308	-4.19382	2.74299e-05	0.000421424
LOC728755	531.734	-2.05635	0.490394	-4.19326	2.74968e-05	0.000422114
RAB31	90.0087	3.13065	0.746641	4.19298	2.75318e-05	0.000422315
TXNL1	253.291	1.17574	0.280668	4.18907	2.80106e-05	0.000429317
GAA	431.462	-1.80894	0.431864	-4.18867	2.80591e-05	0.000429719
CHRNA3	271.793	-2.79384	0.667174	-4.18757	2.81956e-05	0.000431467
LOC101929534	20.9158	3.69773	0.883082	4.1873	2.82299e-05	0.000431648
LINC02791	8.40269	-6.77784	1.62023	-4.18327	2.87345e-05	0.000439015
ARHGAP23-2	16.3754	3.45201	0.825313	4.18266	2.88113e-05	0.00043984
TIGIT	17.0135	-5.81357	1.38998	-4.18248	2.88345e-05	0.000439845
CD24	2107.48	2.1884	0.523261	4.18224	2.88654e-05	0.000439969
NOLC1	793.881	1.49927	0.358642	4.1804	2.90997e-05	0.000443189
APELA	77.9948	3.08295	0.7377	4.17914	2.92615e-05	0.000445301
ACTA2	71.2295	-1.97295	0.472174	-4.17845	2.93505e-05	0.000446093
LOC107986712	73.1086	-2.60895	0.624392	-4.17838	2.93598e-05	0.000446093
CCDC92B	20.8787	2.8016	0.670912	4.17581	2.96926e-05	0.000450794
SLC17A9	19.7593	3.84883	0.922296	4.1731	3.00483e-05	0.000455835
PAPSS2	59.5422	3.48271	0.834612	4.17285	3.00808e-05	0.000455969
AMBP	14.6813	-3.48079	0.834606	-4.17058	3.03821e-05	0.000460174
UBR5	1879.22	1.09983	0.263761	4.16978	3.04894e-05	0.000461436
GSN	216.451	-2.037	0.488597	-4.16908	3.05836e-05	0.000462499
ASXL1	684.494	-1.10973	0.266356	-4.16633	3.09545e-05	0.000467741
LOC105375905	21.563	-5.39676	1.29563	-4.16537	3.10848e-05	0.000469341
HS1BP3	71.8236	-1.53797	0.369269	-4.16491	3.11482e-05	0.00046993
LOC105379102	334.536	-1.70792	0.410317	-4.16243	3.1488e-05	0.000474686
PLEKHA1	537.133	-1.70735	0.410246	-4.16178	3.15781e-05	0.0004754
SETD7	198.973	-1.37033	0.329268	-4.16173	3.15848e-05	0.0004754
DENND2A	285.723	-1.59058	0.38241	-4.15936	3.19135e-05	0.000479957
KIFAP3	277.483	-1.81421	0.436194	-4.15919	3.19373e-05	0.000479957
TMEM45A	123.102	-1.92802	0.46362	-4.15862	3.20182e-05	0.000480797
CCDC112	210.569	1.23646	0.297531	4.15576	3.24212e-05	0.000486469
NAA15	858.359	1.14011	0.274375	4.15531	3.24853e-05	0.000487052
MAN2A2	232.417	-1.60539	0.386624	-4.15233	3.29104e-05	0.000493042
PAX2	74.9907	-5.50261	1.32527	-4.15207	3.29474e-05	0.000493213
SULT1C3	20.9834	-5.25214	1.26514	-4.15144	3.30389e-05	0.000494199
TWNK	68.7259	1.98706	0.478679	4.15114	3.30825e-05	0.000494467
ADAMTSL1	222.143	-1.74646	0.420926	-4.14909	3.33804e-05	0.000498533
GABRG3	191.494	-2.29267	0.5527	-4.14812	3.3521e-05	0.000500245
SASH1	703.088	-1.58247	0.381542	-4.14758	3.36013e-05	0.000501055
MYLIP	135.294	1.83112	0.441552	4.14701	3.36852e-05	0.000501917
KIFBP	261.918	1.73669	0.418881	4.14603	3.38292e-05	0.000503673
CYCS	369.056	2.10913	0.508912	4.1444	3.40701e-05	0.000506869
TMEM98	228.816	-1.47531	0.356068	-4.14335	3.42274e-05	0.000508815
URM1	276.531	-1.34847	0.325619	-4.14125	3.45422e-05	0.000513099
IQSEC2	48.5208	1.58734	0.383349	4.14073	3.46205e-05	0.000513866
NR5A2	116.053	2.67459	0.646046	4.13994	3.47402e-05	0.000515245
MYO16-2	20.0131	-5.80603	1.40275	-4.13904	3.48766e-05	0.000516872
PREP	281.761	1.27271	0.307599	4.13757	3.51004e-05	0.000519788
CLIP2	224.113	1.50086	0.362765	4.13729	3.51434e-05	0.000519853
SLC5A12	35.6679	-2.09104	0.505425	-4.13719	3.51588e-05	0.000519853
SERPING1	502.751	-2.01254	0.486823	-4.13403	3.56455e-05	0.000526645
FAM98A	147.433	1.79969	0.435379	4.13362	3.57091e-05	0.000527182
HIVEP1	779.458	1.10144	0.266473	4.1334	3.5743e-05	0.000527278
LINC02715	28.618	-6.08329	1.47186	-4.13307	3.57948e-05	0.000527638
DACT2	63.5005	4.85219	1.17421	4.13232	3.59117e-05	0.000528956
PSTPIP1	39.1838	-2.90507	0.703068	-4.13199	3.59638e-05	0.000529319
CCDC167	62.396	-2.0094	0.486494	-4.13037	3.62185e-05	0.000532344
CPXM1	557.373	-2.09828	0.508018	-4.13033	3.62246e-05	0.000532344
HPN	18.2818	3.97757	0.963231	4.1294	3.63711e-05	0.000533497
SPEF2	53.6806	-2.60103	0.629895	-4.12931	3.6385e-05	0.000533497
ZC3H6	194.058	-1.47388	0.356931	-4.12931	3.63861e-05	0.000533497
FOXB1	106.298	-4.72759	1.14524	-4.12802	3.65901e-05	0.00053608
TMEM268	59.012	1.83335	0.444334	4.12607	3.69014e-05	0.000540229
LOC101928438	333.765	-2.16221	0.52416	-4.12509	3.70591e-05	0.000542127
EPCAM-DT	201.069	-2.22196	0.538686	-4.12478	3.71085e-05	0.000542437
CHRD	105.144	-3.40081	0.825047	-4.12196	3.75657e-05	0.000548704
KBTBD8	52.1717	2.49072	0.604414	4.12089	3.77408e-05	0.000550844
SMPD3	103.275	-2.42313	0.588251	-4.1192	3.80184e-05	0.000554475
GRK4	208.298	-1.45858	0.35451	-4.11435	3.88275e-05	0.000565847
PALB2	218.87	1.10738	0.269299	4.11209	3.92089e-05	0.000570974
LINC-PINT	242.663	1.88486	0.458897	4.10736	4.00201e-05	0.000582129
LINC01797	16.2659	-5.64172	1.37359	-4.10728	4.00353e-05	0.000582129
B3GALT5	80.4186	3.57357	0.870138	4.1069	4.01e-05	0.000582629
SAV1	120.912	1.29643	0.315888	4.10409	4.05907e-05	0.000589314
RNF217	361.413	-1.62686	0.396608	-4.10193	4.09711e-05	0.00059439
ITGB5	275.328	1.69313	0.412904	4.10055	4.12177e-05	0.000597517
CACNG5	37.6486	3.61169	0.882035	4.09472	4.22671e-05	0.00061227
EPHA7	1005.61	-2.08828	0.510192	-4.09312	4.25605e-05	0.000616056
FGF10	24.4645	-5.76783	1.40927	-4.09277	4.26253e-05	0.000616531
PPL	55.4051	1.55567	0.38016	4.09215	4.2739e-05	0.000617039
CASD1	100.182	-1.54941	0.378635	-4.09209	4.27495e-05	0.000617039
BNIP3	75.9218	-2.46139	0.601505	-4.09206	4.27565e-05	0.000617039
LINC00934	23.5886	-8.34113	2.03869	-4.09142	4.28732e-05	0.00061826
LINC02860	11.1389	-6.16443	1.5068	-4.09108	4.29362e-05	0.000618706
METTL8	361.075	1.17653	0.287609	4.09071	4.30049e-05	0.000619232
CD200	406.941	1.25925	0.30792	4.08954	4.32238e-05	0.000621553
GPR155	133.456	-1.83099	0.447729	-4.0895	4.32306e-05	0.000621553
NKX6-2	13.7322	-6.789	1.66035	-4.0889	4.33415e-05	0.000622682
PRELID2	341.932	-2.12847	0.520841	-4.0866	4.37731e-05	0.000628415
LOC105372668	11.5593	-6.40668	1.56849	-4.08462	4.41492e-05	0.000633342
LOC101927025	70.0372	-3.09057	0.756751	-4.084	4.42671e-05	0.000634561
LOC112268302	95.7878	-2.35697	0.577361	-4.08231	4.45908e-05	0.000638726
LOC105377731	7.54478	-6.4001	1.56788	-4.08201	4.46471e-05	0.000639058
ALDH1B1	198.063	1.88028	0.460737	4.08103	4.48363e-05	0.00064129
CHD3	453.012	-1.4309	0.350726	-4.07983	4.50695e-05	0.000644146
LINC02466	20.7098	-4.00852	0.98269	-4.07913	4.52049e-05	0.000645603
RPL7L1	495.72	1.65218	0.40517	4.07775	4.54742e-05	0.000648967
IGDCC3	1875.98	-1.7447	0.428289	-4.07364	4.62838e-05	0.00065995
GLYAT	45.4456	-8.15261	2.00138	-4.0735	4.63123e-05	0.00065995
SPP1	125.161	4.89252	1.20145	4.07217	4.65778e-05	0.000663243
EFNA5	2405.72	-1.62053	0.398066	-4.07101	4.68094e-05	0.000666048
AARS1	352.674	1.09156	0.268208	4.06983	4.70465e-05	0.000668928
MAN2B2	115.266	-1.51019	0.37125	-4.06785	4.74489e-05	0.000674152
GPCPD1	354.427	-1.13389	0.278824	-4.06668	4.76867e-05	0.000676478
CUEDC2	118.562	-1.25926	0.309655	-4.06667	4.76891e-05	0.000676478
ATP2B4	221.473	-1.92875	0.474308	-4.06645	4.77345e-05	0.000676478
ZNF709	84.2908	-1.39037	0.341919	-4.06636	4.7753e-05	0.000676478
WNT7A	123.737	-5.15337	1.2678	-4.0648	4.80745e-05	0.000680446
LOC107985164	15.2534	-3.91802	0.963926	-4.06465	4.81038e-05	0.000680446
LOC105373703	149.914	-2.75874	0.678798	-4.06416	4.82066e-05	0.000681401
SLC6A15	274.17	2.55119	0.627867	4.06327	4.83895e-05	0.000683484
LAMC2	17.1521	4.09271	1.00736	4.06282	4.84826e-05	0.000684298
IRF6	9.89598	5.05561	1.24504	4.06061	4.89449e-05	0.000690316
INTS6L	294.847	-1.24749	0.307402	-4.05816	4.94614e-05	0.000697091
LIN28A	2845.55	1.78021	0.438757	4.0574	4.96218e-05	0.000698418
LOC105379107	100.148	-5.01546	1.23619	-4.05719	4.96675e-05	0.000698418
S100A11	97.4059	3.35983	0.828143	4.05706	4.9694e-05	0.000698418
UBALD1	38.43	3.42539	0.84431	4.05703	4.97006e-05	0.000698418
DYRK4	69.1079	-1.36583	0.337047	-4.05235	5.07051e-05	0.000712016
FGF13	2371.26	-1.90286	0.469824	-4.05017	5.11814e-05	0.000718141
MIR503HG	19.4697	-6.0036	1.48237	-4.05001	5.12159e-05	0.000718141
CYB5A	86.6845	1.54154	0.380727	4.04895	5.14488e-05	0.000720365
LINC01399	17.2119	-3.87985	0.958237	-4.04894	5.14493e-05	0.000720365
ZNF521	815.614	-1.63146	0.403028	-4.048	5.16574e-05	0.000722753
OAZ2	284.128	1.53047	0.378298	4.04568	5.21705e-05	0.00072905
LOC105374029	38.1264	4.13952	1.02321	4.04563	5.21831e-05	0.00072905
UBE2D4	76.8234	-1.71255	0.423341	-4.04531	5.22539e-05	0.00072951
HEMK1	81.3847	-1.67741	0.414705	-4.04482	5.23642e-05	0.00073037
HECW2	843.47	-1.572	0.388656	-4.04469	5.23914e-05	0.00073037
CLDN2	11.4158	-4.28903	1.06063	-4.04387	5.25763e-05	0.000732418
TARS1	495.74	1.53949	0.380733	4.04349	5.26604e-05	0.00073306
RNF213-AS1	59.7381	-2.28442	0.565102	-4.04249	5.28855e-05	0.000735662
LOC105370906	41.5673	-3.77029	0.932952	-4.04125	5.3167e-05	0.000738992
ASCL1	62.1148	-5.5458	1.37235	-4.0411	5.32016e-05	0.000738992
CDK2AP1	278.643	1.8351	0.454162	4.04063	5.33081e-05	0.000739938
ZNF483	348.857	1.596	0.395344	4.037	5.41381e-05	0.000750917
CFAP43	54.499	-2.7643	0.684978	-4.03561	5.44615e-05	0.00075486
WDR60	329.78	-1.41619	0.351147	-4.03304	5.50595e-05	0.0007626
BMPR1B	616.59	-1.78373	0.442304	-4.03282	5.51116e-05	0.000762773
ZNF584	138.01	-1.18844	0.294822	-4.03105	5.55279e-05	0.000767983
TNRC18	320.491	-1.83815	0.456228	-4.02901	5.60118e-05	0.00077412
PDE8B	452.505	-2.06689	0.513144	-4.02789	5.62799e-05	0.000777267
IL11RA	46.0985	-2.11652	0.525638	-4.02658	5.65946e-05	0.000780506
BEAN1	31.2105	-3.2919	0.817543	-4.02657	5.65954e-05	0.000780506
NACC1	389.85	1.46609	0.364232	4.02515	5.6939e-05	0.000784683
KCNIP2	55.7947	-2.34089	0.581775	-4.0237	5.7291e-05	0.00078897
PEX6	64.2901	-1.45025	0.360454	-4.0234	5.73633e-05	0.000789402
EMB	282.345	1.28489	0.319399	4.02284	5.75012e-05	0.000790734
NIPAL1	23.8343	3.28399	0.816558	4.02175	5.77671e-05	0.000793824
LRRC27	57.1629	-2.16178	0.537615	-4.02106	5.79371e-05	0.000795592
CLU	617.555	-1.78688	0.444401	-4.02088	5.79815e-05	0.000795635
CASC17	19.5944	3.76616	0.936739	4.0205	5.80743e-05	0.000795824
LINC02520	21.85	-2.96112	0.736508	-4.02049	5.80779e-05	0.000795824
KIF13A	549.096	1.23903	0.308212	4.02006	5.81836e-05	0.000796631
ARRDC3	370.35	-2.01038	0.500106	-4.01991	5.82214e-05	0.000796631
LOC107986215	386.904	2.17223	0.54039	4.01975	5.82608e-05	0.000796631
CKMT1B	37.6222	2.11074	0.525299	4.01816	5.86542e-05	0.0008012
DET1	160.53	-1.63282	0.40637	-4.01806	5.86782e-05	0.0008012
MGAT5B	136.747	-1.92209	0.478624	-4.01585	5.92307e-05	0.000808172
LYPLAL1-AS1	59.9252	-3.61795	0.901099	-4.01504	5.94369e-05	0.000810412
LOC105376874	17.8879	-6.08014	1.5146	-4.01435	5.96086e-05	0.000812178
ODF2	229.983	-1.20078	0.299235	-4.01283	5.99951e-05	0.000816341
ANKRD18B	145.859	-1.61839	0.403305	-4.01282	5.99989e-05	0.000816341
WWC2	801.253	1.23511	0.307872	4.01175	6.02695e-05	0.000819444
LOC105376041	56.4467	-3.85502	0.961706	-4.00852	6.11007e-05	0.00083016
ZNF439	117.607	-1.99619	0.4981	-4.00761	6.13351e-05	0.000832757
LOC100130987	73.8689	-2.09071	0.522027	-4.00499	6.20214e-05	0.000841482
RUSC2	367.921	-1.37113	0.342396	-4.00452	6.21434e-05	0.000842017
B3GALT1	1493.91	1.97798	0.493938	4.0045	6.21483e-05	0.000842017
LRRC2	22.3962	4.7043	1.17499	4.0037	6.23588e-05	0.000844275
LOC105369489	11.6936	-5.77097	1.44147	-4.00352	6.24076e-05	0.000844343
DIO3	35.399	-5.3868	1.34615	-4.00165	6.29031e-05	0.000850032
PDCD4	173.829	-1.56137	0.390187	-4.0016	6.29163e-05	0.000850032
BACE1	530.294	-1.11313	0.278193	-4.00128	6.30019e-05	0.000850592
SYT2	146.561	1.55803	0.389422	4.00088	6.31078e-05	0.000851425
MMAB	149.464	-1.14066	0.285179	-3.99981	6.33932e-05	0.000854618
MDM1	106.309	-1.39054	0.347665	-3.99966	6.34332e-05	0.000854618
MEX3C	404.79	1.43477	0.358758	3.99927	6.35394e-05	0.000855183
KLF6	166.166	1.60024	0.400144	3.99917	6.35639e-05	0.000855183
PCED1A	161.122	-1.67286	0.41838	-3.99843	6.37647e-05	0.000857286
SLITRK6	18.953	-5.9399	1.4857	-3.99805	6.38676e-05	0.000857659
EMSLR	30.2343	2.91972	0.730296	3.99799	6.38815e-05	0.000857659
TMEM47	362.718	-1.42198	0.355722	-3.99743	6.40336e-05	0.000859103
F2	24.6046	-2.58906	0.647897	-3.9961	6.43942e-05	0.000863339
PROX1-AS1	90.3183	-4.38595	1.09786	-3.99498	6.46999e-05	0.000866835
CELF3	386.328	-2.1594	0.54065	-3.99408	6.49471e-05	0.000869542
TMEM26	24.8408	8.27125	2.07158	3.99272	6.53195e-05	0.000873921
BCO1	37.8722	-6.52095	1.6337	-3.99152	6.56515e-05	0.000877753
NTRK1	26.0344	-4.46996	1.12025	-3.99014	6.60351e-05	0.000882269
CUEDC1	177.679	-2.16152	0.541963	-3.98832	6.65425e-05	0.000888432
MROH8	62.2722	-1.65006	0.413805	-3.98753	6.6765e-05	0.000890785
SLCO6A1	108.576	-3.53687	0.887265	-3.98626	6.71229e-05	0.000894941
RBFOX3	191.139	1.98574	0.498636	3.98234	6.82389e-05	0.000909192
COA7	116.165	1.5509	0.389576	3.981	6.86256e-05	0.000913279
SNTB1	217.606	1.70704	0.428802	3.98095	6.86405e-05	0.000913279
NLRC3	25.3777	-2.59208	0.651279	-3.97999	6.89192e-05	0.000916354
GALNT17	1172.75	1.69098	0.42489	3.97982	6.89672e-05	0.000916359
KCNN3	93.4532	-1.55273	0.390241	-3.97891	6.92332e-05	0.000919261
NRG2	144.532	-3.12843	0.786339	-3.97847	6.93598e-05	0.000920308
LOC401021	100.177	-6.64331	1.67006	-3.97788	6.95319e-05	0.000921956
ARID3C	13.6954	-3.92454	0.986964	-3.97637	6.99739e-05	0.000927178
EXT2	469.197	-0.762716	0.191896	-3.97463	7.04896e-05	0.00093337
FAM161B	54.8454	-2.04429	0.514613	-3.97248	7.11284e-05	0.000941181
LOC105378054	18.4194	-6.54085	1.64743	-3.97033	7.17744e-05	0.000949077
LOC101929418	15.6481	-5.69136	1.43399	-3.9689	7.22038e-05	0.000954101
IGFBP2	621.352	-1.88947	0.476181	-3.96797	7.24878e-05	0.000957197
RABEPK	79.0815	1.48585	0.374568	3.96684	7.28328e-05	0.000961094
RND3	342.807	2.58234	0.651018	3.96662	7.29e-05	0.000961322
MAP1B	10085	-0.987024	0.248861	-3.96616	7.30402e-05	0.000962512
MARCHF6	1168.11	-0.968142	0.244162	-3.96516	7.33472e-05	0.000965897
ANKRD20A4-ANKRD20A20P	28.0411	-4.20466	1.06071	-3.96402	7.36972e-05	0.000969843
GKAP1	144.817	-1.34439	0.339364	-3.96149	7.44827e-05	0.000979511
TMEM196	47.6426	-5.2921	1.33635	-3.96013	7.49086e-05	0.000984417
HNF1A-AS1	10.5073	-7.58003	1.91416	-3.95997	7.49579e-05	0.000984417
PDP1	147.617	1.55121	0.391783	3.95936	7.51523e-05	0.000985952
ABHD6	75.9112	-2.29675	0.580093	-3.95928	7.51772e-05	0.000985952
ADAR	952.235	1.05625	0.266981	3.95629	7.61233e-05	0.000997681

## Sheet: Fig3B D13vsD0_DEG
Gene Name	baseMean	log2FoldChange	lfcSE	stat	pvalue	padj
gene-MEIS2	3730.77	-7.72872	0.472314	-16.3635	3.48324e-60	6.91074e-56
gene-NCKAP5	1816.76	-5.3321	0.344496	-15.478	4.88441e-54	3.32471e-50
gene-DPYSL5	1743.68	-5.53147	0.357419	-15.4761	5.02728e-54	3.32471e-50
gene-NDNF	611.849	-7.45312	0.50509	-14.756	2.81369e-49	1.39559e-45
gene-PHC1	458.956	3.15469	0.214132	14.7325	3.98927e-49	1.58294e-45
gene-FOXP2	522.597	-5.40124	0.371467	-14.5403	6.73029e-48	2.22548e-44
gene-GRID2	2752.14	5.97666	0.427472	13.9814	2.02446e-44	5.73789e-41
gene-ACKR3	556.909	-7.87947	0.567741	-13.8786	8.53665e-44	2.11709e-40
gene-PLXNA2	3383.8	-6.71938	0.488545	-13.7539	4.82831e-43	1.06437e-39
gene-ASXL3	782.493	-6.97902	0.512089	-13.6285	2.70997e-42	5.37659e-39
gene-RBM47	325.191	7.1574	0.529062	13.5285	1.06218e-41	1.91579e-38
gene-MDGA1	542.908	-6.63187	0.508481	-13.0425	7.01133e-39	1.15921e-35
gene-MIR99AHG	2277.54	-8.45373	0.659089	-12.8264	1.16694e-37	1.78093e-34
gene-TSHZ1	1435.67	-9.25412	0.723181	-12.7964	1.7171e-37	2.35917e-34
gene-SEMA3C	835.578	-6.52482	0.510013	-12.7935	1.78364e-37	2.35917e-34
gene-JPH1	171.852	4.36761	0.342962	12.735	3.77952e-37	4.68661e-34
gene-PAX6	919.776	-8.457	0.666122	-12.6959	6.23317e-37	7.27448e-34
gene-UNC13A	496.672	3.10071	0.247904	12.5077	6.77519e-36	7.46777e-33
gene-NELL1	2367.43	-8.05682	0.647912	-12.4351	1.68621e-35	1.76076e-32
gene-SKAP2	1304.34	-4.69075	0.378459	-12.3943	2.8052e-35	2.78276e-32
gene-LINC01933	2486.38	-6.78835	0.556388	-12.2008	3.07944e-34	2.76541e-31
gene-WNT5A	677.794	-5.49553	0.450529	-12.1979	3.18758e-34	2.76541e-31
gene-DACH1	2886	-7.12264	0.583943	-12.1975	3.20586e-34	2.76541e-31
gene-RYR2	708.584	5.46769	0.448956	12.1787	4.0375e-34	3.33766e-31
gene-ZBTB16	959.203	-9.42374	0.777843	-12.1152	8.77289e-34	6.96217e-31
gene-KCNIP4	5219.36	-6.18726	0.511686	-12.0919	1.1656e-33	8.89445e-31
gene-MIR124-2HG	990.671	-7.22177	0.599099	-12.0544	1.83912e-33	1.32437e-30
gene-VAT1L	318.503	4.12221	0.342006	12.053	1.86907e-33	1.32437e-30
gene-LINC01414	3245.03	-7.85194	0.663327	-11.8372	2.50656e-32	1.71483e-29
gene-RARB	1699.85	-5.28612	0.446787	-11.8314	2.68567e-32	1.77613e-29
gene-CLSTN2	1438.52	-4.94548	0.4194	-11.7918	4.30224e-32	2.75344e-29
gene-FAT4	1299.74	-5.2553	0.448168	-11.7262	9.35764e-32	5.80174e-29
gene-NRCAM	2017.69	-4.48407	0.383306	-11.6984	1.29884e-31	7.8088e-29
gene-PRMT8	618.593	-4.38729	0.377062	-11.6355	2.7213e-31	1.58796e-28
gene-SLIT1	1207.78	-6.61233	0.569282	-11.6152	3.44955e-31	1.9554e-28
gene-ONECUT2	1554.86	-5.3258	0.461482	-11.5407	8.22971e-31	4.53548e-28
gene-PCDH19	442.37	-5.12137	0.443864	-11.5381	8.47329e-31	4.54351e-28
gene-PRTG	9375.96	-6.04076	0.524064	-11.5268	9.67227e-31	5.04994e-28
gene-CKB	1050.18	-3.85496	0.334937	-11.5095	1.18149e-30	6.01047e-28
gene-L1TD1	1121.49	7.46269	0.649088	11.4972	1.36273e-30	6.75914e-28
gene-TGFB2	521.693	-5.67447	0.494637	-11.472	1.82409e-30	8.8268e-28
gene-SEPHS1	587.836	2.85709	0.251378	11.3657	6.19636e-30	2.92704e-27
gene-PCDH17	916.023	-7.82701	0.689908	-11.345	7.85202e-30	3.62289e-27
gene-SLC7A8	286.555	5.26714	0.465518	11.3146	1.11142e-29	5.01147e-27
gene-MEIS1	1450.27	-9.17237	0.811303	-11.3057	1.22931e-29	5.4199e-27
gene-VASH2	692.244	3.73913	0.332728	11.2378	2.65994e-29	1.14724e-26
gene-AASS	1579.23	2.37558	0.211576	11.228	2.97122e-29	1.25423e-26
gene-PROX1	613.595	-7.1698	0.639106	-11.2185	3.3093e-29	1.36784e-26
gene-BRINP1	268.734	3.98941	0.356209	11.1996	4.09397e-29	1.65764e-26
gene-ZNF516	699.441	-3.87955	0.348097	-11.145	7.57263e-29	3.00482e-26
gene-DNMT3B	1035.27	3.76103	0.341355	11.0179	3.13161e-28	1.21826e-25
gene-MAN1A1	429.082	-3.84838	0.350094	-10.9924	4.15571e-28	1.58556e-25
gene-ANTXR2	536.53	-4.28623	0.391299	-10.9538	6.36986e-28	2.38449e-25
gene-SNHG14	6148.84	2.83469	0.260444	10.8841	1.37283e-27	5.04387e-25
gene-ELAVL4	1823.74	-4.9554	0.45737	-10.8346	2.3611e-27	8.51712e-25
gene-SPOCK3	925.465	4.365	0.407215	10.7192	8.2751e-27	2.93175e-24
gene-DCLK2	424.979	-4.85859	0.45513	-10.6752	1.33014e-26	4.62982e-24
gene-ATP9A	1065.92	-2.8	0.26259	-10.663	1.51639e-26	5.18711e-24
gene-RAI1	671.621	-3.77818	0.354706	-10.6516	1.71392e-26	5.76342e-24
gene-TMEM176B	473.941	-8.81589	0.827939	-10.648	1.78152e-26	5.89089e-24
gene-CADM1	4053.19	-3.49633	0.328835	-10.6325	2.10422e-26	6.84389e-24
gene-LOC107983974	1233.99	-7.20056	0.680059	-10.5881	3.38234e-26	1.08235e-23
gene-UGP2	415.565	2.83668	0.268519	10.5642	4.36804e-26	1.37559e-23
gene-CDH7	351.936	-6.23486	0.590305	-10.5621	4.46548e-26	1.3843e-23
gene-DCC	3597.28	-5.12975	0.486379	-10.5468	5.25539e-26	1.60411e-23
gene-EBF3	377.739	-5.22337	0.49596	-10.5318	6.16237e-26	1.85245e-23
gene-EPHB3	252.511	-6.0779	0.577801	-10.519	7.06127e-26	2.09098e-23
gene-NCAM1	3825.9	-3.81769	0.364048	-10.4868	9.93582e-26	2.89892e-23
gene-FNDC5	498.003	-5.3245	0.509903	-10.4422	1.59118e-25	4.57521e-23
gene-SNCAIP	894.963	-5.52626	0.529497	-10.4368	1.68355e-25	4.77167e-23
gene-TDGF1	518.989	13.7986	1.32259	10.433	1.75308e-25	4.89876e-23
gene-LYST	268.542	-4.19236	0.402659	-10.4117	2.19271e-25	6.04213e-23
gene-LINC01470	715.03	-6.93094	0.666894	-10.3929	2.67222e-25	7.26257e-23
gene-MYO16	858.791	-6.52952	0.628979	-10.3811	3.02128e-25	8.1003e-23
gene-CDH2	3449.95	-3.15047	0.304156	-10.3581	3.84624e-25	1.01746e-22
gene-NLN	676.48	2.94761	0.28619	10.2995	7.0845e-25	1.84943e-22
gene-NALCN-AS1	847.237	-7.53733	0.733554	-10.2751	9.12608e-25	2.35145e-22
gene-KLHDC8A	750.946	-6.608	0.643686	-10.2659	1.00417e-24	2.55419e-22
gene-LOC105372310	766.071	3.13181	0.305373	10.2557	1.11601e-24	2.80273e-22
gene-BAHCC1	284.354	-7.21517	0.70391	-10.2501	1.1817e-24	2.93062e-22
gene-TAGLN3	361.58	-4.60093	0.449156	-10.2435	1.26567e-24	3.10011e-22
gene-CYP2S1	174.959	6.77079	0.661731	10.2319	1.42636e-24	3.45109e-22
gene-EPHA3	851.522	-6.27162	0.613038	-10.2304	1.44915e-24	3.46399e-22
gene-TMEM176A	322.457	-7.48986	0.732789	-10.221	1.59628e-24	3.77026e-22
gene-HOXD4	1107.42	-13.1156	1.28663	-10.1937	2.11494e-24	4.93651e-22
gene-LRP1B	2771.24	-3.59633	0.353064	-10.186	2.28914e-24	5.28099e-22
gene-BCL11A	235.99	7.53132	0.739677	10.1819	2.38859e-24	5.44709e-22
gene-TSPAN18	960.026	-3.83238	0.376703	-10.1735	2.6045e-24	5.87197e-22
gene-JPH4	206.063	5.32627	0.524714	10.1508	3.28644e-24	7.32617e-22
gene-OSBPL10	302.246	4.28601	0.423628	10.1174	4.62536e-24	1.01963e-21
gene-HOXB3	2718.57	-12.8574	1.2742	-10.0906	6.08008e-24	1.32559e-21
gene-ADAM12	373.695	-4.06103	0.403426	-10.0663	7.78221e-24	1.67825e-21
gene-ZEB2	1566.28	-5.62334	0.559246	-10.0552	8.71185e-24	1.85853e-21
gene-FBXO25	373.724	2.80643	0.279222	10.0509	9.10179e-24	1.92106e-21
gene-TERF1	738.657	3.31947	0.330622	10.0401	1.01594e-23	2.1217e-21
gene-ERBB4	1770.25	-4.27571	0.426167	-10.033	1.09196e-23	2.25671e-21
gene-MAP6	914.68	-5.37611	0.540801	-9.94101	2.76023e-23	5.64567e-21
gene-PTCHD1	110.532	5.33882	0.539313	9.89929	4.19231e-23	8.48729e-21
gene-PHC2	601.931	-3.40612	0.344631	-9.88337	4.91519e-23	9.85023e-21
gene-SPRY4	412.482	7.38045	0.747316	9.87594	5.29328e-23	1.05019e-20
gene-DNAH1	228.883	-3.36729	0.341709	-9.85425	6.57033e-23	1.29065e-20
gene-SRGAP3	1918.73	-4.13284	0.420019	-9.83965	7.5975e-23	1.47779e-20
gene-SHANK2	981.568	4.20317	0.427585	9.83002	8.36014e-23	1.61034e-20
gene-SOX5	2152.44	-3.76914	0.384414	-9.80491	1.07242e-22	2.04586e-20
gene-ACOXL	285.204	5.95359	0.609703	9.76473	1.59533e-22	3.01442e-20
gene-LOC105377567	1106.67	-4.8245	0.494228	-9.76169	1.64394e-22	3.05325e-20
gene-HOXA3	888.077	-11.9353	1.22269	-9.76152	1.64666e-22	3.05325e-20
gene-CADM2	1170.06	4.33192	0.444194	9.75231	1.80323e-22	3.3126e-20
gene-RNF152	362.15	-3.75287	0.385275	-9.74078	2.02002e-22	3.6768e-20
gene-BOC	709.183	-4.42855	0.454899	-9.73524	2.13314e-22	3.83217e-20
gene-PCBP4	909.132	-4.42656	0.454719	-9.73472	2.144e-22	3.83217e-20
gene-FLJ12825	2002.78	-12.7825	1.31633	-9.71071	2.71442e-22	4.80841e-20
gene-TBC1D9	388.063	-2.98368	0.30753	-9.70209	2.95389e-22	5.18631e-20
gene-NBPF8	142.044	-3.01232	0.310518	-9.70097	2.9866e-22	5.19774e-20
gene-LAMP5	282.152	-6.61496	0.682431	-9.69324	3.22148e-22	5.55775e-20
gene-CERCAM	323.928	-5.43216	0.561349	-9.67698	3.77724e-22	6.46038e-20
gene-POU3F2	437.095	-10.0827	1.04284	-9.66851	4.10297e-22	6.95751e-20
gene-DCX	2027.56	-5.11158	0.529379	-9.65581	4.64495e-22	7.80982e-20
gene-PHYHIPL	336.669	-5.23118	0.54226	-9.64699	5.06184e-22	8.43924e-20
gene-ROR1	1930.86	3.50316	0.36347	9.63811	5.51939e-22	9.12538e-20
gene-ZEB1	1336.52	-4.21794	0.439678	-9.59327	8.53396e-22	1.39929e-19
gene-ELFN1	274.854	-5.07272	0.529021	-9.58889	8.90403e-22	1.448e-19
gene-HOXB1	703.62	-11.9914	1.25116	-9.58424	9.31387e-22	1.50233e-19
gene-BAALC	524.042	-5.7011	0.597051	-9.54876	1.31254e-21	2.10006e-19
gene-ZNF536	625.107	-4.4365	0.465337	-9.53394	1.51425e-21	2.40342e-19
gene-PDE10A	744.111	-3.86885	0.406378	-9.52032	1.72651e-21	2.71857e-19
gene-CDH10	376.93	-5.45273	0.574012	-9.49932	2.11259e-21	3.30029e-19
gene-CNTFR	198.875	-6.81972	0.718215	-9.49536	2.19444e-21	3.40139e-19
gene-JADE1	597.354	2.4124	0.254372	9.48376	2.45271e-21	3.77224e-19
gene-PYGO1	303.591	-2.89875	0.3064	-9.46069	3.0593e-21	4.66896e-19
gene-PLCE1	177.205	-4.35752	0.460827	-9.45586	3.20367e-21	4.85197e-19
gene-STMN2	1819.43	-7.11373	0.752721	-9.45068	3.36625e-21	5.05958e-19
gene-C6orf132	67.4488	6.11797	0.64794	9.4422	3.65048e-21	5.44553e-19
gene-GREB1L	1327.46	-3.40829	0.361077	-9.43923	3.75546e-21	5.56029e-19
gene-CDH3	160.894	4.93928	0.523315	9.43845	3.78346e-21	5.56029e-19
gene-SLC12A2	1127.19	-3.58938	0.380617	-9.43042	4.0846e-21	5.9587e-19
gene-CALN1	530.077	3.86907	0.41106	9.41241	4.84901e-21	7.02222e-19
gene-RBM20	357.175	-5.48684	0.583525	-9.40293	5.30624e-21	7.62868e-19
gene-HOTAIRM1	690.262	-11.6588	1.24331	-9.37723	6.77295e-21	9.6673e-19
gene-HOXD3	495.233	-11.3454	1.21069	-9.37108	7.17917e-21	1.01739e-18
gene-HOXB9	1694.61	-12.3993	1.32488	-9.35884	8.06177e-21	1.13437e-18
gene-ZADH2	452.476	-3.75831	0.402185	-9.34472	9.21288e-21	1.28721e-18
gene-PIK3C2B	682.316	-2.73833	0.294002	-9.31399	1.2312e-20	1.70818e-18
gene-KCTD8	760.983	4.07323	0.437673	9.30656	1.32045e-20	1.81929e-18
gene-CELSR2	1442.59	-3.9473	0.424634	-9.29578	1.46128e-20	1.99944e-18
gene-GPR176	684.847	4.16807	0.450655	9.24892	2.26768e-20	3.08156e-18
gene-FAM13C	197.522	-5.10473	0.552961	-9.23162	2.66567e-20	3.59774e-18
gene-VSNL1	122.082	3.44674	0.373681	9.22375	2.86891e-20	3.84589e-18
gene-LIMCH1	857.094	-3.75993	0.408827	-9.19687	3.68524e-20	4.90706e-18
gene-CLIP4	115.997	-4.73909	0.515959	-9.185	4.11511e-20	5.44292e-18
gene-LINC01798	140.107	-5.33669	0.581563	-9.17645	4.45521e-20	5.85373e-18
gene-ESRP2	60.0968	4.59611	0.502157	9.15274	5.55096e-20	7.24546e-18
gene-LOC105370982	810.687	-5.73152	0.62804	-9.12603	7.10569e-20	9.21418e-18
gene-ST8SIA1	296.646	-3.41461	0.374311	-9.1224	7.34799e-20	9.4665e-18
gene-DTX4	1261.62	-3.93449	0.431725	-9.11342	7.98223e-20	1.02173e-17
gene-KALRN	3885.25	-3.97893	0.436776	-9.10978	8.25478e-20	1.04984e-17
gene-DPYD	325.952	-4.02062	0.44478	-9.03956	1.57308e-19	1.98789e-17
gene-GFRA1	2845.67	-4.47944	0.497112	-9.01093	2.04317e-19	2.5656e-17
gene-CXXC4	545.191	-2.58289	0.287488	-8.98436	2.60255e-19	3.24746e-17
gene-NFIB	378.101	3.79599	0.423335	8.96687	3.05058e-19	3.78272e-17
gene-NR2F1	429.884	-11.4	1.27251	-8.95867	3.2863e-19	4.04971e-17
gene-ST18	919.097	-10.0444	1.12451	-8.93226	4.17411e-19	5.11199e-17
gene-SCNN1A	91.1866	11.2769	1.26392	8.92218	4.57212e-19	5.56508e-17
gene-GRHL2	190.511	4.34382	0.48753	8.90986	5.10974e-19	6.18154e-17
gene-TRMT9B-2	186.271	-5.03028	0.565782	-8.89083	6.06527e-19	7.29303e-17
gene-PPP1R14C	365.922	-7.80658	0.878997	-8.88124	6.61203e-19	7.90257e-17
gene-KCNH7	615.692	-5.32121	0.599424	-8.87721	6.85585e-19	8.14492e-17
gene-NTN1	375.235	-4.47306	0.504585	-8.86482	7.66274e-19	9.04933e-17
gene-NRIP1	2071.41	-2.45183	0.276725	-8.86015	7.99037e-19	9.38042e-17
gene-NR2F1-AS1	871.556	-5.90895	0.667146	-8.85706	8.21548e-19	9.58795e-17
gene-RELN	2407.27	-10.185	1.15074	-8.85076	8.69223e-19	1.0085e-16
gene-SYNE1	408.076	-3.36422	0.380891	-8.83248	1.02378e-18	1.18092e-16
gene-NCALD	866.576	-4.20489	0.476282	-8.82856	1.06033e-18	1.21601e-16
gene-CACNG8	62.9782	5.00408	0.567071	8.82443	1.10022e-18	1.2545e-16
gene-CEMIP2	1284.52	-2.75606	0.312414	-8.82183	1.12608e-18	1.27665e-16
gene-FBLN7	202.434	-5.53332	0.627792	-8.81394	1.20824e-18	1.36202e-16
gene-SPSB4	2222.2	-3.856	0.440465	-8.75438	2.05224e-18	2.30036e-16
gene-PKNOX2	1281.73	-4.03185	0.460663	-8.75228	2.09085e-18	2.33047e-16
gene-GLRB	108.732	-4.02267	0.459823	-8.74831	2.16579e-18	2.40052e-16
gene-EBF2	349.65	-8.11497	0.929852	-8.72716	2.61143e-18	2.87838e-16
gene-CNR1	1027.2	-5.44457	0.624252	-8.72175	2.73942e-18	3.00276e-16
gene-TUBB3	2395.03	-3.25682	0.373634	-8.71658	2.8672e-18	3.12557e-16
gene-PCSK2	410.911	-6.92541	0.800079	-8.6559	4.89034e-18	5.30188e-16
gene-CSPG5	226.139	-4.70004	0.544159	-8.63725	5.75818e-18	6.20882e-16
gene-ZNF804A	689.696	-5.77751	0.66901	-8.6359	5.82639e-18	6.24841e-16
gene-CRABP2	961.668	-4.40459	0.511466	-8.6117	7.19846e-18	7.66252e-16
gene-DOK6	536.743	-3.5907	0.416974	-8.61132	7.22224e-18	7.66252e-16
gene-PLEKHG1	797.576	-4.41907	0.513477	-8.60618	7.55366e-18	7.97152e-16
gene-EPHA4	798.575	-2.28842	0.266085	-8.60037	7.94613e-18	8.34134e-16
gene-HGSNAT	286.436	-2.59126	0.303328	-8.54278	1.31036e-17	1.36829e-15
gene-METTL24	142.854	-6.3201	0.740702	-8.53259	1.43105e-17	1.48649e-15
gene-TSHZ2	1669.06	-5.03606	0.590285	-8.53158	1.44365e-17	1.49177e-15
gene-FGF9	111.74	-3.89712	0.457701	-8.51454	1.67255e-17	1.71935e-15
gene-LINC00922	137.748	4.23352	0.498041	8.50035	1.89021e-17	1.93308e-15
gene-JARID2	1717.03	3.26166	0.383829	8.49769	1.93404e-17	1.95846e-15
gene-CST3	104.618	-3.77093	0.443762	-8.49764	1.93476e-17	1.95846e-15
gene-PCNX2	1128.21	3.02744	0.357307	8.47295	2.39256e-17	2.40956e-15
gene-SNAP91	477.919	-3.98654	0.471466	-8.45561	2.77622e-17	2.78183e-15
gene-JAM2	209.296	-3.2812	0.38876	-8.44017	3.16884e-17	3.15929e-15
gene-PRDM8	444.408	-10.886	1.29086	-8.4331	3.36633e-17	3.3394e-15
gene-PRSS23	670.508	-3.72469	0.442581	-8.41584	3.90082e-17	3.85036e-15
gene-LRP2	402.699	-5.26172	0.625991	-8.40543	4.26315e-17	4.18717e-15
gene-CDH20	365.487	-4.68278	0.562089	-8.33103	8.01432e-17	7.83272e-15
gene-TXNIP	322.15	-3.37656	0.406227	-8.31201	9.40945e-17	9.15115e-15
gene-PARM1	369.262	-3.97697	0.479082	-8.30123	1.03037e-16	9.97195e-15
gene-SOX2-OT	1113.02	-3.64466	0.441561	-8.25404	1.53128e-16	1.47478e-14
gene-APC2	351.239	-4.03748	0.489326	-8.25111	1.56931e-16	1.50411e-14
gene-ASIC2	473.659	3.3829	0.411456	8.22177	2.00517e-16	1.91262e-14
gene-ZFHX3	1430.63	-3.92177	0.477148	-8.21918	2.04897e-16	1.94505e-14
gene-SDK2	1291.07	-3.5898	0.438369	-8.189	2.63411e-16	2.48256e-14
gene-SMPDL3B	45.9431	6.1938	0.756382	8.18872	2.64022e-16	2.48256e-14
gene-FAM160A1	248.717	4.55124	0.557875	8.15817	3.40138e-16	3.18318e-14
gene-UNC5B	168.903	4.35052	0.534754	8.13556	4.10029e-16	3.81923e-14
gene-ZNF850	259.708	2.82406	0.347218	8.1334	4.17415e-16	3.86987e-14
gene-NLGN4X	1529.64	2.74799	0.33837	8.12125	4.61389e-16	4.25765e-14
gene-PCDH9	1231.6	-5.07457	0.62515	-8.11737	4.76384e-16	4.37567e-14
gene-CDH11	1193.08	-2.48179	0.306531	-8.09635	5.66319e-16	5.16835e-14
gene-CCDC92	207.381	-4.23365	0.52293	-8.09601	5.67893e-16	5.16835e-14
gene-FRMD4B	965.305	-3.50671	0.433678	-8.08596	6.16747e-16	5.58734e-14
gene-ZNF589	301.09	2.10992	0.261186	8.07824	6.5708e-16	5.92566e-14
gene-IRX3	128.972	-6.13243	0.759501	-8.07429	6.78702e-16	6.09296e-14
gene-SCN7A	91.7965	-4.8742	0.603861	-8.07172	6.93125e-16	6.19441e-14
gene-MIR137HG	486.328	-10.0817	1.24992	-8.06586	7.27206e-16	6.46985e-14
gene-HOXA1	239.841	-6.78664	0.841774	-8.0623	7.4873e-16	6.63161e-14
gene-FGF14	1176.92	-4.98106	0.618318	-8.05582	7.89452e-16	6.96121e-14
gene-NEUROG2	169.021	-10.7621	1.33816	-8.04246	8.8053e-16	7.71154e-14
gene-TRIM71	1605.81	1.63625	0.203457	8.04221	8.82319e-16	7.71154e-14
gene-PRKCE	517.075	-2.86201	0.356193	-8.03502	9.35661e-16	8.14189e-14
gene-LOC105377899	128.779	-5.06402	0.630952	-8.026	1.007e-15	8.72444e-14
gene-EPB41L4B	132.768	3.21309	0.400509	8.02253	1.0359e-15	8.93574e-14
gene-GRM4	93.4071	4.75817	0.593334	8.01938	1.06283e-15	9.1284e-14
gene-PCDH8	272.826	-10.0011	1.24743	-8.01735	1.08053e-15	9.2404e-14
gene-CRB2	384.166	-5.59002	0.697778	-8.01117	1.13622e-15	9.67496e-14
gene-HOXB8	413.754	-10.2877	1.28439	-8.00977	1.1492e-15	9.74366e-14
gene-TNFRSF19	200.439	-3.91172	0.489838	-7.98574	1.39687e-15	1.17931e-13
gene-LOC105377861	80.592	5.41162	0.678783	7.97253	1.55454e-15	1.30687e-13
gene-RGS20	458.845	-4.78308	0.6007	-7.96251	1.68578e-15	1.41122e-13
gene-S1PR1	124.033	-7.0617	0.888814	-7.94509	1.94051e-15	1.61764e-13
gene-ITPR3	141.704	2.89959	0.365692	7.92904	2.20847e-15	1.83331e-13
gene-CGN	83.9999	3.55199	0.448041	7.92783	2.23004e-15	1.83976e-13
gene-LNPEP	408.219	-2.55789	0.322658	-7.92757	2.23478e-15	1.83976e-13
gene-LRAT	86.7037	8.56916	1.08158	7.92286	2.32114e-15	1.90295e-13
gene-BCORL1	121.051	-3.41593	0.431625	-7.91412	2.49e-15	2.03299e-13
gene-NUDT8	146.422	3.29316	0.416215	7.91215	2.52977e-15	2.05699e-13
gene-CFAP299	227.22	-6.24785	0.789923	-7.90944	2.58555e-15	2.09376e-13
gene-LOC105370482	60.8744	10.6688	1.34914	7.9078	2.61981e-15	2.11289e-13
gene-FOXN4	236.108	-4.41725	0.559638	-7.89304	2.94912e-15	2.36885e-13
gene-ZBTB44	550.639	1.99148	0.252337	7.89215	2.97024e-15	2.37619e-13
gene-FZD6	446.29	-1.95681	0.248146	-7.88574	3.12674e-15	2.49135e-13
gene-WNT5B	289.118	-6.12114	0.777104	-7.87686	3.35703e-15	2.66414e-13
gene-LOC728392	136.681	-2.82118	0.359565	-7.8461	4.29188e-15	3.39247e-13
gene-CAMK2N1	627.282	-4.97991	0.634886	-7.84378	4.37185e-15	3.44196e-13
gene-ADAMTS9-AS2	102.791	-4.95892	0.632916	-7.83504	4.68701e-15	3.66609e-13
gene-VSX1	142.334	-10.5202	1.34274	-7.83486	4.69348e-15	3.66609e-13
gene-LINC02511	196.634	-4.4054	0.563338	-7.82018	5.27482e-15	4.10402e-13
gene-CA11	105.348	2.98402	0.382445	7.80248	6.07004e-15	4.70428e-13
gene-KDM6B	288.499	-3.83639	0.491901	-7.7991	6.23498e-15	4.81331e-13
gene-PLAGL1	381.577	-4.72702	0.606572	-7.79301	6.54326e-15	5.03172e-13
gene-CADM3	547.04	-3.58111	0.459676	-7.79051	6.67391e-15	5.11237e-13
gene-SCD5	236.072	-2.73557	0.351221	-7.78872	6.76895e-15	5.16523e-13
gene-RIN2	563.906	-3.83699	0.492974	-7.78335	7.06268e-15	5.36872e-13
gene-ELOVL7	68.8112	3.19341	0.410517	7.77898	7.31126e-15	5.5331e-13
gene-NALCN	334.967	-4.88568	0.628094	-7.77857	7.3347e-15	5.5331e-13
gene-NR2F2	197.563	-9.59297	1.23453	-7.77057	7.81322e-15	5.87175e-13
gene-NFE2L3	314.391	2.48369	0.319719	7.76837	7.95048e-15	5.95236e-13
gene-PTCH1	938.003	-3.72581	0.480093	-7.7606	8.45315e-15	6.30491e-13
gene-CRB1	179.487	-5.02281	0.647784	-7.75383	8.91645e-15	6.62555e-13
gene-SPINT1	53.7952	7.25257	0.936152	7.74721	9.39301e-15	6.95363e-13
gene-FLVCR1	621.556	1.97245	0.254864	7.73922	1.00025e-14	7.37728e-13
gene-PMEPA1	139.396	4.8929	0.635123	7.70385	1.32023e-14	9.70124e-13
gene-TDRP	289.074	2.97307	0.385966	7.70295	1.3296e-14	9.73402e-13
gene-FRRS1L	316.293	-4.28965	0.556946	-7.70209	1.33858e-14	9.76373e-13
gene-KAT2B	185.825	-3.28788	0.429285	-7.65897	1.87431e-14	1.36214e-12
gene-CELF3	386.328	-4.04293	0.528878	-7.64436	2.09988e-14	1.5205e-12
gene-SYT4	1276.99	-4.65437	0.611242	-7.61461	2.64483e-14	1.90813e-12
gene-ZNF503	135.263	-6.96008	0.914313	-7.61237	2.69121e-14	1.93455e-12
gene-LOC101928278	332.435	-4.38496	0.576579	-7.60514	2.84606e-14	2.03848e-12
gene-SNAP25	540.767	-4.38093	0.576503	-7.59914	2.98095e-14	2.12741e-12
gene-HS3ST3B1	376.294	-3.29668	0.433909	-7.59764	3.01586e-14	2.14461e-12
gene-DPF3	130.263	-4.94756	0.651842	-7.59013	3.19585e-14	2.26449e-12
gene-FMN2	464.215	-3.76969	0.497037	-7.58432	3.34233e-14	2.35985e-12
gene-RARA	276.092	-2.46298	0.32513	-7.57539	3.58048e-14	2.51904e-12
gene-CLVS1	1528.17	-5.03231	0.664409	-7.57412	3.61575e-14	2.53486e-12
gene-TTC9	175.297	2.70765	0.357893	7.56553	3.86274e-14	2.69848e-12
gene-PDE8B	452.505	-3.86654	0.511174	-7.56404	3.90749e-14	2.72016e-12
gene-GFPT2	199.898	2.67871	0.354245	7.56176	3.97666e-14	2.75864e-12
gene-RNF165	932.126	-2.76656	0.365995	-7.55901	4.06136e-14	2.80757e-12
gene-VIM	1375.63	-3.7179	0.491926	-7.55783	4.09835e-14	2.82331e-12
gene-NPPC	92.3496	-6.59752	0.874558	-7.54384	4.56321e-14	3.13266e-12
gene-CARMIL1	367.788	2.79103	0.370587	7.53139	5.02035e-14	3.42344e-12
gene-ZIC5	180.205	5.09985	0.677148	7.53136	5.02128e-14	3.42344e-12
gene-LOC105379082	165.634	-7.94033	1.05526	-7.52453	5.2909e-14	3.59491e-12
gene-ONECUT1	1262.11	-2.96982	0.395104	-7.51657	5.62341e-14	3.79273e-12
gene-ARID5B	157.825	-4.07951	0.54276	-7.51625	5.63712e-14	3.79273e-12
gene-P2RX3	439.489	-4.29218	0.571073	-7.51599	5.6483e-14	3.79273e-12
gene-SEMA6A	1269.53	2.27247	0.302361	7.51575	5.65851e-14	3.79273e-12
gene-TTC6	383.827	-4.84381	0.645109	-7.50852	5.98006e-14	3.99476e-12
gene-GLYCTK	173.896	-3.40161	0.453107	-7.50731	6.03547e-14	4.01824e-12
gene-HOXB2	184.493	-9.74119	1.29938	-7.49682	6.53847e-14	4.33857e-12
gene-NEUROD1	208.51	-9.60222	1.28284	-7.4851	7.14938e-14	4.72813e-12
gene-LLGL2	54.9666	4.45338	0.59523	7.48178	7.332e-14	4.83278e-12
gene-PTPRE	335.997	-3.7474	0.501026	-7.47946	7.46285e-14	4.90275e-12
gene-TSPAN11	411.495	-2.3425	0.313739	-7.46642	8.24071e-14	5.3959e-12
gene-KLHL4	112.06	3.09517	0.41462	7.46507	8.32581e-14	5.43369e-12
gene-KCND2	2445.11	3.75364	0.503794	7.45075	9.2814e-14	6.03748e-12
gene-NBPF15	195.503	-2.14967	0.288659	-7.44709	9.54192e-14	6.18665e-12
gene-TNR	290.937	-5.79422	0.778115	-7.44649	9.58553e-14	6.19469e-12
gene-HAGLR	120.533	-9.21186	1.23801	-7.44088	1.00016e-13	6.44261e-12
gene-ADAMTS9	351.794	-4.86953	0.654646	-7.43841	1.01901e-13	6.54274e-12
gene-CACNA2D1	501.797	3.16431	0.426457	7.41999	1.17125e-13	7.49599e-12
gene-LARGE2	50.4217	7.18727	0.968745	7.41916	1.17862e-13	7.51893e-12
gene-LOC101928217	165.062	2.57647	0.34787	7.40643	1.29744e-13	8.25036e-12
gene-PRSS8	31.4853	5.29015	0.71444	7.40461	1.31535e-13	8.33754e-12
gene-LOC105372321	115.436	2.44263	0.330019	7.40151	1.34647e-13	8.50763e-12
gene-ITPR2	581.249	2.73693	0.370238	7.39234	1.44263e-13	9.08628e-12
gene-ESRRG	759.717	-3.9034	0.528276	-7.38893	1.48017e-13	9.26713e-12
gene-UNC80	400.88	-2.87525	0.389132	-7.38888	1.48069e-13	9.26713e-12
gene-COLEC12	237.392	-3.71269	0.502564	-7.38749	1.49625e-13	9.33511e-12
gene-TUBA4A	41.3122	5.05471	0.684539	7.38411	1.53482e-13	9.5457e-12
gene-POLR3G	207.163	4.65282	0.630236	7.38266	1.55157e-13	9.61976e-12
gene-TMEM169	224.179	-2.5881	0.351277	-7.36769	1.73605e-13	1.073e-11
gene-ATOH8	75.2006	-6.30198	0.858451	-7.34111	2.11828e-13	1.30518e-11
gene-LOC105375158	151.416	-6.1829	0.842518	-7.3386	2.15839e-13	1.32577e-11
gene-MOXD1	536.576	-4.54749	0.620022	-7.3344	2.22723e-13	1.36383e-11
gene-VXN	588.408	-9.44611	1.28924	-7.32687	2.35594e-13	1.43821e-11
gene-XRCC2	291.293	2.31726	0.316315	7.3258	2.37482e-13	1.44529e-11
gene-ESRP1	231.613	11.6459	1.58993	7.32481	2.39242e-13	1.45155e-11
gene-MAPK11	82.5997	-6.85154	0.935735	-7.3221	2.44119e-13	1.47517e-11
gene-IGDCC3	1875.98	-3.13325	0.427933	-7.32182	2.44622e-13	1.47517e-11
gene-APLP1	327.99	-4.21997	0.576485	-7.32018	2.4764e-13	1.48884e-11
gene-ARFGEF3	328.565	2.48992	0.340472	7.31315	2.6095e-13	1.56137e-11
gene-ASIC1	123.083	-3.49892	0.478453	-7.31298	2.61278e-13	1.56137e-11
gene-LARP1	1461.95	1.24596	0.170523	7.30671	2.73758e-13	1.63104e-11
gene-GFOD1	224.042	2.89793	0.397443	7.29143	3.06682e-13	1.82173e-11
gene-XKR7	387.016	-3.51438	0.482886	-7.27786	3.39153e-13	2.0086e-11
gene-HMCN2	68.202	4.56598	0.627455	7.27698	3.41372e-13	2.01572e-11
gene-SOX3	209.113	-3.82105	0.525454	-7.2719	3.54473e-13	2.08687e-11
gene-LOC105373310	50.6408	5.404	0.743702	7.26635	3.69318e-13	2.16783e-11
gene-ALK	713.892	-6.64578	0.916008	-7.25515	4.01217e-13	2.34268e-11
gene-NHLH1	125.193	-6.32888	0.872339	-7.25507	4.01468e-13	2.34268e-11
gene-IRS4	41.79	3.87209	0.533873	7.25282	4.0819e-13	2.37492e-11
gene-NANOG	33.5891	7.41513	1.02266	7.25085	4.1417e-13	2.40267e-11
gene-FAM189A2	94.989	4.53284	0.626342	7.23701	4.58683e-13	2.65314e-11
gene-CDH13	523.511	-3.25099	0.451178	-7.20555	5.78105e-13	3.33419e-11
gene-IGSF21	144.691	4.49007	0.623307	7.20363	5.86312e-13	3.37172e-11
gene-LOC145845	183.357	-7.65423	1.0629	-7.20127	5.9653e-13	3.41919e-11
gene-ZNF724	225.179	2.56643	0.356403	7.20093	5.98013e-13	3.41919e-11
gene-HEG1	426.025	-2.6976	0.374682	-7.1997	6.03461e-13	3.44042e-11
gene-USO1	524.859	1.71085	0.237996	7.18857	6.54736e-13	3.72205e-11
gene-C1GALT1	486.391	1.62844	0.226694	7.1834	6.79988e-13	3.85456e-11
gene-WNT7A	123.737	-8.98454	1.25105	-7.1816	6.88992e-13	3.89447e-11
gene-SOX1-OT	83.8895	-8.98388	1.25165	-7.17765	7.09195e-13	3.99728e-11
gene-ARID3B	528.696	1.89328	0.264422	7.16008	8.06327e-13	4.53188e-11
gene-RBMS3	630.239	-3.58966	0.501634	-7.15594	8.31023e-13	4.65749e-11
gene-COL5A2	697.16	-3.52088	0.49283	-7.14419	9.05266e-13	5.05929e-11
gene-IGFBPL1	1403.83	-3.30419	0.462732	-7.14062	9.29096e-13	5.17788e-11
gene-LRRC3B	54.7388	3.74496	0.525006	7.13319	9.80703e-13	5.44971e-11
gene-MGAT4C	274.357	3.49435	0.489898	7.13282	9.83365e-13	5.44971e-11
gene-SNTB1	217.606	3.1058	0.435593	7.13004	1.00341e-12	5.5453e-11
gene-LOC105369438	44.164	4.07792	0.572116	7.12779	1.0199e-12	5.62077e-11
gene-LOC107985177	75.2981	-6.27702	0.881107	-7.12402	1.04825e-12	5.76104e-11
gene-ZSWIM6	2152.11	-2.6183	0.367795	-7.11891	1.08786e-12	5.96221e-11
gene-HIVEP3	676.262	-2.71864	0.382464	-7.10822	1.17547e-12	6.4246e-11
gene-CHODL	539.148	4.32148	0.608787	7.09851	1.26108e-12	6.8736e-11
gene-EBF1	926.046	-8.53747	1.20495	-7.08534	1.38698e-12	7.53912e-11
gene-CDH6	1646.74	-4.00634	0.565979	-7.07859	1.45624e-12	7.89391e-11
gene-DGKB	1261.94	-3.74833	0.529569	-7.07808	1.46162e-12	7.90152e-11
gene-GREB1	1782.59	-3.16919	0.447879	-7.07599	1.48382e-12	7.99972e-11
gene-ELOVL2	195.035	-3.94393	0.55823	-7.06507	1.60538e-12	8.63163e-11
gene-CPE	479.649	-2.3808	0.33726	-7.05925	1.67399e-12	8.97621e-11
gene-MARVELD3	38.1821	5.16805	0.732162	7.05861	1.68171e-12	8.99332e-11
gene-ZNF93	344.644	1.83305	0.259997	7.05026	1.78578e-12	9.52417e-11
gene-CNMD	78.4311	3.99817	0.567134	7.04978	1.79199e-12	9.53167e-11
gene-EPCAM	90.5377	4.94898	0.702073	7.0491	1.80084e-12	9.55311e-11
gene-SLC9A7	345.721	1.60731	0.228028	7.04871	1.80578e-12	9.55379e-11
gene-DUOX1	109.309	-3.08431	0.437677	-7.04701	1.82801e-12	9.64567e-11
gene-DLL3	197.748	-6.03147	0.856045	-7.04574	1.84481e-12	9.7085e-11
gene-ILDR2	148.736	-4.2056	0.597451	-7.03924	1.93294e-12	1.01454e-10
gene-BTG2	110.288	-4.51494	0.641672	-7.03621	1.97534e-12	1.03406e-10
gene-BCOR	526.047	2.13217	0.303294	7.03004	2.0648e-12	1.07804e-10
gene-HOXA2	127.554	-8.94391	1.27282	-7.02682	2.11292e-12	1.10027e-10
gene-CDH1	220.652	9.27475	1.32024	7.02503	2.14018e-12	1.11155e-10
gene-LZTFL1	108.817	-2.12607	0.303847	-6.99719	2.61146e-12	1.35278e-10
gene-NRP1	969.219	-3.94472	0.5638	-6.99667	2.62115e-12	1.35426e-10
gene-COLGALT2	249.219	-3.20038	0.45871	-6.97692	3.01727e-12	1.55487e-10
gene-CRNDE	225.799	-3.95898	0.567544	-6.97563	3.04498e-12	1.56509e-10
gene-SENP7	728.089	-2.19635	0.315151	-6.96918	3.18792e-12	1.63432e-10
gene-SLCO4A1	35.8495	4.52461	0.649388	6.96751	3.22603e-12	1.6496e-10
gene-SH3GL3	122.415	3.73609	0.536362	6.9656	3.27008e-12	1.66783e-10
gene-VASH1	156.477	-2.42486	0.348404	-6.95991	3.40485e-12	1.73211e-10
gene-SORCS3	1647.9	-4.31395	0.620096	-6.9569	3.47838e-12	1.76499e-10
gene-ELAVL3	292.192	-7.47535	1.07505	-6.95352	3.56275e-12	1.80319e-10
gene-CD47	364.444	-2.22223	0.320381	-6.93621	4.02767e-12	2.03331e-10
gene-PDGFC	361.037	-3.12305	0.45062	-6.93055	4.19206e-12	2.11092e-10
gene-MACROH2A2	447.076	-2.07223	0.299362	-6.92215	4.44827e-12	2.23427e-10
gene-CDH18	878.107	-4.06378	0.587736	-6.91429	4.70207e-12	2.35578e-10
gene-CGNL1	255.766	3.46493	0.502196	6.89956	5.21656e-12	2.60697e-10
gene-PROS1	164.478	-2.96998	0.430579	-6.89765	5.28708e-12	2.62941e-10
gene-VPS37B	119.774	-2.83211	0.410592	-6.89762	5.28798e-12	2.62941e-10
gene-SLC35D2	165.754	-2.74365	0.398344	-6.88764	5.67254e-12	2.81358e-10
gene-WDR13	251.323	-2.16195	0.314337	-6.8778	6.07827e-12	3.0073e-10
gene-ZNF704	601.352	-2.26947	0.330475	-6.86729	6.54328e-12	3.22932e-10
gene-HOXC4	268.937	-8.52143	1.2414	-6.86436	6.67902e-12	3.28813e-10
gene-NTRK2	672.031	-7.68318	1.11939	-6.86373	6.70838e-12	3.29441e-10
gene-CCDC102B	322.124	-2.44098	0.355762	-6.86126	6.82573e-12	3.34376e-10
gene-LRMDA	608.404	-4.1402	0.604047	-6.85411	7.17589e-12	3.50664e-10
gene-NEURL1B	180.458	-3.08755	0.451019	-6.84571	7.60957e-12	3.70943e-10
gene-ZNF273	150.11	1.74024	0.254466	6.83877	7.98778e-12	3.88426e-10
gene-CFAP47	163.415	-5.69412	0.83354	-6.83124	8.41811e-12	4.08351e-10
gene-EPHB2	838.626	-2.14072	0.313678	-6.82456	8.81933e-12	4.26769e-10
gene-GLB1L3	53.2085	7.28425	1.06769	6.82241	8.95272e-12	4.3217e-10
gene-METRN	190.096	-3.3528	0.491639	-6.81963	9.12769e-12	4.39547e-10
gene-MAP1B	10085	-1.69438	0.248744	-6.81172	9.64398e-12	4.63285e-10
gene-HYDIN	218.945	-2.86642	0.421248	-6.80458	1.01344e-11	4.85668e-10
gene-PTCHD4	900.15	-3.24174	0.476533	-6.80276	1.02635e-11	4.90671e-10
gene-RGS22	55.1257	-3.51691	0.517361	-6.79779	1.06239e-11	5.06678e-10
gene-GRIK5	181.605	2.7863	0.41001	6.79569	1.07794e-11	5.1286e-10
gene-CXXC5	332.715	2.35311	0.346462	6.79183	1.10723e-11	5.25537e-10
gene-NNMT	157.28	-8.59112	1.26527	-6.78992	1.12194e-11	5.31248e-10
gene-TRMT9B	89.5434	-4.35162	0.641699	-6.78141	1.19009e-11	5.62176e-10
gene-NRG1	2946.6	-2.9702	0.438324	-6.77626	1.23325e-11	5.79695e-10
gene-SLC30A4	66.2728	-8.37689	1.23621	-6.77625	1.23334e-11	5.79695e-10
gene-TF	103.68	-3.44397	0.508265	-6.77595	1.23594e-11	5.79695e-10
gene-LOC112268050	86.7442	3.99932	0.590567	6.77199	1.27019e-11	5.94355e-10
gene-MAP3K21	90.6776	3.70233	0.546883	6.76988	1.28894e-11	6.01705e-10
gene-DLL4	137.394	-7.81867	1.15794	-6.7522	1.45621e-11	6.78198e-10
gene-DIAPH1	492.048	1.30659	0.193596	6.74904	1.48824e-11	6.91489e-10
gene-HOXB-AS3	146.501	-8.74341	1.29594	-6.74677	1.51173e-11	6.99598e-10
gene-JAKMIP1	81.2365	3.50309	0.519232	6.74667	1.51274e-11	6.99598e-10
gene-SHC2	113.518	-5.36733	0.796122	-6.74185	1.56386e-11	7.2156e-10
gene-SULF1	710.218	-3.76438	0.559208	-6.73163	1.67769e-11	7.70595e-10
gene-DAAM1	1297.43	-2.05812	0.30574	-6.73161	1.67791e-11	7.70595e-10
gene-GRK5	391.526	-2.86778	0.426059	-6.73095	1.68554e-11	7.72312e-10
gene-LYPLAL1-AS1	59.9252	-6.00632	0.892825	-6.72732	1.72816e-11	7.90014e-10
gene-SCN3A	467.951	-5.07127	0.753968	-6.72611	1.74264e-11	7.94804e-10
gene-OAF	67.4643	-6.35471	0.947137	-6.70939	1.95439e-11	8.89335e-10
gene-PLXNC1	117.424	-3.2737	0.488661	-6.69934	2.09369e-11	9.50544e-10
gene-PCDH15	920.24	-2.99421	0.447687	-6.68817	2.2598e-11	1.02328e-09
gene-LOC105377379	26.0703	9.4461	1.41242	6.68788	2.2642e-11	1.02328e-09
gene-FOXN3	1512.56	2.05671	0.307695	6.68425	2.32108e-11	1.0466e-09
gene-HOOK1	128.468	3.17792	0.475853	6.67836	2.41635e-11	1.08708e-09
gene-H1-0	737.692	-3.08917	0.462694	-6.6765	2.44724e-11	1.09849e-09
gene-ZNF883	114.088	2.62417	0.39337	6.67099	2.54076e-11	1.13789e-09
gene-NID2	201.72	-3.7952	0.570246	-6.65538	2.8257e-11	1.26265e-09
gene-PAWR	738.577	1.58312	0.237929	6.65373	2.85758e-11	1.27403e-09
gene-LOC107986178	78.1956	-4.24353	0.637942	-6.6519	2.89327e-11	1.28705e-09
gene-RAB9B	69.1055	-3.90097	0.586582	-6.65033	2.92427e-11	1.29793e-09
gene-PHACTR2	688.352	2.12314	0.319325	6.64883	2.95427e-11	1.30832e-09
gene-LAD1	21.8343	9.17567	1.38186	6.64008	3.13515e-11	1.38533e-09
gene-FOXP4	458.36	-2.43943	0.367574	-6.63656	3.21097e-11	1.41568e-09
gene-ATP8A2	346.461	2.98633	0.450051	6.63553	3.23329e-11	1.42236e-09
gene-MMP17	54.952	4.75061	0.716533	6.62999	3.35714e-11	1.47358e-09
gene-LEF1	182.867	-5.13516	0.775021	-6.62583	3.45305e-11	1.51233e-09
gene-AK4	398.164	3.19136	0.48187	6.62285	3.52329e-11	1.53969e-09
gene-LOC105378236	148.212	-7.56045	1.14186	-6.62118	3.56346e-11	1.55382e-09
gene-EBF4	113.417	-4.08465	0.616982	-6.62037	3.58307e-11	1.55895e-09
gene-RET	71.3139	4.65519	0.703504	6.61714	3.66206e-11	1.58983e-09
gene-FRMPD3	105.843	-4.35148	0.657857	-6.61464	3.72463e-11	1.61346e-09
gene-PCDH1	549.015	3.92906	0.594979	6.60368	4.01063e-11	1.73357e-09
gene-GALNT14	248.589	3.31186	0.501644	6.60202	4.05604e-11	1.74939e-09
gene-NDST4	78.7075	-4.8911	0.74114	-6.59943	4.12751e-11	1.77635e-09
gene-FOXA1	129.351	-7.16847	1.08631	-6.59889	4.14244e-11	1.77892e-09
gene-PANTR1	92.726	-7.45849	1.13137	-6.59246	4.32584e-11	1.85366e-09
gene-PIM2	143.207	2.99367	0.454923	6.58061	4.68507e-11	2.00327e-09
gene-CSMD1	276.555	4.02572	0.614116	6.55531	5.55259e-11	2.36529e-09
gene-SKAP1	214.01	-3.90053	0.595025	-6.55523	5.55557e-11	2.36529e-09
gene-DYNC2LI1	85.2189	-2.39512	0.365657	-6.55018	5.74691e-11	2.44151e-09
gene-ASXL2	499.302	1.38715	0.211801	6.54931	5.7803e-11	2.45045e-09
gene-TIAM2	414.736	-2.85227	0.43585	-6.54415	5.98347e-11	2.53117e-09
gene-HS3ST3A1	876.676	-3.44509	0.526534	-6.54296	6.03133e-11	2.54599e-09
gene-ME3	682.432	-2.94842	0.450854	-6.53964	6.16678e-11	2.59764e-09
gene-YAF2	385.1	-2.53181	0.387256	-6.53781	6.24254e-11	2.62398e-09
gene-SETBP1	3786.86	-2.47623	0.37884	-6.53634	6.30434e-11	2.64436e-09
gene-MDK	1914.53	-2.8501	0.436569	-6.52841	6.6471e-11	2.78225e-09
gene-INSM1	106.382	-8.86677	1.3583	-6.52783	6.67274e-11	2.7871e-09
gene-HTR7	92.4384	5.46014	0.837811	6.51715	7.16574e-11	2.98097e-09
gene-CERKL	56.0436	-4.66374	0.715613	-6.51712	7.16695e-11	2.98097e-09
gene-TNFRSF11A	51.592	4.50397	0.691904	6.50952	7.53889e-11	3.12911e-09
gene-FAM169A	509.393	2.09988	0.322698	6.50727	7.65296e-11	3.16983e-09
gene-VSIG10	146.493	2.31575	0.356463	6.49648	8.22227e-11	3.39854e-09
gene-DIRAS2	214.637	-8.80639	1.35652	-6.49188	8.4771e-11	3.49658e-09
gene-BTG1	305.442	-2.70017	0.416755	-6.47905	9.23017e-11	3.79931e-09
gene-IRX1	240.812	-4.2775	0.66037	-6.47743	9.32959e-11	3.83228e-09
gene-SYT6	216.751	2.72509	0.420786	6.47618	9.40754e-11	3.85632e-09
gene-BNC2	586.404	3.03947	0.469389	6.47537	9.45781e-11	3.86893e-09
gene-MAP1A	1005.81	-2.69071	0.415823	-6.47082	9.74715e-11	3.97908e-09
gene-SLC29A4	158.772	-2.91536	0.451001	-6.4642	1.01834e-10	4.14865e-09
gene-ZNF385D	846.921	-2.51442	0.388997	-6.46386	1.02067e-10	4.14962e-09
gene-DMXL2	900.675	-1.92736	0.298451	-6.45789	1.06176e-10	4.30784e-09
gene-SLC44A1	352.673	1.76375	0.273257	6.45456	1.08536e-10	4.38955e-09
gene-HECW2	843.47	-2.50258	0.387731	-6.45442	1.08632e-10	4.38955e-09
gene-LOC100288798	352.933	2.56318	0.398142	6.43786	1.21173e-10	4.88631e-09
gene-NPR2	225.563	-2.1528	0.334438	-6.43708	1.21797e-10	4.90151e-09
gene-MPP2	277.054	-1.94136	0.301698	-6.4348	1.23639e-10	4.9656e-09
gene-FANK1	105.539	-3.32097	0.517684	-6.41506	1.40768e-10	5.64209e-09
gene-BCL11B	42.3618	4.20705	0.656264	6.41061	1.44936e-10	5.79742e-09
gene-HCFC2	132.475	-2.5134	0.392129	-6.40963	1.45878e-10	5.82338e-09
gene-DPPA4	830.634	3.36631	0.525461	6.4064	1.48995e-10	5.93585e-09
gene-LOC105376041	56.4467	-6.03066	0.943722	-6.39029	1.65566e-10	6.58284e-09
gene-ZFP42	161.533	7.58193	1.18682	6.38846	1.67568e-10	6.64908e-09
gene-MYO1D	351.744	1.88166	0.294796	6.38291	1.73751e-10	6.88066e-09
gene-FZD5	169.12	3.10831	0.487013	6.3824	1.74336e-10	6.8901e-09
gene-AFF3	1358.33	-3.07867	0.482826	-6.37636	1.81352e-10	7.15313e-09
gene-UBE2QL1	212.075	-3.23145	0.506877	-6.37522	1.82705e-10	7.19219e-09
gene-CDS1	111.102	3.15415	0.494806	6.37451	1.83547e-10	7.21105e-09
gene-FKBP9	174.299	-2.44039	0.382935	-6.37286	1.85533e-10	7.27448e-09
gene-EMID1	129.358	-3.0183	0.47364	-6.37256	1.85895e-10	7.27448e-09
gene-MAPK8IP2	172.514	-2.87071	0.451016	-6.36497	1.9533e-10	7.62864e-09
gene-B3GNT7	54.161	6.15502	0.967222	6.36361	1.97071e-10	7.6815e-09
gene-PAX6-AS1	122.139	-9.10303	1.43068	-6.36271	1.98229e-10	7.71148e-09
gene-WLS	60.1278	-4.88522	0.768429	-6.35741	2.0518e-10	7.96628e-09
gene-HES4	50.9754	-8.74183	1.37583	-6.35388	2.09954e-10	8.13571e-09
gene-PROX1-AS1	90.3183	-6.91747	1.08897	-6.35232	2.12092e-10	8.19212e-09
gene-CHRNB4	292.689	-4.71364	0.742046	-6.35222	2.12235e-10	8.19212e-09
gene-ESCO1	337.033	1.53033	0.241227	6.34393	2.23972e-10	8.62836e-09
gene-FSIP2	447.95	-2.79984	0.441713	-6.33861	2.31854e-10	8.91471e-09
gene-GPM6A	392.121	-3.42885	0.541654	-6.33034	2.4462e-10	9.38735e-09
gene-GRIK4	114.333	3.66601	0.579174	6.32973	2.45595e-10	9.40658e-09
gene-SYN2	160.95	2.8717	0.453895	6.3268	2.503e-10	9.5683e-09
gene-JADE2	92.9932	5.13062	0.811041	6.32597	2.51651e-10	9.60146e-09
gene-CYB5A	86.6845	2.47636	0.391621	6.32336	2.5593e-10	9.74595e-09
gene-PATJ	424.607	2.24614	0.355264	6.32246	2.5744e-10	9.78468e-09
gene-RHBDL3	1115.41	-2.84499	0.450082	-6.32103	2.59819e-10	9.85624e-09
gene-KCNH2	149.682	-2.38573	0.378223	-6.30772	2.83176e-10	1.07218e-08
gene-FBRS	167.984	-2.87244	0.455504	-6.30608	2.86186e-10	1.08151e-08
gene-KC6	240.423	-3.36229	0.5335	-6.30232	2.93221e-10	1.10599e-08
gene-KIAA1755	140.622	-8.60608	1.36631	-6.29877	3.00019e-10	1.12948e-08
gene-NEUROD4	74.9097	-8.75226	1.39043	-6.29466	3.08065e-10	1.15758e-08
gene-AGPAT3	129.919	-3.49814	0.556612	-6.2847	3.28479e-10	1.23195e-08
gene-LOC105378237	160.104	-8.38035	1.33408	-6.28173	3.34834e-10	1.25341e-08
gene-ENPP2	72.6465	-4.5769	0.729222	-6.27642	3.46468e-10	1.29431e-08
gene-ZBTB20	1258.86	-2.99784	0.477657	-6.27615	3.47062e-10	1.29431e-08
gene-LOC105374425	85.3999	-6.81936	1.0868	-6.27471	3.5028e-10	1.30386e-08
gene-HCN1	117.677	3.41526	0.544593	6.27122	3.58226e-10	1.33094e-08
gene-POU3F3	120.815	-7.89544	1.2599	-6.26671	3.6875e-10	1.36748e-08
gene-WNT2B	72.1056	-3.2545	0.519691	-6.26237	3.79161e-10	1.40346e-08
gene-SOAT1	115.658	-2.61357	0.417543	-6.25941	3.86433e-10	1.42772e-08
gene-CNRIP1	62.7542	-3.76856	0.602166	-6.25834	3.8909e-10	1.43486e-08
gene-KLHL14	138.607	-3.48306	0.558389	-6.23769	4.44093e-10	1.63466e-08
gene-FIGNL2	221.193	-2.53435	0.407071	-6.22583	4.79016e-10	1.75994e-08
gene-UTP20	412.741	1.48983	0.239554	6.21917	4.99787e-10	1.83286e-08
gene-CDCP1	46.3059	6.93768	1.11584	6.21745	5.05284e-10	1.8496e-08
gene-ST14	34.506	8.01212	1.28959	6.21294	5.20022e-10	1.90004e-08
gene-LNX2	122.216	1.89514	0.305504	6.20333	5.52803e-10	2.01611e-08
gene-SMARCA2	206.185	-2.86912	0.462608	-6.20206	5.57273e-10	2.02868e-08
gene-BAIAP2-DT	97.5782	-2.01927	0.325645	-6.20083	5.61649e-10	2.04086e-08
gene-DGKK	79.8422	4.79223	0.773232	6.19765	5.73116e-10	2.07872e-08
gene-PRKN	812.783	-3.19739	0.516002	-6.19646	5.77472e-10	2.0907e-08
gene-LRFN5	631.876	-3.36881	0.543774	-6.19523	5.81996e-10	2.10324e-08
gene-TANC2	1231.94	-2.07314	0.334729	-6.19351	5.88407e-10	2.12254e-08
gene-CCDC6	721.751	1.37126	0.221508	6.19058	5.9945e-10	2.15846e-08
gene-SPOCK2	401.774	-3.15739	0.510113	-6.18959	6.03211e-10	2.16511e-08
gene-AP1S2	330.852	2.13776	0.345383	6.18952	6.03481e-10	2.16511e-08
gene-RASD1	91.5719	-4.43058	0.716335	-6.18508	6.20728e-10	2.22297e-08
gene-NFIA	346.064	3.12296	0.505091	6.18296	6.29098e-10	2.24888e-08
gene-PRDM14	28.4929	5.9456	0.962007	6.18041	6.39338e-10	2.28138e-08
gene-RAB3B	666.87	1.85478	0.300136	6.17982	6.41766e-10	2.28593e-08
gene-FAM222A	48.4844	-4.29543	0.696463	-6.16749	6.9382e-10	2.46692e-08
gene-MAL	49.3706	-8.98001	1.45714	-6.16275	7.14907e-10	2.53734e-08
gene-SLC44A5	1418.47	-2.69659	0.437657	-6.16144	7.20879e-10	2.55397e-08
gene-SNTG2	553.157	4.24505	0.689169	6.15966	7.29001e-10	2.57814e-08
gene-GNA14	100.972	4.80613	0.780403	6.15852	7.3427e-10	2.59216e-08
gene-COTL1	1173.25	-2.21114	0.359218	-6.15543	7.48727e-10	2.6385e-08
gene-LINC00458	15.1817	8.67521	1.4108	6.14915	7.79e-10	2.74031e-08
gene-IRX5	42.5913	-7.71394	1.25462	-6.14842	7.82591e-10	2.74716e-08
gene-LINC01090	32.7036	4.5707	0.743422	6.14819	7.83716e-10	2.74716e-08
gene-ITGB8	487.489	-1.92051	0.31248	-6.14601	7.9454e-10	2.78019e-08
gene-C16orf54	35.1427	6.93427	1.12887	6.14264	8.11588e-10	2.83484e-08
gene-GAS6	81.8505	3.47823	0.566353	6.14145	8.17695e-10	2.85116e-08
gene-CLMP	264.435	2.37307	0.38693	6.13307	8.62012e-10	3.00041e-08
gene-LOC105377872	44.4085	-4.79091	0.781688	-6.12892	8.84769e-10	3.07422e-08
gene-SLC25A48	207.502	-3.44346	0.562149	-6.12552	9.03877e-10	3.13512e-08
gene-INSYN1	84.953	-2.46231	0.402192	-6.12221	9.22854e-10	3.19536e-08
gene-MAP2	3485.55	-2.00689	0.327994	-6.11867	9.43606e-10	3.26152e-08
gene-EFNB2	587.489	-2.73294	0.446886	-6.11551	9.62516e-10	3.3211e-08
gene-GABRB3	1302.85	2.03585	0.333035	6.11301	9.77707e-10	3.36766e-08
gene-MDN1	641.317	1.41372	0.231326	6.11136	9.87851e-10	3.3967e-08
gene-TASOR2	873.132	1.01683	0.16648	6.10781	1.0101e-09	3.46719e-08
gene-FLT1	342.854	7.32589	1.20261	6.09168	1.11735e-09	3.82869e-08
gene-DHX32	147.145	-2.12581	0.349092	-6.08955	1.13229e-09	3.86711e-08
gene-ANKFN1	84.0886	-3.57426	0.586951	-6.08953	1.13245e-09	3.86711e-08
gene-PTCHD1-AS	240.25	2.92322	0.481654	6.06914	1.286e-09	4.37882e-08
gene-PPL	55.4051	2.39617	0.394826	6.06894	1.28758e-09	4.37882e-08
gene-SOGA3	641.287	-2.07335	0.341646	-6.06872	1.28931e-09	4.37882e-08
gene-SYT13	64.9861	3.2316	0.53252	6.0685	1.29113e-09	4.37882e-08
gene-VSTM2A	106.392	-4.68049	0.772041	-6.06248	1.34037e-09	4.53805e-08
gene-ANKRD24	21.6827	4.35481	0.718682	6.05944	1.36597e-09	4.61683e-08
gene-CFLAR	253.956	-1.85777	0.307251	-6.04642	1.48101e-09	4.99714e-08
gene-SMYD2	198.049	-3.0472	0.504116	-6.04465	1.49739e-09	5.04384e-08
gene-NIN	1063.01	-1.55308	0.257215	-6.03805	1.55986e-09	5.24537e-08
gene-PUS7	335.512	1.58679	0.262967	6.03418	1.59773e-09	5.36363e-08
gene-ST8SIA2	561.747	-2.45357	0.406791	-6.03153	1.62414e-09	5.42985e-08
gene-KCNK1	27.9562	6.6234	1.09815	6.0314	1.62548e-09	5.42985e-08
gene-BICDL1	219.658	1.7987	0.298223	6.03138	1.62567e-09	5.42985e-08
gene-LINC01289	108.212	-8.37687	1.38902	-6.03078	1.6317e-09	5.44082e-08
gene-CLRN1	127.477	-7.40603	1.22827	-6.02967	1.64295e-09	5.46915e-08
gene-IER5L	97.7442	-4.25194	0.706137	-6.02141	1.72904e-09	5.7461e-08
gene-ULK2	196.558	-1.70853	0.28391	-6.01786	1.76735e-09	5.8636e-08
gene-ZNF491	63.1252	-3.09839	0.51546	-6.01091	1.84479e-09	6.1073e-08
gene-ERBB3	76.5329	4.0932	0.680983	6.01072	1.84697e-09	6.1073e-08
gene-PLXNA3	402.878	-2.27368	0.378508	-6.00696	1.89036e-09	6.24039e-08
gene-FAM124A	318.019	2.88463	0.480653	6.00148	1.95533e-09	6.44414e-08
gene-FBLIM1	113.003	3.23255	0.538846	5.99902	1.98516e-09	6.5316e-08
gene-PDCD4	173.829	-2.32226	0.387728	-5.98942	2.10594e-09	6.91754e-08
gene-SPINT2	96.0888	2.41898	0.404034	5.98706	2.13665e-09	7.00679e-08
gene-CCDC85C	498.657	-2.15896	0.360673	-5.98591	2.15187e-09	7.04508e-08
gene-HOXB7	109.246	-7.87757	1.31741	-5.97959	2.23702e-09	7.31177e-08
gene-C6orf118	43.709	-4.76796	0.797728	-5.97693	2.27388e-09	7.42004e-08
gene-FBN1	414.428	-2.23151	0.3735	-5.9746	2.30649e-09	7.51409e-08
gene-CLGN	101.275	-2.39201	0.401062	-5.9642	2.45838e-09	7.99579e-08
gene-USP44	306.451	2.39451	0.402075	5.95537	2.59479e-09	8.42494e-08
gene-NFASC	1340.03	-2.19632	0.368812	-5.95512	2.59882e-09	8.42494e-08
gene-LOC105377303	39.9093	-8.40957	1.41339	-5.94995	2.68226e-09	8.68123e-08
gene-AGO2	731.118	1.72777	0.290493	5.94772	2.7191e-09	8.78615e-08
gene-ZFAS1	613.74	1.51482	0.254723	5.94691	2.7325e-09	8.8151e-08
gene-DENND6B	92.4791	-2.75828	0.46408	-5.94354	2.78925e-09	8.98356e-08
gene-CEBPZ	295.784	2.19534	0.369801	5.93655	2.91082e-09	9.34498e-08
gene-CD2AP	668.941	1.58006	0.266157	5.93655	2.91088e-09	9.34498e-08
gene-FAM228B	233.629	-2.26914	0.382386	-5.93417	2.95333e-09	9.46591e-08
gene-SLFN13	76.4815	2.75518	0.464341	5.93353	2.96494e-09	9.48782e-08
gene-MIR181A1HG	490.177	-2.90585	0.490187	-5.92805	3.06557e-09	9.78872e-08
gene-SHISAL1	151.148	2.91933	0.492476	5.92787	3.06884e-09	9.78872e-08
gene-GSN	216.451	-2.88614	0.487285	-5.9229	3.16305e-09	1.0073e-07
gene-LOC105370469	60.4419	-4.1262	0.698364	-5.90839	3.45477e-09	1.09844e-07
gene-VAX2	89.3234	-5.9554	1.00809	-5.9076	3.47123e-09	1.10191e-07
gene-PALLD	645.159	-2.45686	0.415954	-5.90655	3.49348e-09	1.1072e-07
gene-EMSLR	30.2343	4.74144	0.803306	5.9024	3.58248e-09	1.13359e-07
gene-LINC00963	83.5265	-2.70994	0.459319	-5.89992	3.63686e-09	1.14897e-07
gene-ENPEP	141.886	-3.3325	0.565139	-5.89677	3.70676e-09	1.16919e-07
gene-SVOP	131.06	-5.45698	0.926374	-5.89069	3.84578e-09	1.21112e-07
gene-RASGRP2	19.6468	4.251	0.721694	5.89031	3.85467e-09	1.21199e-07
gene-TUBA1A	9371.72	-2.62367	0.445563	-5.88844	3.89853e-09	1.22384e-07
gene-LOC101927483	23.9457	6.38647	1.08519	5.88511	3.97788e-09	1.24678e-07
gene-LOC105373409	20.2682	8.11525	1.37932	5.88352	4.01643e-09	1.25688e-07
gene-HERC3	131.591	-2.06718	0.351483	-5.8813	4.07058e-09	1.27182e-07
gene-CKMT1B	37.6222	3.42345	0.582249	5.8797	4.11018e-09	1.2806e-07
gene-PDE1C	366.917	-2.96166	0.503731	-5.87944	4.11657e-09	1.2806e-07
gene-TPPP3	117.586	-6.98713	1.18841	-5.87938	4.11805e-09	1.2806e-07
gene-CRHBP	51.7229	-8.68228	1.47696	-5.87847	4.1407e-09	1.28562e-07
gene-HEYL	67.0718	-3.58528	0.609943	-5.87807	4.1508e-09	1.28675e-07
gene-VPS13C	756.303	-1.49237	0.253937	-5.87692	4.17977e-09	1.29371e-07
gene-SV2C	276.373	-2.66046	0.452725	-5.87654	4.18925e-09	1.29462e-07
gene-BMP1	127.239	-2.78223	0.473754	-5.87273	4.28688e-09	1.32273e-07
gene-IDH2	282.788	-2.29378	0.390607	-5.87234	4.29694e-09	1.32378e-07
gene-LINC00665	388.422	1.76868	0.301451	5.86722	4.43161e-09	1.36315e-07
gene-DCHS1	741.092	-2.65949	0.453526	-5.86404	4.51726e-09	1.38734e-07
gene-PPM1B	479.568	1.54126	0.262892	5.86273	4.55328e-09	1.39624e-07
gene-B3GALT5-AS1	37.9789	4.48697	0.765808	5.85912	4.6532e-09	1.42468e-07
gene-PTCH2	46.3372	-4.82381	0.823654	-5.85659	4.72456e-09	1.4443e-07
gene-FLNC	442.862	-3.23723	0.552962	-5.85435	4.78889e-09	1.46093e-07
gene-ZNF862	108.956	-2.17901	0.372214	-5.85418	4.79368e-09	1.46093e-07
gene-CSMD3	1058.02	-3.12012	0.533112	-5.85266	4.83773e-09	1.47209e-07
gene-ZNF107	352.766	1.68827	0.288579	5.8503	4.90681e-09	1.49083e-07
gene-JAG1	1855.24	-3.1487	0.538502	-5.84715	5.00069e-09	1.51703e-07
gene-FZD1	57.6086	-3.93876	0.673903	-5.84471	5.07451e-09	1.53707e-07
gene-RGMB	959.324	-2.34907	0.402151	-5.84126	5.18081e-09	1.56688e-07
gene-GALNT6	19.5655	6.58541	1.12787	5.83882	5.2573e-09	1.58551e-07
gene-FAM83F	39.5561	6.32568	1.08339	5.83878	5.25839e-09	1.58551e-07
gene-ADAMTS10	181.348	2.63056	0.451224	5.82983	5.54849e-09	1.67044e-07
gene-TTLL11	275.314	-2.54603	0.436949	-5.82684	5.64875e-09	1.69805e-07
gene-LOC105377703	208.1	-4.11224	0.706192	-5.82311	5.77612e-09	1.73371e-07
gene-LNCPRESS2	376.878	12.3555	2.1226	5.82092	5.85254e-09	1.75399e-07
gene-IMPG2	98.0133	-3.28984	0.566097	-5.81144	6.19367e-09	1.85133e-07
gene-SMAD7	93.8295	2.99622	0.515578	5.81138	6.19598e-09	1.85133e-07
gene-ANKDD1B	64.3907	-2.75282	0.473874	-5.80917	6.27823e-09	1.87308e-07
gene-CCDC186	216.866	2.51794	0.433525	5.80806	6.32008e-09	1.88274e-07
gene-USP40	217.96	-1.64944	0.284324	-5.80127	6.58148e-09	1.95767e-07
gene-APOLD1	106.344	-3.73844	0.644738	-5.79839	6.69561e-09	1.98864e-07
gene-TMEM132B	1130.87	2.26358	0.390657	5.7943	6.86069e-09	2.03462e-07
gene-TTC3	1970.53	-1.57338	0.2716	-5.79301	6.91367e-09	2.04727e-07
gene-GSTA4	197.456	-1.95673	0.337904	-5.79077	7.00653e-09	2.07168e-07
gene-IFITM2	67.9138	2.95921	0.511052	5.79043	7.02049e-09	2.07272e-07
gene-HPAT5	65.4378	10.75	1.85701	5.78888	7.08563e-09	2.08884e-07
gene-NEAT1	1613.69	-3.46261	0.598185	-5.78852	7.10081e-09	2.09021e-07
gene-SPATA18	52.9454	-3.10934	0.537537	-5.78442	7.27633e-09	2.1387e-07
gene-GNL3L	413.015	1.30692	0.22601	5.78258	7.3565e-09	2.15907e-07
gene-OSBPL6	249.248	-2.05932	0.356295	-5.77983	7.47772e-09	2.1914e-07
gene-NMUR2	58.4262	-7.86465	1.361	-5.77856	7.53422e-09	2.2047e-07
gene-KSR2	194.23	2.55841	0.44285	5.77714	7.5981e-09	2.22012e-07
gene-LINC02231	12.4418	8.30206	1.43722	5.77646	7.62867e-09	2.22578e-07
gene-LOC440896	15.9604	-7.90874	1.36972	-5.77397	7.74231e-09	2.25561e-07
gene-FN1	737.597	-2.38965	0.414331	-5.7675	8.04561e-09	2.34054e-07
gene-CXCL12	64.0365	3.91203	0.678664	5.76431	8.19926e-09	2.38175e-07
gene-LOC105369147	119.855	-3.53159	0.612693	-5.76404	8.21233e-09	2.38205e-07
gene-IL32	59.1266	-4.9748	0.863291	-5.7626	8.28258e-09	2.39795e-07
gene-RGL3	27.9198	5.977	1.03728	5.76221	8.30203e-09	2.39795e-07
gene-NEDD9	367.175	-1.82087	0.316003	-5.76218	8.30339e-09	2.39795e-07
gene-RBPMS	1005.47	2.26838	0.393837	5.7597	8.42618e-09	2.42987e-07
gene-C13orf42	76.2672	8.37776	1.45741	5.7484	9.0093e-09	2.59426e-07
gene-LOC105377862	201.052	3.14363	0.54699	5.74716	9.07573e-09	2.60896e-07
gene-LOC105375710	15.759	8.6851	1.51125	5.74695	9.08665e-09	2.60896e-07
gene-D21S2088E	26.5905	8.49368	1.47852	5.74472	9.20721e-09	2.63976e-07
gene-PSTPIP1	39.1838	-3.99224	0.695294	-5.7418	9.36738e-09	2.6818e-07
gene-LOC101928923	64.9271	3.2147	0.56102	5.7301	1.00369e-08	2.8675e-07
gene-DENND4A	286.005	-2.07904	0.36284	-5.7299	1.00489e-08	2.8675e-07
gene-PPM1H	353.611	2.12782	0.371366	5.72972	1.00594e-08	2.8675e-07
gene-MTCL1	391.968	1.40672	0.24555	5.72887	1.01105e-08	2.87793e-07
gene-BICC1	412.46	-2.77409	0.485604	-5.71266	1.11221e-08	3.16135e-07
gene-RCAN3	75.4491	3.55126	0.621809	5.71118	1.12196e-08	3.18452e-07
gene-KCNC1	119.471	-3.5954	0.629579	-5.71079	1.12452e-08	3.18722e-07
gene-ZNF331	277.438	1.48758	0.260522	5.70999	1.12983e-08	3.19536e-07
gene-WDR86	444.571	-3.70601	0.649054	-5.70987	1.13062e-08	3.19536e-07
gene-SRRM4	1383.84	-3.21506	0.563158	-5.70898	1.13654e-08	3.20752e-07
gene-PRR14	73.2456	-2.96744	0.520626	-5.69975	1.19984e-08	3.38136e-07
gene-LINC01410	55.8637	-3.65658	0.641579	-5.69935	1.20268e-08	3.38455e-07
gene-CREB5	449.354	-2.45912	0.431565	-5.69815	1.21115e-08	3.40357e-07
gene-LOC105370108	42.7095	3.88147	0.68166	5.69414	1.23995e-08	3.47957e-07
gene-QSER1	1288.9	1.62203	0.28499	5.69153	1.25903e-08	3.52813e-07
gene-SCML1	104.98	-2.71328	0.476885	-5.68958	1.27354e-08	3.56168e-07
gene-LINC00428	68.322	9.86532	1.73397	5.68944	1.27459e-08	3.56168e-07
gene-NTM	1054.96	2.89044	0.508676	5.68228	1.32909e-08	3.70874e-07
gene-BBS2	155.282	-1.76531	0.310857	-5.67886	1.35598e-08	3.77381e-07
gene-ZNF90	257.304	1.84576	0.325025	5.67883	1.35621e-08	3.77381e-07
gene-GLCE	305.988	1.34042	0.236058	5.67836	1.35992e-08	3.77881e-07
gene-ZBTB2	153.893	1.47915	0.260572	5.67655	1.37438e-08	3.81367e-07
gene-ARL4C	273.476	-2.26263	0.398759	-5.67419	1.39343e-08	3.86113e-07
gene-FGF2	332.112	1.89119	0.333391	5.6726	1.40647e-08	3.88691e-07
gene-CHST7	32.2362	4.03357	0.711065	5.67258	1.40666e-08	3.88691e-07
gene-MIR325HG	1744.81	-3.23961	0.571346	-5.67014	1.42681e-08	3.93713e-07
gene-C5orf46	56.5499	5.46372	0.963714	5.66944	1.43268e-08	3.94782e-07
gene-LASP1	403.445	1.72942	0.305098	5.66842	1.44118e-08	3.96573e-07
gene-RFX3-AS1	81.2001	-2.8226	0.498298	-5.66449	1.47465e-08	4.05222e-07
gene-NTRK3	1037.45	-2.64627	0.467357	-5.6622	1.49446e-08	4.10097e-07
gene-LNCPRESS1	21.6208	5.97228	1.05534	5.65908	1.52182e-08	4.16796e-07
gene-CSMD2	1198.1	2.82652	0.499483	5.65888	1.52361e-08	4.16796e-07
gene-EZR	558.133	2.2408	0.395991	5.65871	1.52517e-08	4.16796e-07
gene-DMKN	78.5664	3.66633	0.648007	5.65786	1.53273e-08	4.18285e-07
gene-CACNG7	80.2573	2.51276	0.444266	5.65597	1.54969e-08	4.21991e-07
gene-CATSPERG	152.485	-2.37779	0.420411	-5.65587	1.55056e-08	4.21991e-07
gene-PTGIS	99.077	1.97778	0.349742	5.65498	1.55868e-08	4.2362e-07
gene-MEX3B	107.034	-2.52736	0.447153	-5.65212	1.5848e-08	4.30128e-07
gene-ATP10D	153.358	-3.04486	0.539072	-5.64834	1.62009e-08	4.39106e-07
gene-ASCL1	62.1148	-7.64339	1.35333	-5.64783	1.62483e-08	4.39791e-07
gene-STEAP3	60.7272	3.60046	0.637546	5.64738	1.62907e-08	4.40337e-07
gene-ATP6V0E2-AS1	30.1624	-4.03811	0.715167	-5.64638	1.63858e-08	4.42305e-07
gene-FAM163A	145.108	-3.2639	0.578345	-5.64352	1.66607e-08	4.49114e-07
gene-VCL	1341.04	1.78021	0.315469	5.64308	1.67039e-08	4.49668e-07
gene-LINC02820	161.056	-2.69846	0.478716	-5.63687	1.73168e-08	4.65536e-07
gene-ATP6V1B1	76.3092	-7.53052	1.33622	-5.63567	1.74374e-08	4.68145e-07
gene-LINC01619	414.976	-2.41037	0.427765	-5.6348	1.75264e-08	4.69898e-07
gene-MACC1	51.8611	4.64513	0.824743	5.63222	1.77909e-08	4.76345e-07
gene-CLVS2	278.899	-2.17472	0.386239	-5.63051	1.79679e-08	4.80435e-07
gene-SMUG1	195.7	-2.92641	0.520082	-5.62683	1.83549e-08	4.90124e-07
gene-KIRREL3	944.192	-2.86517	0.509456	-5.62397	1.86616e-08	4.97331e-07
gene-SH2D3A	19.0159	5.14868	0.915508	5.62385	1.8675e-08	4.97331e-07
gene-ID4	341.485	-4.00658	0.712652	-5.62208	1.88673e-08	5.0178e-07
gene-TAF4B	179.144	2.36835	0.421488	5.61901	1.9205e-08	5.10078e-07
gene-CARD10	65.58	-2.54091	0.452429	-5.61615	1.95261e-08	5.17401e-07
gene-GAS1	89.5558	-3.41482	0.608042	-5.61609	1.95329e-08	5.17401e-07
gene-NPPB	41.329	-8.31317	1.48062	-5.61467	1.96937e-08	5.20749e-07
gene-CFAP221	86.8136	-3.38251	0.602459	-5.61451	1.97118e-08	5.20749e-07
gene-LOC105377975	45.4848	-4.85697	0.865305	-5.61301	1.98836e-08	5.24589e-07
gene-TMEM132E	184.532	-4.06944	0.725068	-5.61249	1.99432e-08	5.25463e-07
gene-HABP4	185.521	-1.62963	0.290463	-5.61046	2.01784e-08	5.30954e-07
gene-LOC102724832	261.771	-2.30946	0.411924	-5.60653	2.06428e-08	5.42455e-07
gene-KIAA0040	34.0751	5.32131	0.949524	5.60419	2.09235e-08	5.49104e-07
gene-DBX1	223.102	-10.2027	1.82141	-5.60157	2.12419e-08	5.56723e-07
gene-PCYT1B	115.5	2.35075	0.419784	5.5999	2.14478e-08	5.61378e-07
gene-LOC105372055	36.0967	-4.52693	0.808673	-5.59797	2.16874e-08	5.66901e-07
gene-FGFRL1	125.055	-2.77484	0.496145	-5.59279	2.23446e-08	5.83312e-07
gene-GYPC	165.017	-1.78262	0.318927	-5.58942	2.27835e-08	5.93989e-07
gene-NMNAT3	310.533	-3.21592	0.575431	-5.58871	2.28766e-08	5.95632e-07
gene-NR5A2	116.053	3.73403	0.668352	5.58693	2.31124e-08	6.00984e-07
gene-NCOA6	681.466	-1.58117	0.283102	-5.58515	2.33499e-08	6.06363e-07
gene-ZSCAN10	183.249	9.05372	1.6212	5.58458	2.34272e-08	6.07576e-07
gene-ZHX3	341.41	-1.43644	0.257293	-5.58292	2.36518e-08	6.12601e-07
gene-PALB2	218.87	1.51398	0.271218	5.58214	2.37576e-08	6.14537e-07
gene-ADGRB3	1472.04	-2.78275	0.498586	-5.58128	2.38751e-08	6.16773e-07
gene-SEC24D	223.964	2.08543	0.373829	5.57856	2.42517e-08	6.25688e-07
gene-KCNQ3	116.909	2.65228	0.4755	5.57788	2.43468e-08	6.27326e-07
gene-DIO3	35.399	-7.44592	1.33508	-5.57714	2.445e-08	6.29166e-07
gene-APBA2	47.2607	-3.20181	0.574282	-5.57532	2.47074e-08	6.34966e-07
gene-TXLNG	269.165	1.68801	0.30288	5.57319	2.5011e-08	6.41937e-07
gene-ZNF860	29.6183	6.61078	1.18641	5.57208	2.51722e-08	6.45241e-07
gene-GAB2	544.19	-2.67134	0.479564	-5.57035	2.54231e-08	6.50832e-07
gene-LOC105374235	141.493	-7.0497	1.26626	-5.56735	2.58649e-08	6.61288e-07
gene-B3GALT5	80.4186	4.9682	0.892425	5.56708	2.59045e-08	6.61447e-07
gene-LOC101927314	86.2587	-3.26487	0.586963	-5.56232	2.66219e-08	6.78893e-07
gene-RBPMS2	189.666	3.50656	0.630497	5.56158	2.67347e-08	6.80894e-07
gene-SLC1A1	65.2398	2.49008	0.447786	5.56087	2.68439e-08	6.828e-07
gene-SLC1A2	911.535	-2.79594	0.503745	-5.5503	2.85186e-08	7.24468e-07
gene-FOXO1	529.392	2.03257	0.366614	5.54416	2.95369e-08	7.49376e-07
gene-NPR1	29.0472	5.31326	0.958517	5.54321	2.96983e-08	7.52509e-07
gene-TSR1	196.101	1.65493	0.298637	5.54162	2.99684e-08	7.58385e-07
gene-SPRY1	68.4623	4.5198	0.816245	5.53731	3.07152e-08	7.76293e-07
gene-PRKAR1B	154.265	2.82246	0.509937	5.53491	3.11391e-08	7.86004e-07
gene-IL6ST	892.025	-2.10006	0.379604	-5.53223	3.16181e-08	7.97082e-07
gene-SATB2	192.811	-2.70538	0.489124	-5.53106	3.18295e-08	8.01392e-07
gene-HSPA4	735.154	1.6068	0.290584	5.52955	3.2106e-08	8.07331e-07
gene-LOC101927179	85.4606	1.90074	0.343906	5.5269	3.2593e-08	8.18538e-07
gene-C6orf141	22.6506	5.1556	0.932979	5.52595	3.2771e-08	8.21967e-07
gene-RASSF4	53.4826	-2.80774	0.508539	-5.52118	3.36723e-08	8.43509e-07
gene-ZBBX	75.9242	-2.61307	0.473367	-5.52017	3.38665e-08	8.47304e-07
gene-CEP170B	148.972	2.90672	0.526595	5.51984	3.39318e-08	8.47868e-07
gene-CAPRIN2	297.07	1.58752	0.288036	5.51153	3.55724e-08	8.87745e-07
gene-RIMS4	54.2862	3.34434	0.607057	5.5091	3.60666e-08	8.98947e-07
gene-LOC112267883	18.6406	4.01313	0.728521	5.5086	3.617e-08	9.00391e-07
gene-GUCY1A2	872.098	-2.33308	0.423622	-5.50744	3.6408e-08	9.0518e-07
gene-ZNF577	315.031	1.65599	0.300795	5.50536	3.68411e-08	9.14804e-07
gene-SLITRK5	211.57	-2.5649	0.466617	-5.4968	3.86736e-08	9.59105e-07
gene-MEG8	1857.42	1.43457	0.261023	5.49596	3.88586e-08	9.62491e-07
gene-RTN1	661.934	-2.22475	0.405013	-5.49302	3.95113e-08	9.77437e-07
gene-SEL1L3	231.796	2.4982	0.454948	5.49118	3.99267e-08	9.86482e-07
gene-HOXB-AS1	32.6188	-7.66515	1.39812	-5.48248	4.19396e-08	1.03447e-06
gene-LOC101928437	76.1488	3.51431	0.641027	5.48231	4.19802e-08	1.03447e-06
gene-BMP7	281.479	-3.25407	0.593578	-5.48212	4.20252e-08	1.03447e-06
gene-ZBTB17	172.075	-1.67594	0.305735	-5.48167	4.21335e-08	1.03585e-06
gene-GPR141	110.906	-3.26384	0.595827	-5.47783	4.30578e-08	1.05726e-06
gene-SP8	76.726	-3.41695	0.62422	-5.47396	4.40098e-08	1.0793e-06
gene-LOC101927484	33.4907	-7.84025	1.43251	-5.47307	4.42309e-08	1.08338e-06
gene-LOC101927947	774.338	-3.68596	0.673719	-5.47106	4.47345e-08	1.09437e-06
gene-NPAS3	2653.45	-2.98438	0.54586	-5.4673	4.56945e-08	1.11648e-06
gene-KCNK2	155.558	-4.44686	0.81346	-5.4666	4.58761e-08	1.11954e-06
gene-SLITRK1	168.286	-2.76873	0.507157	-5.45931	4.77982e-08	1.16501e-06
gene-EPB41L5	1052.88	-2.21031	0.404896	-5.45895	4.78967e-08	1.16598e-06
gene-FAM110B	853.729	-2.59366	0.475497	-5.45464	4.90719e-08	1.19312e-06
gene-LOC105375704	85.9145	-4.10742	0.753323	-5.4524	4.96944e-08	1.20678e-06
gene-SPATS2L	567.854	2.25962	0.414768	5.44792	5.09614e-08	1.23566e-06
gene-PTPRT	222.94	3.55322	0.652236	5.44776	5.10083e-08	1.23566e-06
gene-TNFRSF9	41.6418	-8.67127	1.59191	-5.44707	5.12058e-08	1.23893e-06
gene-CYP7B1	344.551	-2.8511	0.523706	-5.44408	5.20725e-08	1.258e-06
gene-ALDH5A1	132.747	-1.89563	0.348211	-5.44392	5.21207e-08	1.258e-06
gene-MYLIP	135.294	2.4326	0.446997	5.4421	5.26575e-08	1.26941e-06
gene-ADD2	947.088	1.50156	0.27598	5.44084	5.30309e-08	1.27686e-06
gene-LOC107985661	32.7493	3.65298	0.671435	5.44056	5.31122e-08	1.27727e-06
gene-CCBE1	286.161	3.15569	0.58039	5.43719	5.4127e-08	1.2999e-06
gene-FGF13	2371.26	-2.55379	0.469705	-5.437	5.41845e-08	1.2999e-06
gene-TESMIN	37.0668	3.68519	0.678117	5.43444	5.4968e-08	1.31711e-06
gene-PIEZO2	466.111	2.37715	0.43765	5.43162	5.5844e-08	1.33648e-06
gene-BBS5	60.6048	-2.89681	0.533367	-5.43117	5.59863e-08	1.33827e-06
gene-ANOS1	692.149	1.52898	0.281874	5.42434	5.81691e-08	1.38878e-06
gene-RNF150	1395.61	-2.44241	0.4506	-5.42035	5.94838e-08	1.41846e-06
gene-UBE2G1	567.267	1.16733	0.21544	5.41833	6.01568e-08	1.43279e-06
gene-APBA1	234.312	-2.85518	0.527251	-5.41521	6.12158e-08	1.45626e-06
gene-ZNF398	218.355	1.76952	0.326785	5.41494	6.13092e-08	1.45674e-06
gene-TMCC1-AS1	77.0694	-2.1872	0.404671	-5.40489	6.48489e-08	1.539e-06
gene-LOC105370286	350.183	-3.18288	0.590288	-5.39208	6.96485e-08	1.65093e-06
gene-LOC441204	115.951	-2.85865	0.530312	-5.39051	7.02589e-08	1.66341e-06
gene-NRP2	1875.41	-1.68898	0.313743	-5.3833	7.3132e-08	1.72937e-06
gene-LOC105376442	15.307	5.58542	1.0379	5.38143	7.38951e-08	1.74533e-06
gene-SLC2A3	656.654	2.68333	0.498675	5.38092	7.41049e-08	1.74821e-06
gene-HMGCLL1	154.735	-4.0326	0.749581	-5.37981	7.45637e-08	1.75694e-06
gene-FZD10	32.9308	-8.00877	1.48994	-5.37523	7.64866e-08	1.79922e-06
gene-USP9X	1417.85	1.24529	0.231677	5.3751	7.65396e-08	1.79922e-06
gene-B3GNT2	106.452	1.94377	0.361715	5.37375	7.71146e-08	1.8106e-06
gene-CRTC3	132.391	-2.59597	0.483453	-5.36965	7.88913e-08	1.85012e-06
gene-PDZD4	299.666	2.68276	0.499956	5.366	8.05028e-08	1.88569e-06
gene-LZTS1	133.568	3.39291	0.632442	5.36477	8.10529e-08	1.89633e-06
gene-FBXO27	35.9332	3.03117	0.565079	5.36415	8.13292e-08	1.90055e-06
gene-GRIA1	1249.74	-2.63764	0.491862	-5.36256	8.2051e-08	1.91517e-06
gene-ZDHHC23	32.262	3.73657	0.696821	5.3623	8.21678e-08	1.91564e-06
gene-LOC107984035	127.589	-3.54229	0.660681	-5.36157	8.25036e-08	1.92121e-06
gene-HAS3	88.4194	3.61696	0.674735	5.36057	8.29617e-08	1.92961e-06
gene-ST8SIA4	185.112	-2.95191	0.550739	-5.35992	8.3259e-08	1.93426e-06
gene-POU3F1	34.7407	4.23765	0.790651	5.35969	8.33628e-08	1.93441e-06
gene-KDR	67.242	4.16979	0.778136	5.35869	8.38271e-08	1.94291e-06
gene-GALNT17	1172.75	2.27734	0.425379	5.35368	8.61821e-08	1.99516e-06
gene-LOC107987011	58.0957	-4.3971	0.821366	-5.3534	8.63155e-08	1.99592e-06
gene-LIMK2	307.391	1.46594	0.273911	5.35188	8.70459e-08	2.01047e-06
gene-ZNF709	84.2908	-1.81135	0.338572	-5.34996	8.79718e-08	2.02949e-06
gene-DENND1C	18.9906	5.96592	1.11563	5.34759	8.91334e-08	2.0539e-06
gene-HDAC9	1259.99	-2.381	0.445338	-5.3465	8.96718e-08	2.06391e-06
gene-LINC00862	20.7509	5.42416	1.0146	5.3461	8.98714e-08	2.0661e-06
gene-LINC00535	88.2765	-3.65865	0.685466	-5.33746	9.42584e-08	2.16445e-06
gene-LOC102724227	37.5562	5.23772	0.982011	5.33367	9.62452e-08	2.20752e-06
gene-JAKMIP2-AS1	20.2512	7.99075	1.49827	5.33333	9.64256e-08	2.2091e-06
gene-RSPO4	40.3388	3.17849	0.596057	5.33252	9.68577e-08	2.21644e-06
gene-ABAT	468.334	-1.66866	0.313121	-5.32913	9.86849e-08	2.25566e-06
gene-GRIA2	328.407	-6.60968	1.24039	-5.32872	9.89052e-08	2.25809e-06
gene-ADCY2	1518.74	3.46566	0.65055	5.32727	9.96981e-08	2.27358e-06
gene-RILPL1	193.259	-1.68979	0.317293	-5.32564	1.00597e-07	2.29143e-06
gene-TENT5B	56.2538	3.93046	0.738156	5.32471	1.01116e-07	2.30063e-06
gene-MEGF9	312.108	-1.65563	0.311333	-5.31787	1.04991e-07	2.38605e-06
gene-PNMA2	212.586	-2.22765	0.41904	-5.31609	1.06022e-07	2.40673e-06
gene-ADAMTS15	71.3193	-2.98519	0.561577	-5.31572	1.06234e-07	2.40878e-06
gene-MSH2	599.872	1.48286	0.279075	5.31348	1.0755e-07	2.43584e-06
gene-DIXDC1	347.556	-2.16401	0.4074	-5.31176	1.0857e-07	2.45613e-06
gene-PIK3R1	687.016	-2.59217	0.48822	-5.30944	1.09964e-07	2.48483e-06
gene-AP1M2	20.1215	6.16463	1.16115	5.30908	1.10179e-07	2.48686e-06
gene-FBN2	1079.87	-2.76533	0.521037	-5.30734	1.11234e-07	2.50782e-06
gene-RHOH	19.6231	7.0524	1.32983	5.30322	1.13779e-07	2.5623e-06
gene-ZNF708	368.356	1.11878	0.211072	5.30045	1.15517e-07	2.59849e-06
gene-HPN	18.2818	7.75702	1.4641	5.29815	1.16979e-07	2.62838e-06
gene-CDC42EP4	156.505	-2.116	0.399799	-5.29266	1.20552e-07	2.70561e-06
gene-ZSCAN1	38.4273	-4.76845	0.901371	-5.29022	1.22171e-07	2.73883e-06
gene-EGFR	528.781	-2.60227	0.492237	-5.28663	1.24592e-07	2.78996e-06
gene-KIFAP3	277.483	-2.29453	0.434067	-5.28612	1.24937e-07	2.79454e-06
gene-LOC107986399	20.973	-7.41921	1.40405	-5.28415	1.26286e-07	2.82153e-06
gene-LINC00673	429.807	-3.88248	0.735027	-5.2821	1.27714e-07	2.85022e-06
gene-ARHGEF3	131.61	1.86978	0.354068	5.28085	1.28584e-07	2.86642e-06
gene-FAM27E4	39.1686	-4.65247	0.881931	-5.27533	1.32519e-07	2.9504e-06
gene-INPP1	47.9409	-2.81569	0.533766	-5.27515	1.32649e-07	2.9504e-06
gene-PWRN4	51.5368	-6.04954	1.14763	-5.27135	1.35426e-07	3.0088e-06
gene-FUT1	24.7651	3.86438	0.733587	5.26778	1.3808e-07	3.06433e-06
gene-ADAMTSL1	222.143	-2.20257	0.418413	-5.2641	1.40881e-07	3.123e-06
gene-ST6GAL1	631.365	1.73059	0.328866	5.26229	1.42268e-07	3.15023e-06
gene-NR2F2-AS1	250.776	-9.12743	1.73502	-5.26072	1.43492e-07	3.17378e-06
gene-FOXD3-AS1	27.5926	8.07301	1.53467	5.26041	1.43737e-07	3.17567e-06
gene-SEZ6L2	448.715	-2.30388	0.437992	-5.26009	1.43986e-07	3.17762e-06
gene-GPC4	491.304	3.57121	0.679061	5.25904	1.44812e-07	3.19229e-06
gene-TRNP1	78.6709	3.17312	0.603471	5.25811	1.45546e-07	3.20491e-06
gene-HTR2C	32.3062	4.56906	0.869027	5.25768	1.45885e-07	3.20883e-06
gene-CBX8	38.8484	-4.06776	0.77419	-5.25422	1.48654e-07	3.26611e-06
gene-PIK3C2A	955.255	1.58947	0.302788	5.24946	1.52542e-07	3.34782e-06
gene-TRDN	58.3536	5.04135	0.960959	5.24616	1.553e-07	3.40459e-06
gene-LINC02246	128.556	-2.22685	0.424782	-5.24233	1.58559e-07	3.46817e-06
gene-LOC107986406	35.0244	-5.01392	0.956458	-5.24218	1.58693e-07	3.46817e-06
gene-C12orf60	58.1835	2.35504	0.449251	5.24214	1.58725e-07	3.46817e-06
gene-AKAP6	1607.37	-2.06461	0.394065	-5.23927	1.61217e-07	3.51876e-06
gene-CXCR4	79.2735	-5.66408	1.08146	-5.23744	1.62821e-07	3.54985e-06
gene-NEURL1	44.9741	-4.43294	0.84649	-5.23685	1.63341e-07	3.55728e-06
gene-CALB1	60.394	3.17899	0.60737	5.23403	1.65854e-07	3.60806e-06
gene-MXRA8	81.2062	-2.56783	0.490892	-5.23095	1.68642e-07	3.66469e-06
gene-ARNT2	685.777	-1.63447	0.312611	-5.22845	1.70936e-07	3.70893e-06
gene-TMPRSS2	22.8387	6.92687	1.32487	5.22833	1.71052e-07	3.70893e-06
gene-GRTP1	50.0185	3.27436	0.627009	5.2222	1.76813e-07	3.82966e-06
gene-RAB17	99.6782	8.18333	1.56714	5.22183	1.77168e-07	3.83317e-06
gene-POU3F4	43.6226	-5.00894	0.95997	-5.21781	1.81051e-07	3.91291e-06
gene-SGIP1	842.51	-2.27825	0.436655	-5.21752	1.81336e-07	3.91482e-06
gene-MIR205HG	15.4666	8.4384	1.61998	5.20894	1.89919e-07	4.09564e-06
gene-TMEM51	56.2697	2.15954	0.414782	5.20645	1.92484e-07	4.14645e-06
gene-PHOX2B	146.341	-9.87929	1.89789	-5.20542	1.9356e-07	4.1651e-06
gene-GRB7	16.8008	6.15686	1.18324	5.20339	1.95683e-07	4.20624e-06
gene-LINC02082	56.5981	-3.90171	0.749888	-5.20305	1.96044e-07	4.20942e-06
gene-PLCB1	1245.79	-2.06374	0.397013	-5.19817	2.01255e-07	4.31665e-06
gene-MAGI2-AS3	181.092	-2.48152	0.477417	-5.19781	2.01651e-07	4.31732e-06
gene-TNFRSF8	42.7055	5.35344	1.02995	5.19774	2.01722e-07	4.31732e-06
gene-LOC100507291	379.517	-2.10507	0.405108	-5.19632	2.03271e-07	4.34579e-06
gene-ZNF121	562.807	1.65765	0.319292	5.19164	2.08447e-07	4.45166e-06
gene-TENM2	1938.12	-2.8249	0.544254	-5.1904	2.09844e-07	4.47666e-06
gene-DPYSL4	277.532	-2.8303	0.545642	-5.1871	2.13593e-07	4.55177e-06
gene-AFF2	246.251	1.81886	0.350718	5.18611	2.14729e-07	4.5703e-06
gene-LOC100126447	9.31204	7.91988	1.52718	5.18594	2.14924e-07	4.5703e-06
gene-LINC01484	18.101	5.40473	1.04227	5.18556	2.15369e-07	4.57487e-06
gene-CHD3	453.012	-1.81165	0.349508	-5.18343	2.17844e-07	4.62249e-06
gene-MYO16-2	20.0131	-7.20491	1.3901	-5.183	2.18341e-07	4.62809e-06
gene-KIF20B	395.899	1.59555	0.30799	5.18052	2.21265e-07	4.68506e-06
gene-LOC107984737	47.8388	3.76945	0.727933	5.17829	2.23927e-07	4.73637e-06
gene-ANKRD36C	601.296	-1.43524	0.27731	-5.17558	2.27203e-07	4.79684e-06
gene-DISC1FP1	205.841	-2.41407	0.466439	-5.17552	2.27279e-07	4.79684e-06
gene-MIR100HG	947.06	-3.33424	0.644257	-5.17533	2.27511e-07	4.79684e-06
gene-NEUROG1	194.623	-10.2216	1.9752	-5.17498	2.2794e-07	4.80076e-06
gene-VANGL2	700.803	-1.62265	0.313579	-5.17463	2.28363e-07	4.80458e-06
gene-ORC3	385.193	1.1412	0.220611	5.17292	2.30468e-07	4.84373e-06
gene-CDKN1A	145.208	-4.05219	0.783436	-5.17233	2.31188e-07	4.85372e-06
gene-ADAMTS8	40.3548	4.24018	0.819919	5.17146	2.32266e-07	4.86625e-06
gene-CCDC192	110.17	-2.04431	0.395307	-5.17146	2.32275e-07	4.86625e-06
gene-LOC107986479	16.2992	-7.10047	1.37477	-5.16485	2.4063e-07	5.03598e-06
gene-ZFPM2	218.611	-2.60996	0.505444	-5.16369	2.42123e-07	5.06188e-06
gene-TFDP2	1198.14	-1.71081	0.331359	-5.163	2.43021e-07	5.0753e-06
gene-DENND5B	910.906	-1.97254	0.382194	-5.1611	2.45497e-07	5.12161e-06
gene-VSTM4	110.328	-3.03692	0.588622	-5.15937	2.47782e-07	5.16387e-06
gene-FOXH1	9.76426	7.96844	1.54505	5.15739	2.5041e-07	5.21314e-06
gene-SPRED3	50.2056	3.61836	0.701733	5.15632	2.51856e-07	5.23777e-06
gene-ARHGEF17	381.29	-2.04983	0.398025	-5.15	2.60481e-07	5.41145e-06
gene-DNAJB6	460.313	1.4986	0.291184	5.14657	2.65289e-07	5.50557e-06
gene-TMEM62	108.886	-1.91392	0.371952	-5.14562	2.66643e-07	5.52789e-06
gene-LOC107986712	73.1086	-3.19378	0.620738	-5.14512	2.67347e-07	5.5367e-06
gene-SYNJ1	238.829	-1.70054	0.33055	-5.14456	2.68145e-07	5.54744e-06
gene-HIP1	700.701	1.23026	0.239149	5.14433	2.68483e-07	5.54865e-06
gene-REEP1	342.876	-2.28154	0.444037	-5.13819	2.77401e-07	5.727e-06
gene-LOC105372926	162.461	-5.78058	1.12517	-5.13754	2.78363e-07	5.74087e-06
gene-BEND4	161.268	2.09833	0.408476	5.13698	2.79187e-07	5.75188e-06
gene-FAM110C	35.1866	5.17079	1.00706	5.13455	2.8282e-07	5.81936e-06
gene-VRTN	154.105	7.26419	1.41481	5.1344	2.83049e-07	5.81936e-06
gene-CBL	485.604	0.961571	0.1873	5.13385	2.83872e-07	5.83025e-06
gene-GPR89B	331.448	-2.64084	0.514427	-5.13355	2.84324e-07	5.8335e-06
gene-PSMA8	39.0949	2.48559	0.48421	5.13329	2.84726e-07	5.8357e-06
gene-TNRC18	320.491	-2.33623	0.455235	-5.13192	2.86796e-07	5.87207e-06
gene-PPARGC1B	126.426	3.25752	0.634903	5.13074	2.88612e-07	5.90315e-06
gene-RYR1	139.115	2.67488	0.521745	5.1268	2.94709e-07	6.02165e-06
gene-MBD6	89.9004	-1.86806	0.364523	-5.12466	2.98077e-07	6.08421e-06
gene-MEGF10	142.423	3.82388	0.74625	5.12412	2.98926e-07	6.09526e-06
gene-TM4SF18	10.2124	8.08244	1.57747	5.12366	2.99653e-07	6.1021e-06
gene-ZNF66	222.517	2.5576	0.499188	5.12352	2.99876e-07	6.1021e-06
gene-DLL1-2	17.5192	-7.04148	1.3756	-5.11885	3.07407e-07	6.24893e-06
gene-IQSEC2	48.5208	2.00071	0.390998	5.11694	3.10527e-07	6.3059e-06
gene-SYT11	850.356	-2.17761	0.425611	-5.11643	3.11366e-07	6.31647e-06
gene-ZNF788P	129.723	1.84937	0.361663	5.11352	3.1621e-07	6.40818e-06
gene-BACH2	1305.79	-2.35241	0.460328	-5.1103	3.21647e-07	6.5117e-06
gene-DSCAM	825.065	-2.44483	0.478572	-5.10858	3.24584e-07	6.56446e-06
gene-CENPE	662.734	1.47582	0.289028	5.10617	3.28756e-07	6.64208e-06
gene-NKD1	163.28	-1.71874	0.336639	-5.10558	3.29777e-07	6.65594e-06
gene-LARS1	738.615	1.09423	0.214378	5.10423	3.32142e-07	6.69684e-06
gene-NKAIN2	1101.32	-2.793	0.547406	-5.10225	3.35642e-07	6.76054e-06
gene-LDLRAD4	233.988	2.0969	0.411248	5.09887	3.41686e-07	6.8753e-06
gene-LIN28A	2845.55	2.23488	0.438865	5.0924	3.53556e-07	7.10695e-06
gene-FAP	194.724	-9.3966	1.84604	-5.09014	3.57797e-07	7.18491e-06
gene-PHACTR3	231.21	-3.05789	0.601077	-5.08735	3.63101e-07	7.28406e-06
gene-RAB25	16.1053	3.57269	0.703329	5.07969	3.78049e-07	7.57392e-06
gene-MMRN1	47.2501	-5.55669	1.09393	-5.07956	3.78314e-07	7.57392e-06
gene-LOC100422781	79.8781	-2.79042	0.549916	-5.07426	3.89e-07	7.78e-06
gene-ZNF483	348.857	2.01072	0.396428	5.07209	3.93468e-07	7.86143e-06
gene-PURG	263.246	-1.78732	0.352589	-5.06912	3.99649e-07	7.97025e-06
gene-SLC4A8	494.004	-1.31081	0.258589	-5.06909	3.99718e-07	7.97025e-06
gene-TAF1D	502.159	1.8791	0.370722	5.06876	4.00408e-07	7.976e-06
gene-MEOX1	107.358	-6.60024	1.30382	-5.06224	4.14349e-07	8.24542e-06
gene-RPS4Y1	434.249	1.08365	0.214119	5.06098	4.17116e-07	8.29216e-06
gene-HECW1	560.505	3.00514	0.593826	5.06064	4.17847e-07	8.29838e-06
gene-GPX7	82.1802	-1.97712	0.390779	-5.05945	4.20473e-07	8.34219e-06
gene-ZNF480	341.65	1.91609	0.378805	5.05823	4.23162e-07	8.38715e-06
gene-LOC107986007	784.948	-1.86002	0.36812	-5.05274	4.35514e-07	8.62203e-06
gene-SFRP4	79.4679	-7.15414	1.41594	-5.05258	4.35882e-07	8.62203e-06
gene-TMEM8B	172.407	-1.65247	0.327079	-5.05219	4.36769e-07	8.63098e-06
gene-ZNF441	114.863	-2.71043	0.536555	-5.05154	4.38269e-07	8.652e-06
gene-SETD7	198.973	-1.65646	0.327964	-5.05073	4.40126e-07	8.68002e-06
gene-LOC105376166	37.9295	4.67447	0.925569	5.05038	4.40938e-07	8.6874e-06
gene-IL17RD	296.274	3.36382	0.666574	5.04643	4.50149e-07	8.85266e-06
gene-ZC3H12C	607.847	-1.77755	0.352241	-5.0464	4.50218e-07	8.85266e-06
gene-MEIS1-AS3	76.6754	-6.34063	1.25661	-5.04583	4.51557e-07	8.87018e-06
gene-VWDE	73.8626	3.34874	0.663773	5.04502	4.53485e-07	8.89925e-06
gene-BCL9L	172.929	2.28778	0.453705	5.04243	4.59659e-07	9.0115e-06
gene-ETV5	88.9622	2.64642	0.524968	5.0411	4.62858e-07	9.06525e-06
gene-THNSL2	67.7357	-2.52138	0.50029	-5.03984	4.65914e-07	9.11611e-06
gene-GDF6	22.0548	-4.52694	0.898349	-5.03918	4.67541e-07	9.13893e-06
gene-SKIDA1	190.443	-1.8959	0.376392	-5.03704	4.72797e-07	9.23258e-06
gene-TBC1D19	545.519	-1.9211	0.381866	-5.03083	4.88373e-07	9.52735e-06
gene-DBH	27.2839	-6.82559	1.35728	-5.02887	4.93375e-07	9.61124e-06
gene-TSC22D3	55.6465	-2.75678	0.548201	-5.02877	4.93642e-07	9.61124e-06
gene-ARMH4	549.328	-1.53961	0.30621	-5.02794	4.95774e-07	9.6433e-06
gene-LOC105373576	33.068	-6.73838	1.34121	-5.02412	5.05753e-07	9.82776e-06
gene-ZNF781	77.3679	-2.60961	0.519671	-5.02165	5.12301e-07	9.94525e-06
gene-SNHG26	58.3614	2.41455	0.480877	5.02113	5.13674e-07	9.96216e-06
gene-LEKR1	87.2518	-2.92948	0.583736	-5.0185	5.20761e-07	1.00897e-05
gene-BMPR1B	616.59	-2.21432	0.441984	-5.00995	5.44436e-07	1.05382e-05
gene-SEC31B	111.628	-2.0174	0.40287	-5.00756	5.51244e-07	1.06595e-05
gene-EDA	412.784	2.19743	0.439016	5.00537	5.57563e-07	1.07649e-05
gene-KIAA0825	563.643	2.16428	0.432399	5.00529	5.5778e-07	1.07649e-05
gene-COBL	241.095	6.47719	1.29413	5.00507	5.58407e-07	1.07666e-05
gene-AP1M1	166.349	-1.40318	0.280405	-5.00412	5.6117e-07	1.08093e-05
gene-IGFBP3	336.506	-3.24101	0.647896	-5.00235	5.66346e-07	1.08985e-05
gene-IGFBP5	2702.1	-2.61699	0.523201	-5.00189	5.67706e-07	1.0914e-05
gene-TSPAN14	690.735	-1.16969	0.234008	-4.99852	5.77727e-07	1.10959e-05
gene-SPART	293.534	-1.50486	0.301238	-4.99558	5.86598e-07	1.12554e-05
gene-ABCB4	57.6575	-3.14043	0.628715	-4.995	5.88363e-07	1.12784e-05
gene-GAA	431.462	-2.15413	0.431524	-4.99191	5.97847e-07	1.14491e-05
gene-PRAF2	61.8235	-2.55761	0.512405	-4.99139	5.99457e-07	1.14689e-05
gene-LOC105377448	62.8193	-4.13171	0.827854	-4.99087	6.01076e-07	1.14888e-05
gene-CEP85L	365.543	-1.32684	0.265863	-4.99067	6.01692e-07	1.14895e-05
gene-FAM160B2	101.316	-2.22813	0.446683	-4.98817	6.09525e-07	1.16279e-05
gene-LRRN2	90.4857	3.16743	0.635473	4.98437	6.21638e-07	1.18476e-05
gene-AMOT	161.442	-2.41972	0.485545	-4.98352	6.24381e-07	1.18884e-05
gene-VCAM1	28.1784	-5.99899	1.20403	-4.98242	6.27939e-07	1.19447e-05
gene-HDAC6	361.872	-1.45336	0.291798	-4.98071	6.335e-07	1.20389e-05
gene-RPARP-AS1	49.4722	2.41621	0.485164	4.98019	6.35204e-07	1.20598e-05
gene-NASP	991.463	1.2058	0.242131	4.97995	6.36006e-07	1.20634e-05
gene-DAZL	18.9302	5.76111	1.15785	4.9757	6.50137e-07	1.23197e-05
gene-PAMR1	65.4456	2.55797	0.514397	4.97275	6.60083e-07	1.24962e-05
gene-SUSD1	149.856	-2.05436	0.413203	-4.9718	6.63343e-07	1.2546e-05
gene-ITGB5	275.328	2.05683	0.413881	4.96963	6.70813e-07	1.26752e-05
gene-TTLL7	568.627	-2.28986	0.460791	-4.9694	6.71597e-07	1.26779e-05
gene-RHBDF2	35.8325	3.77435	0.76011	4.96553	6.85125e-07	1.2921e-05
gene-ARHGAP23-2	16.3754	4.45604	0.89764	4.96417	6.89945e-07	1.29995e-05
gene-ST8SIA5	147.061	-3.46586	0.698241	-4.9637	6.91643e-07	1.30192e-05
gene-RGS8	40.321	-3.91275	0.788662	-4.96125	7.00393e-07	1.31714e-05
gene-CHRNB2	210.146	-1.57759	0.31804	-4.96034	7.03684e-07	1.32207e-05
gene-LINC01833	10.9901	8.12265	1.6386	4.95708	7.15617e-07	1.34322e-05
gene-LINC01456	660.657	-2.48258	0.500914	-4.9561	7.19214e-07	1.3487e-05
gene-COL9A3	16.985	6.14734	1.24093	4.95383	7.27651e-07	1.36323e-05
gene-CUEDC2	118.562	-1.52464	0.30786	-4.95238	7.33096e-07	1.37213e-05
gene-DRD2	194.604	-3.34528	0.675942	-4.94906	7.45728e-07	1.39446e-05
gene-CRYBG1	39.9706	4.34221	0.877562	4.94804	7.49642e-07	1.40046e-05
gene-TJP2	303.224	2.11685	0.427905	4.94701	7.53632e-07	1.40659e-05
gene-NGFR	26.7423	-4.02142	0.813038	-4.94616	7.56918e-07	1.4114e-05
gene-IFI16	110.761	-3.05975	0.618739	-4.94514	7.60876e-07	1.41744e-05
gene-IFFO2	163.422	-2.18377	0.441769	-4.94325	7.68313e-07	1.42996e-05
gene-KCNG3	28.3571	4.96528	1.00496	4.94078	7.78106e-07	1.44682e-05
gene-CCDC60	198.346	-4.0331	0.8165	-4.9395	7.83224e-07	1.45498e-05
gene-GPR19	187.204	-1.4321	0.289967	-4.93884	7.85867e-07	1.45852e-05
gene-LINC02058	21.876	-5.87486	1.18963	-4.9384	7.87677e-07	1.46052e-05
gene-TRANK1	201.583	-2.22274	0.450313	-4.936	7.97412e-07	1.47719e-05
gene-SMOC2	253.414	2.87566	0.582619	4.93575	7.98426e-07	1.47768e-05
gene-CBARP	66.26	-2.51378	0.509558	-4.93325	8.08724e-07	1.49535e-05
gene-GTF2E1	218.998	1.8486	0.374811	4.9321	8.13507e-07	1.50279e-05
gene-VSX2	33.1773	-6.65963	1.35127	-4.92844	8.28877e-07	1.52976e-05
gene-TENM4	3838.36	-1.92664	0.390977	-4.92776	8.3176e-07	1.53365e-05
gene-LOC105373202	24.3786	-5.8308	1.18332	-4.9275	8.32888e-07	1.53431e-05
gene-PAPPA	434.728	-2.74716	0.557709	-4.9258	8.4018e-07	1.54631e-05
gene-PRKCZ	143.473	2.32944	0.473074	4.92405	8.47711e-07	1.55872e-05
gene-PIPOX	45.6274	4.17482	0.847902	4.92371	8.49204e-07	1.56002e-05
gene-GPCPD1	354.427	-1.3698	0.278215	-4.92352	8.50024e-07	1.56008e-05
gene-ETS2	111.998	2.25819	0.459137	4.91834	8.72816e-07	1.60043e-05
gene-MLLT3	1230.71	-2.52576	0.513828	-4.91558	8.85211e-07	1.62166e-05
gene-ZNF528	77.5764	-1.81031	0.368298	-4.91535	8.86251e-07	1.62182e-05
gene-ARHGEF25	73.9647	-2.50966	0.510592	-4.9152	8.8693e-07	1.62182e-05
gene-PRR16	212.746	2.90892	0.591936	4.91424	8.91255e-07	1.62822e-05
gene-H4C11	43.435	-3.63415	0.739628	-4.91348	8.94758e-07	1.63312e-05
gene-LHX3	17.7379	-6.65077	1.35369	-4.91308	8.96544e-07	1.63487e-05
gene-LINC01184	352.685	-2.12644	0.432881	-4.91231	9.00089e-07	1.63983e-05
gene-LOC107987075	51.6248	-3.99706	0.813834	-4.91139	9.04324e-07	1.64604e-05
gene-LOC101927745	42.6763	-6.21922	1.26728	-4.90751	9.22385e-07	1.67637e-05
gene-C10orf82	15.8285	4.71877	0.961552	4.90745	9.22678e-07	1.67637e-05
gene-PTBP3	579.037	1.48484	0.302622	4.90658	9.26789e-07	1.6823e-05
gene-LGR4	2263.01	-1.97433	0.402458	-4.90569	9.31006e-07	1.68841e-05
gene-APOBEC3G	34.8619	-4.63918	0.945742	-4.90533	9.32685e-07	1.68991e-05
gene-ADGRG6	174.954	-2.9368	0.59909	-4.9021	9.48166e-07	1.71581e-05
gene-MATK	11.2557	6.97136	1.42215	4.90199	9.48714e-07	1.71581e-05
gene-WIPF1	167.245	-2.22287	0.453581	-4.9007	9.5496e-07	1.72554e-05
gene-SLC7A14-AS1	50.8023	-5.25511	1.07242	-4.90024	9.57178e-07	1.72797e-05
gene-BCAT1	1559.1	1.60125	0.327023	4.89645	9.75825e-07	1.76003e-05
gene-OLFM2	106.494	1.99228	0.407384	4.89042	1.0062e-06	1.81318e-05
gene-SCN3B	387.49	-2.46064	0.5038	-4.88415	1.03874e-06	1.8696e-05
gene-NKX6-1	23.1436	-7.53869	1.54354	-4.88403	1.0394e-06	1.8696e-05
gene-LOC642484	46.2521	-2.93797	0.601781	-4.88213	1.04946e-06	1.88598e-05
gene-TRAK1	926.752	-1.28356	0.263045	-4.87963	1.06285e-06	1.90725e-05
gene-AMFR	253.553	-1.4008	0.287075	-4.87956	1.06322e-06	1.90725e-05
gene-CTSB	207.204	-2.86919	0.588151	-4.87832	1.06992e-06	1.91754e-05
gene-MAFB	208.196	-3.55169	0.728241	-4.87709	1.07665e-06	1.92786e-05
gene-IGSF5	89.7441	3.95995	0.812033	4.87659	1.07935e-06	1.93096e-05
gene-EMX1	24.5147	3.78816	0.77686	4.87625	1.08124e-06	1.9326e-05
gene-MFGE8	284.458	2.8191	0.579291	4.86646	1.13615e-06	2.02891e-05
gene-LUZP2	225.729	2.45763	0.50676	4.8497	1.23647e-06	2.20608e-05
gene-WNK2	710.05	-2.18001	0.450082	-4.84359	1.27516e-06	2.27306e-05
gene-SLC7A14	52.7373	-6.59265	1.36263	-4.83817	1.3104e-06	2.33378e-05
gene-UGT8	124.418	3.31212	0.684731	4.83711	1.31742e-06	2.34418e-05
gene-CDCA7L	192.482	1.6873	0.349169	4.83233	1.34946e-06	2.39904e-05
gene-RPRM	53.1733	-4.46166	0.924288	-4.82713	1.38511e-06	2.46022e-05
gene-NOVA1	2473.29	-1.94852	0.403768	-4.82585	1.3941e-06	2.47396e-05
gene-LINC00470	101.506	-2.14901	0.445422	-4.82466	1.4024e-06	2.48648e-05
gene-FYN	1690.93	-1.75503	0.36378	-4.82443	1.40405e-06	2.48717e-05
gene-GDI1	1146.84	-1.63257	0.338734	-4.81963	1.43823e-06	2.54544e-05
gene-SCRG1	86.8073	-3.24051	0.673305	-4.81283	1.48807e-06	2.63131e-05
gene-LINC02207	18.3414	-6.51571	1.35391	-4.81251	1.49046e-06	2.63318e-05
gene-PNPLA3	104.931	2.2643	0.470883	4.80864	1.51962e-06	2.68232e-05
gene-PUM3	349.573	1.26827	0.263918	4.80553	1.54339e-06	2.72185e-05
gene-ARFGAP3	115.306	-1.69945	0.353719	-4.80453	1.55113e-06	2.73308e-05
gene-SLC15A3	153.832	-3.39007	0.705684	-4.80395	1.55568e-06	2.73866e-05
gene-SLC4A11	25.3212	3.76269	0.783497	4.80243	1.56751e-06	2.75704e-05
gene-SMARCD3	116.721	-2.31167	0.481632	-4.79967	1.58926e-06	2.79283e-05
gene-MSI1	244.371	-1.51615	0.315939	-4.79888	1.59553e-06	2.80135e-05
gene-SAMD5	867.168	-2.73547	0.570516	-4.79474	1.62887e-06	2.85558e-05
gene-LINC01797	16.2659	-6.53405	1.36277	-4.79469	1.62929e-06	2.85558e-05
gene-LRRIQ1	135.176	-2.73284	0.570014	-4.79435	1.63203e-06	2.85785e-05
gene-LOC401021	100.177	-7.97863	1.66425	-4.79412	1.63388e-06	2.85857e-05
gene-SMAD6	79.4233	-3.2118	0.670106	-4.79297	1.64331e-06	2.87253e-05
gene-HOOK2	91.8792	1.88097	0.392525	4.79197	1.65155e-06	2.88441e-05
gene-MYO5C	158.451	1.74068	0.363275	4.79163	1.65432e-06	2.88669e-05
gene-ZFHX4	900.752	-2.22244	0.46405	-4.78923	1.6742e-06	2.91881e-05
gene-PALM	198.793	-2.6434	0.552057	-4.78828	1.68218e-06	2.93015e-05
gene-TTLL9	50.3891	-3.2084	0.670547	-4.78475	1.71202e-06	2.97952e-05
gene-LINC00632	216.073	-3.07015	0.641729	-4.78418	1.71687e-06	2.98534e-05
gene-GREM2	68.5473	-4.45775	0.93213	-4.78233	1.73279e-06	3.01038e-05
gene-RNF212B	67.9066	-2.42867	0.507933	-4.78148	1.74006e-06	3.02036e-05
gene-GCLM	94.1438	1.73678	0.363265	4.78103	1.74399e-06	3.02453e-05
gene-LOC105374701	38.3909	-6.66078	1.3935	-4.7799	1.75383e-06	3.03896e-05
gene-WASF3	507.687	-2.18548	0.457342	-4.77865	1.76473e-06	3.05518e-05
gene-LINC00698	15.9269	3.65171	0.764345	4.77757	1.77429e-06	3.06743e-05
gene-PWRN4-2	43.1929	-4.88072	1.02161	-4.7775	1.7749e-06	3.06743e-05
gene-GASK1B	45.4276	-4.81752	1.00891	-4.775	1.79711e-06	3.10311e-05
gene-ST6GAL2	142.892	1.70457	0.357356	4.76994	1.84282e-06	3.17723e-05
gene-TMEM268	59.012	2.1601	0.452861	4.76989	1.84324e-06	3.17723e-05
gene-EPB41L4A	862.309	-2.02661	0.424922	-4.76938	1.84796e-06	3.1826e-05
gene-RBFOX3	191.139	2.39423	0.502085	4.76857	1.85537e-06	3.1926e-05
gene-PPP1R9B	173.203	-1.66984	0.350301	-4.76685	1.87126e-06	3.21714e-05
gene-LOC101929534	20.9158	4.40872	0.925023	4.76606	1.87859e-06	3.22694e-05
gene-SUSD2	112.576	-3.45826	0.725699	-4.76542	1.88458e-06	3.23443e-05
gene-LINC01776	44.293	-3.46699	0.727586	-4.76506	1.88796e-06	3.23743e-05
gene-SLC17A9	19.7593	4.59775	0.965597	4.76157	1.92097e-06	3.29119e-05
gene-CARD11	53.208	4.03471	0.847477	4.76084	1.92784e-06	3.30012e-05
gene-FSIP2-AS2	57.639	-3.65929	0.768884	-4.75922	1.94339e-06	3.32387e-05
gene-DUSP10	60.0798	-3.36001	0.70648	-4.75598	1.97483e-06	3.37473e-05
gene-CCDC7	285.153	-1.84164	0.387313	-4.75492	1.98525e-06	3.38799e-05
gene-LOXL4	66.5839	-1.94372	0.408787	-4.75484	1.986e-06	3.38799e-05
gene-ABCA1	716.614	-1.53632	0.32319	-4.75362	1.99809e-06	3.40501e-05
gene-ZSWIM5	543.436	-1.96731	0.413877	-4.75338	2.00044e-06	3.40501e-05
gene-PSD3	2169.04	-1.69299	0.35617	-4.75331	2.00113e-06	3.40501e-05
gene-CACNG6	17.852	-5.43748	1.14401	-4.753	2.00423e-06	3.40736e-05
gene-LOC105372084	57.8252	-3.61794	0.761325	-4.75216	2.01257e-06	3.41862e-05
gene-PEAK1	1031.16	1.22353	0.257602	4.74969	2.03727e-06	3.4576e-05
gene-BICDL2	10.1409	6.84321	1.44189	4.746	2.07476e-06	3.51823e-05
gene-CCDC191	83.8351	-2.90072	0.611546	-4.74326	2.10302e-06	3.56311e-05
gene-NR2C1	381.012	-1.05349	0.222303	-4.73899	2.14787e-06	3.63531e-05
gene-TMEM35A	126.802	-2.7548	0.581323	-4.73885	2.1493e-06	3.63531e-05
gene-LINC01508	48.298	-4.75542	1.00388	-4.73703	2.16873e-06	3.66505e-05
gene-CAV2	29.9183	-3.14604	0.664312	-4.73579	2.18199e-06	3.68431e-05
gene-GABRB1	321.994	-7.04956	1.48866	-4.73551	2.18503e-06	3.68631e-05
gene-CNTN2	579.153	-2.94735	0.622505	-4.73467	2.19412e-06	3.6985e-05
gene-GPR143	83.8981	1.87899	0.397022	4.73272	2.21533e-06	3.73108e-05
gene-CELSR1	887.451	-2.41442	0.510467	-4.72982	2.24723e-06	3.78159e-05
gene-ATP6V0E2	175.988	-2.69213	0.569441	-4.72767	2.27106e-06	3.81846e-05
gene-KLHL7	483.911	0.986271	0.20864	4.72714	2.27708e-06	3.82534e-05
gene-LOC107984266	19.0146	-7.43874	1.57374	-4.72679	2.28095e-06	3.8286e-05
gene-DNAH6	137.997	-2.33285	0.493619	-4.726	2.28985e-06	3.84028e-05
gene-SLC22A23	274.874	1.83894	0.389486	4.72145	2.34165e-06	3.92384e-05
gene-SLC2A1	2712.62	-2.26967	0.481429	-4.71444	2.42381e-06	4.05809e-05
gene-JUNB	57.7589	-3.41742	0.725128	-4.71285	2.44273e-06	4.08632e-05
gene-SKIL	496.364	1.99787	0.423989	4.71208	2.45197e-06	4.09832e-05
gene-PLK3	94.7316	-2.51622	0.534031	-4.71174	2.45611e-06	4.10178e-05
gene-SULF2	842.646	-1.77197	0.376276	-4.70924	2.48648e-06	4.14901e-05
gene-DKC1	140.151	1.73343	0.368196	4.70791	2.50275e-06	4.17265e-05
gene-ADHFE1	69.3923	-2.36296	0.502057	-4.70656	2.51933e-06	4.19677e-05
gene-PDE7B	66.359	-4.37495	0.929823	-4.70514	2.53689e-06	4.22017e-05
gene-RGMA	1594.94	-2.38423	0.506734	-4.70508	2.53763e-06	4.22017e-05
gene-TCTN1	154.113	-1.57272	0.33436	-4.70367	2.55532e-06	4.24603e-05
gene-CORO2A	49.5036	3.14142	0.667963	4.70298	2.56392e-06	4.25675e-05
gene-USP12	303.497	1.11328	0.236949	4.69841	2.622e-06	4.34955e-05
gene-GRIN2B	416.653	2.67482	0.569453	4.69717	2.63786e-06	4.37219e-05
gene-DDI2	259.074	1.32568	0.282252	4.6968	2.64275e-06	4.37665e-05
gene-GLYAT	45.4456	-9.38654	1.99975	-4.69385	2.68115e-06	4.43654e-05
gene-SOX6	225.408	-3.23873	0.691037	-4.68677	2.77555e-06	4.58891e-05
gene-EDIL3	996.055	1.76466	0.376572	4.68611	2.78445e-06	4.59979e-05
gene-MYCL	193.503	-3.01912	0.644432	-4.68494	2.80048e-06	4.62242e-05
gene-ACKR1	26.1865	-6.05649	1.29306	-4.68384	2.81546e-06	4.64329e-05
gene-LOC107986638	160.158	3.24625	0.693806	4.67891	2.88409e-06	4.75252e-05
gene-RAD18	270.604	1.44783	0.309524	4.6776	2.9025e-06	4.77889e-05
gene-DIO3OS	14.7172	-7.26186	1.55279	-4.67665	2.91605e-06	4.79722e-05
gene-SHC1	297.507	2.13334	0.456554	4.67269	2.97276e-06	4.88645e-05
gene-STAT6	84.4197	1.81386	0.388506	4.66881	3.02949e-06	4.97559e-05
gene-PCGF5	114.229	-2.07033	0.443718	-4.66586	3.07331e-06	5.04338e-05
gene-LINC01945	22.3039	-3.81535	0.818482	-4.6615	3.13916e-06	5.14718e-05
gene-CBLC	6.585	7.33459	1.57368	4.66078	3.15016e-06	5.16095e-05
gene-COL3A1	249.136	-6.03542	1.29684	-4.65396	3.25614e-06	5.33018e-05
gene-LOC107986890	7.29663	7.5435	1.62157	4.65198	3.28759e-06	5.37723e-05
gene-GKAP1	144.817	-1.57377	0.338323	-4.65169	3.29229e-06	5.38048e-05
gene-ZC3H11B	27.2912	-2.74286	0.589676	-4.65147	3.2957e-06	5.38161e-05
gene-RABL2A	84.5888	-2.03401	0.437438	-4.64982	3.32218e-06	5.41665e-05
gene-CLDN11	128.308	-3.77998	0.812967	-4.6496	3.32574e-06	5.41665e-05
gene-DTNA	836.063	2.20958	0.475223	4.64957	3.3263e-06	5.41665e-05
gene-LOC107985168	40.6603	-4.15702	0.894087	-4.64946	3.32807e-06	5.41665e-05
gene-ASB18	141.798	-3.24952	0.699358	-4.64643	3.37728e-06	5.49224e-05
gene-CLEC4A	39.1686	2.55058	0.549066	4.6453	3.39585e-06	5.51791e-05
gene-PODXL	3038.11	2.12024	0.456524	4.64432	3.41204e-06	5.53759e-05
gene-EYS	268.698	-2.22728	0.47958	-4.64423	3.41354e-06	5.53759e-05
gene-RCOR2	520.01	-1.62471	0.350142	-4.64014	3.48165e-06	5.64346e-05
gene-KIAA1522	149.11	1.62215	0.349697	4.63873	3.50554e-06	5.67755e-05
gene-RRBP1	360.533	1.40714	0.303542	4.63574	3.55668e-06	5.75567e-05
gene-KITLG	123.492	-2.16222	0.466723	-4.63277	3.60814e-06	5.83419e-05
gene-PDPN	736.494	-1.88765	0.407477	-4.63253	3.61226e-06	5.83609e-05
gene-LINC02751	25.2154	5.64358	1.21848	4.63165	3.62766e-06	5.8562e-05
gene-STMN4	106.554	-5.81469	1.25558	-4.63106	3.63797e-06	5.86807e-05
gene-LINC02540	210.882	6.65751	1.43898	4.62654	3.71819e-06	5.99259e-05
gene-FXYD5	36.206	3.67971	0.795974	4.62291	3.784e-06	6.09372e-05
gene-KIF26B	181.469	-2.97114	0.643107	-4.61997	3.8379e-06	6.1755e-05
gene-GRK4	208.298	-1.63113	0.35317	-4.61855	3.86439e-06	6.21308e-05
gene-ATRNL1	1171.47	-1.89519	0.410361	-4.61836	3.86777e-06	6.2132e-05
gene-FJX1	209.219	-1.95571	0.423478	-4.61821	3.87073e-06	6.2132e-05
gene-FZD10-AS1	20.627	-5.11494	1.10765	-4.61783	3.87781e-06	6.21955e-05
gene-PXYLP1	389.962	-1.53427	0.332309	-4.61701	3.89317e-06	6.23914e-05
gene-NPC1L1	32.7392	-3.99487	0.865448	-4.61596	3.91278e-06	6.2655e-05
gene-SLC38A1	2529.36	1.23853	0.268344	4.61546	3.92223e-06	6.27557e-05
gene-MAATS1	164.172	-1.8831	0.408221	-4.61296	3.96984e-06	6.34662e-05
gene-CREBRF	89.293	-2.34481	0.508612	-4.61022	4.02252e-06	6.42567e-05
gene-DACT3	78.2321	-2.95018	0.640122	-4.60879	4.05027e-06	6.4648e-05
gene-KCNN2	128.047	1.90472	0.413341	4.6081	4.06358e-06	6.48083e-05
gene-ACSL6	58.5631	4.58031	0.994282	4.60665	4.09207e-06	6.52102e-05
gene-ZNFX1	178.617	1.03586	0.224972	4.60438	4.13704e-06	6.5874e-05
gene-LOC107987000	39.2031	-3.8184	0.829809	-4.60154	4.19374e-06	6.67232e-05
gene-TMTC4	739.794	-1.34276	0.291958	-4.59918	4.24159e-06	6.74305e-05
gene-LOC105376874	17.8879	-6.93004	1.50757	-4.59681	4.29003e-06	6.81458e-05
gene-ITGA9	306.984	-2.25201	0.489999	-4.59595	4.30791e-06	6.83752e-05
gene-ABCA3	399.962	-1.83579	0.399488	-4.59537	4.31985e-06	6.84947e-05
gene-NES	3677.79	-1.84469	0.401434	-4.59525	4.32235e-06	6.84947e-05
gene-RABEPK	79.0815	1.73311	0.377369	4.59262	4.3771e-06	6.9307e-05
gene-LINC01088	63.9175	-4.34348	0.946074	-4.59106	4.41e-06	6.97723e-05
gene-MVP	44.5037	-3.29437	0.717594	-4.59086	4.41415e-06	6.97823e-05
gene-CTNND2	3991.43	-2.31192	0.503625	-4.59055	4.42082e-06	6.9832e-05
gene-PLA2G12A	110.021	1.45878	0.317814	4.59006	4.43116e-06	6.99397e-05
gene-ZFPM2-AS1	62.0403	-4.67688	1.01936	-4.58807	4.47359e-06	7.05533e-05
gene-SUSD6	347.871	-1.74024	0.379423	-4.58654	4.50643e-06	7.10148e-05
gene-LOC101930026	22.7057	-6.13535	1.3379	-4.58582	4.52202e-06	7.12038e-05
gene-GPR162	84.2466	-2.28669	0.498871	-4.58373	4.56758e-06	7.18643e-05
gene-LOC107985635	14.4153	-5.79602	1.26511	-4.58144	4.61781e-06	7.25601e-05
gene-LOC107985729	16.4535	-6.35847	1.38789	-4.58138	4.61912e-06	7.25601e-05
gene-TRIM2	1523.66	-1.08343	0.236495	-4.58119	4.62342e-06	7.25701e-05
gene-MECOM	553.71	-3.16616	0.691182	-4.5808	4.63208e-06	7.26485e-05
gene-KCNH8	697.599	-2.20198	0.480795	-4.57986	4.65278e-06	7.29157e-05
gene-TMEM200A	125.425	1.76147	0.384682	4.57903	4.67129e-06	7.3148e-05
gene-XIAP	298.729	1.2303	0.268796	4.57709	4.71495e-06	7.37733e-05
gene-RARG	41.6985	2.6025	0.568622	4.57686	4.72e-06	7.37942e-05
gene-OTX2	115.335	8.9458	1.95482	4.57627	4.7333e-06	7.39438e-05
gene-COL7A1	179.304	-3.27836	0.71661	-4.57481	4.76653e-06	7.44044e-05
gene-SMPD3	103.275	-2.67962	0.585876	-4.5737	4.79189e-06	7.47415e-05
gene-CHRNA3	271.793	-3.04851	0.666697	-4.57256	4.81802e-06	7.509e-05
gene-ADGRD1	49.7721	-3.26078	0.713679	-4.56897	4.90122e-06	7.63267e-05
gene-GLDN	95.2634	-2.41362	0.528356	-4.56817	4.92004e-06	7.65596e-05
gene-CNKSR3	553.579	-2.10551	0.461032	-4.56695	4.94877e-06	7.69464e-05
gene-KIAA0895	96.7593	-2.48049	0.543238	-4.56611	4.96856e-06	7.71439e-05
gene-GEMIN5	258.524	1.24653	0.272997	4.56608	4.96925e-06	7.71439e-05
gene-ATF6B-4	49.5824	-2.33898	0.512994	-4.55947	5.1284e-06	7.95524e-05
gene-LRRC7	517.485	-2.51707	0.552102	-4.55907	5.13801e-06	7.96391e-05
gene-GPRIN1	132.704	-1.87421	0.411133	-4.55866	5.14819e-06	7.97346e-05
gene-MRC2	257.093	-2.17193	0.476792	-4.55529	5.23124e-06	8.09577e-05
gene-SEMA3E	225.599	2.44614	0.537023	4.555	5.23864e-06	8.1009e-05
gene-SERPINB4	8.29952	7.78741	1.7102	4.55351	5.27578e-06	8.15198e-05
gene-DUSP1	108.04	-3.11782	0.684847	-4.55258	5.29908e-06	8.18162e-05
gene-NID1	407.018	-2.21723	0.487097	-4.55194	5.31536e-06	8.20037e-05
gene-SNAP25-AS1	30.4732	-3.09309	0.679936	-4.54909	5.3878e-06	8.30567e-05
gene-COL23A1	227.923	2.65489	0.58371	4.54831	5.4079e-06	8.32087e-05
gene-AKIRIN1	426.06	1.39556	0.306833	4.54829	5.40841e-06	8.32087e-05
gene-CABCOCO1	18.2908	-4.56247	1.00313	-4.54822	5.41024e-06	8.32087e-05
gene-PTPRN2	1105.28	-1.93667	0.425834	-4.54794	5.41734e-06	8.32533e-05
gene-CXCL13	25.6506	-4.74783	1.04435	-4.54622	5.46169e-06	8.38699e-05
gene-DANCR	191.116	1.75392	0.385985	4.54402	5.51923e-06	8.46686e-05
gene-LOC105370456	25.6898	4.01725	0.884097	4.5439	5.52224e-06	8.46686e-05
gene-SERTAD2	210.381	-1.61981	0.35654	-4.54313	5.54253e-06	8.49141e-05
gene-ADAMTS12	546.93	-1.53197	0.337295	-4.54192	5.57433e-06	8.53354e-05
gene-RNF144A	564.436	-1.60694	0.353849	-4.54132	5.59026e-06	8.55133e-05
gene-ARMC3	53.3334	-4.14342	0.912431	-4.54108	5.59672e-06	8.55462e-05
gene-ZNF845	105.94	1.63552	0.360217	4.54038	5.61518e-06	8.57623e-05
gene-LOC107987104	21.0874	3.85763	0.849658	4.54021	5.61986e-06	8.57677e-05
gene-FAM160A1-DT	5.50316	6.97713	1.53765	4.53752	5.69198e-06	8.67396e-05
gene-PLK2	215.268	-2.46331	0.542877	-4.53751	5.69229e-06	8.67396e-05
gene-MARCHF6	1168.11	-1.10673	0.244022	-4.53536	5.75056e-06	8.75604e-05
gene-LOC105376220	32.528	-3.2499	0.717343	-4.53047	5.88519e-06	8.95415e-05
gene-SOCS2	126.778	2.32803	0.514158	4.52784	5.95906e-06	9.05959e-05
gene-MARCHF9	84.3959	-2.54457	0.562058	-4.52724	5.97598e-06	9.07836e-05
gene-MAN2B2	115.266	-1.67529	0.370203	-4.52534	6.02997e-06	9.15338e-05
gene-LOC112268446	13.6328	6.34361	1.4021	4.52437	6.05745e-06	9.18806e-05
gene-NSD1	1903.96	0.942033	0.20826	4.52334	6.08707e-06	9.22593e-05
gene-MPPED1	57.7046	-3.75157	0.829445	-4.52299	6.09722e-06	9.22799e-05
gene-LOC105378308	13.3572	5.80144	1.28266	4.52297	6.09773e-06	9.22799e-05
gene-CCDC18-AS1	160.807	-1.78145	0.394091	-4.52041	6.17211e-06	9.33343e-05
gene-MXRA7	428.071	-1.46293	0.323759	-4.51857	6.22596e-06	9.4077e-05
gene-ZNF616	189.699	1.84462	0.408267	4.51817	6.23755e-06	9.41582e-05
gene-ALPK3	196.233	1.60347	0.354901	4.51806	6.24083e-06	9.41582e-05
gene-ADAMTS17	116.015	2.60023	0.575553	4.5178	6.2486e-06	9.42038e-05
gene-LOC107987282	9.92992	6.32019	1.39958	4.51577	6.30885e-06	9.49809e-05
gene-FAM98A	147.433	1.97033	0.436325	4.51574	6.30972e-06	9.49809e-05
gene-LINC02664	36.2042	-3.96218	0.877473	-4.51544	6.31858e-06	9.50421e-05
gene-NKAIN4	30.7086	-4.74412	1.05096	-4.5141	6.35875e-06	9.5574e-05
gene-KIAA1549L	460.845	-1.99426	0.442028	-4.51163	6.43323e-06	9.66202e-05
gene-DDX21	797.848	2.14223	0.475204	4.50801	6.5437e-06	9.8205e-05
gene-CASC17	19.5944	4.36929	0.969314	4.50761	6.55605e-06	9.82802e-05
gene-NTRK1	26.0344	-5.0344	1.11689	-4.50753	6.55862e-06	9.82802e-05
gene-LINC02775	38.2398	-6.68654	1.48355	-4.50711	6.5716e-06	9.84004e-05
gene-PPFIBP2	105.674	1.65964	0.368301	4.5062	6.59993e-06	9.87502e-05
gene-SPEG	87.2163	1.75614	0.389811	4.5051	6.6341e-06	9.91865e-05
gene-MCM3	472.707	1.51576	0.336607	4.50305	6.69861e-06	0.000100076
gene-NUAK1	610.307	-1.87283	0.416034	-4.50161	6.74391e-06	0.000100677
gene-LOC102724087	29.9753	-5.22636	1.16204	-4.49756	6.8739e-06	0.00010254
gene-SCUBE3	102.359	-1.96714	0.43756	-4.4957	6.93411e-06	0.00010336
gene-FNBP1L	1269.8	1.06805	0.237613	4.49492	6.95974e-06	0.000103629
gene-TMEM132D	135.659	2.35547	0.52404	4.49483	6.96255e-06	0.000103629
gene-DUSP4	334.558	-1.81702	0.4044	-4.49313	7.01854e-06	0.000104384
gene-SFT2D2	288.246	-1.15352	0.25682	-4.49156	7.07036e-06	0.000105076
gene-ALPK1	54.5658	-2.69354	0.600227	-4.48754	7.20512e-06	0.000106998
gene-LINC01930	34.7412	-5.76409	1.28454	-4.48729	7.21344e-06	0.000107042
gene-CDH24	392.288	-1.92824	0.429799	-4.48637	7.24452e-06	0.000107423
gene-LOC100506974	153.804	-2.68179	0.597955	-4.48494	7.29332e-06	0.000108065
gene-ALPK2	129.74	-3.81822	0.851719	-4.48296	7.36159e-06	0.000108995
gene-PIP5K1B	152.468	1.80651	0.403058	4.48202	7.39398e-06	0.000109393
gene-FBXL7	3211.6	-2.20164	0.491444	-4.47994	7.46629e-06	0.000110381
gene-MAPK12	235.49	-2.56605	0.572961	-4.47857	7.51436e-06	0.000111009
gene-SLC14A2	47.5613	-3.69248	0.824665	-4.47755	7.5504e-06	0.000111458
gene-PCDHB@	575.423	-1.3936	0.311597	-4.47246	7.7325e-06	0.000114062
gene-GPR83	30.5324	-3.70957	0.829498	-4.47207	7.74651e-06	0.000114183
gene-ZDHHC1	68.9557	-1.8639	0.417	-4.46979	7.82961e-06	0.000115244
gene-LOC105373815	87.8363	-3.13545	0.701478	-4.46978	7.83006e-06	0.000115244
gene-KCNJ12	138.925	-3.35833	0.75153	-4.46865	7.8714e-06	0.000115766
gene-MGAT3	174.341	-1.382	0.309373	-4.46711	7.92843e-06	0.0001165
gene-NAMA	24.6473	-6.18308	1.38417	-4.46698	7.93303e-06	0.0001165
gene-DSG2	178.234	2.3378	0.523649	4.46445	8.02753e-06	0.0001178
gene-KCNH1	160.757	-2.41958	0.542196	-4.46256	8.09876e-06	0.000118689
gene-HK1	431.932	1.33044	0.298136	4.46252	8.10003e-06	0.000118689
gene-PTPRO	430.309	-2.07359	0.464835	-4.46091	8.1613e-06	0.000119498
gene-MAN1A2	870.769	-0.799402	0.179339	-4.45748	8.2929e-06	0.000121284
gene-ARL10	229.911	-1.82924	0.410381	-4.45741	8.29546e-06	0.000121284
gene-CCDC169-SOHLH2	19.0245	-4.52429	1.01527	-4.45626	8.34024e-06	0.000121849
gene-TFDP1	285.069	1.0258	0.230253	4.45511	8.38513e-06	0.000122414
gene-LOC105379107	100.148	-5.49954	1.2356	-4.4509	8.55103e-06	0.000124744
gene-SUN2	173.154	-1.52333	0.342405	-4.44892	8.63018e-06	0.000125807
gene-CCDC50	535.937	-1.29432	0.291067	-4.44682	8.7149e-06	0.000126883
gene-CRAT	79.2636	-2.0107	0.452169	-4.44678	8.7168e-06	0.000126883
gene-LOC105378787	11.1959	-6.48428	1.45886	-4.44477	8.79854e-06	0.000127979
gene-LINC02715	28.618	-6.53006	1.46958	-4.44348	8.85164e-06	0.000128657
gene-GLRA2	228.447	-1.58751	0.357282	-4.4433	8.8588e-06	0.000128667
gene-ZNF714	590.109	1.30413	0.293578	4.44219	8.90465e-06	0.000129238
gene-ZNF721	656.505	1.24142	0.279766	4.43737	9.10633e-06	0.000132068
gene-PNPLA5	6.86671	7.50971	1.69291	4.43597	9.16597e-06	0.000132836
gene-LARP4	520.36	1.08636	0.244932	4.43538	9.19116e-06	0.000133104
gene-EML1	338.035	-1.61597	0.364447	-4.43403	9.24856e-06	0.000133838
gene-B4GALNT1	77.0941	-5.01736	1.13212	-4.43184	9.34331e-06	0.00013511
gene-KLHDC7A	73.6199	7.28375	1.6441	4.43025	9.41246e-06	0.000136011
gene-CCNB1IP1	263.59	1.47873	0.333887	4.42883	9.47477e-06	0.000136812
gene-SAV1	120.912	1.40167	0.316517	4.42843	9.49225e-06	0.000136965
gene-MAML3	2816.97	-1.88132	0.425202	-4.42453	9.66525e-06	0.000139359
gene-CKMT1A	19.9218	4.1561	0.939942	4.42166	9.79461e-06	0.000141122
gene-VAV3	261.778	1.42431	0.322138	4.42142	9.80531e-06	0.000141174
gene-FBXW2	434.124	0.941826	0.213083	4.42	9.87002e-06	0.000142002
gene-CAMK2D	1036.47	-1.63824	0.370783	-4.41834	9.94633e-06	0.000142996
gene-LRRC27	57.1629	-2.36781	0.536055	-4.41711	1.00031e-05	0.000143709
gene-APBB1	261.182	-1.46671	0.332365	-4.41294	1.01974e-05	0.000146394
gene-KLRG2	44.7947	3.40803	0.772484	4.41178	1.02522e-05	0.000147075
gene-IFNLR1	21.6593	4.15271	0.941606	4.41024	1.03257e-05	0.000148022
gene-LRP12	413.913	-1.29077	0.292729	-4.40943	1.03641e-05	0.000148464
gene-FAM222B	370.749	1.50953	0.342477	4.40768	1.04481e-05	0.000149561
gene-LINC01194	399.286	9.17811	2.08275	4.40673	1.04941e-05	0.00015011
gene-FGD5	45.9375	3.76566	0.854732	4.40566	1.05463e-05	0.000150748
gene-ATXN1	529.692	-1.92869	0.437854	-4.40487	1.05845e-05	0.000151186
gene-B4GALT5	590.394	1.19731	0.272079	4.4006	1.07951e-05	0.000154083
gene-CFAP44	145.473	-2.22926	0.507102	-4.39608	1.10223e-05	0.000157213
gene-FZD3	1167.25	-1.24489	0.28322	-4.39549	1.10522e-05	0.000157525
gene-SESTD1	1134.01	-1.14577	0.260707	-4.39487	1.1084e-05	0.000157726
gene-SEMA5B	552.652	-1.62592	0.369969	-4.39475	1.10898e-05	0.000157726
gene-CRACD	1881.1	-2.22014	0.50518	-4.39475	1.10901e-05	0.000157726
gene-LOC105379080	363.705	-2.96779	0.675441	-4.39385	1.11359e-05	0.000158264
gene-RASGRF2-AS1	14.1711	4.67075	1.06311	4.39347	1.11557e-05	0.000158336
gene-SDAD1	220.105	1.28209	0.291833	4.39321	1.11689e-05	0.000158336
gene-FEZF1	6.501	7.35046	1.67316	4.39317	1.11711e-05	0.000158336
gene-NBPF20	32.7076	-3.00697	0.68447	-4.39313	1.11729e-05	0.000158336
gene-TTBK1	133.974	-2.25963	0.514698	-4.39021	1.13241e-05	0.000160364
gene-LOC728755	531.734	-2.15173	0.490284	-4.38875	1.14003e-05	0.000161328
gene-ZNF25	143.22	-1.98524	0.452372	-4.38851	1.14128e-05	0.00016139
gene-WFDC10B	9.43843	5.00599	1.14133	4.38608	1.15409e-05	0.000163086
gene-IFT88	274.781	-1.59043	0.36274	-4.38448	1.16263e-05	0.000164175
gene-ZNF503-AS2	11.756	-6.50534	1.48394	-4.38383	1.16612e-05	0.00016455
gene-GRIA4	1361.87	1.89861	0.433186	4.38289	1.17116e-05	0.000165145
gene-C20orf203	23.7916	-5.70851	1.30284	-4.3816	1.17812e-05	0.000166007
gene-GRIN2A	626.51	2.04788	0.467574	4.3798	1.18789e-05	0.000167266
gene-CACNG5	37.6486	4.08064	0.931939	4.37866	1.19414e-05	0.000168026
gene-LOC105370783	22.1274	-6.02527	1.37683	-4.3762	1.20764e-05	0.000169805
gene-LOC105375220	44.3666	-3.62397	0.828983	-4.37158	1.23349e-05	0.000173279
gene-CEP112	560.759	-1.82226	0.416851	-4.37148	1.23409e-05	0.000173279
gene-AZIN2	74.719	-1.94972	0.446144	-4.37015	1.24162e-05	0.000174214
gene-LOC107985647	8.21056	6.80258	1.55938	4.36235	1.28675e-05	0.000180418
gene-SLC30A10	34.4515	-3.22435	0.739929	-4.35764	1.31471e-05	0.000184207
gene-TMEM47	362.718	-1.54857	0.355534	-4.35561	1.32696e-05	0.00018577
gene-NSUN2	300.446	0.918661	0.210921	4.35548	1.32773e-05	0.00018577
gene-PRUNE2	188.551	2.61785	0.601199	4.35438	1.33445e-05	0.000186511
gene-LOC105379102	334.536	-1.78602	0.410174	-4.3543	1.3349e-05	0.000186511
gene-PLIN5	16.9127	-4.65653	1.06979	-4.35275	1.34439e-05	0.000187703
gene-LOC105374659	17.7483	-6.91882	1.59017	-4.351	1.35515e-05	0.000189073
gene-LINC00472	52.248	-3.45895	0.795747	-4.34679	1.38142e-05	0.000192603
gene-EFNB1	164.949	-2.25699	0.519271	-4.34646	1.3835e-05	0.000192757
gene-POLR1B	232.074	1.49717	0.344611	4.34452	1.39578e-05	0.000194332
gene-DUSP6	911.04	2.6369	0.607054	4.34376	1.40064e-05	0.000194872
gene-IRF2BPL	139.312	2.17449	0.500788	4.34214	1.41104e-05	0.000196181
gene-TRIM67	114.628	-5.40676	1.24529	-4.34178	1.41331e-05	0.000196359
gene-ITIH5	123.411	-4.93032	1.13736	-4.33488	1.4584e-05	0.000202482
gene-MIR4500HG	117.844	-3.55515	0.820231	-4.33432	1.46208e-05	0.000202851
gene-EXPH5	59.3198	2.49743	0.57644	4.33252	1.47415e-05	0.000204259
gene-MYH14	35.8247	3.12085	0.720336	4.33249	1.47429e-05	0.000204259
gene-LINC01490	8.40474	7.64376	1.76461	4.3317	1.47963e-05	0.000204856
gene-SYTL1	24.2917	3.33195	0.76943	4.33041	1.48832e-05	0.000205916
gene-SOS2	342.641	-1.19912	0.276937	-4.32993	1.49154e-05	0.000206073
gene-ANXA2	725.667	-1.38542	0.319964	-4.32993	1.49154e-05	0.000206073
gene-DOCK11	259.251	-1.83363	0.423831	-4.32633	1.51614e-05	0.000209326
gene-TBC1D12	149.378	-1.76893	0.409139	-4.32355	1.53539e-05	0.000211837
gene-DENR	230.088	1.38196	0.319657	4.32326	1.5374e-05	0.000211967
gene-TNC	394.575	-3.11367	0.720283	-4.32284	1.54034e-05	0.000212225
gene-SLCO6A1	108.576	-3.83232	0.886676	-4.32212	1.5454e-05	0.000212774
gene-GPR161	304.67	-1.23881	0.286679	-4.32125	1.5515e-05	0.000213466
gene-JUP	240.623	1.37611	0.318487	4.32077	1.55483e-05	0.000213775
gene-CD9	24.9028	3.70936	0.858725	4.31962	1.56301e-05	0.000214751
gene-CDK18	72.0778	2.99311	0.692999	4.31906	1.56693e-05	0.000215141
gene-CLDN6	309.957	5.31903	1.23196	4.31752	1.57792e-05	0.000216398
gene-HMX2	6.87613	7.06023	1.63527	4.31747	1.57827e-05	0.000216398
gene-LFNG	103.347	-2.10056	0.486579	-4.31699	1.58171e-05	0.00021672
gene-PRKCB	137.173	1.78716	0.413997	4.31683	1.58283e-05	0.000216724
gene-SLC12A8	107.494	2.17299	0.503748	4.31364	1.6059e-05	0.000219731
gene-SLC16A3	33.0989	-4.94116	1.1457	-4.31278	1.61211e-05	0.000220429
gene-GLIS3	369.39	-1.99241	0.46204	-4.31221	1.61631e-05	0.000220851
gene-RUSC2	367.921	-1.4744	0.341959	-4.31163	1.62059e-05	0.000221283
gene-RUVBL1	179.683	1.04648	0.242951	4.30738	1.65201e-05	0.000225418
gene-TLE4	1280.11	-1.68729	0.391835	-4.30613	1.66133e-05	0.000226534
gene-ZNF439	117.607	-2.14115	0.497401	-4.30468	1.67225e-05	0.000227866
gene-GPR180	147.108	1.11677	0.259495	4.30362	1.68029e-05	0.000228806
gene-FGF10	24.4645	-6.05574	1.40723	-4.30332	1.68257e-05	0.000228899
gene-ADAMTS19	552.986	1.57288	0.365511	4.30323	1.68328e-05	0.000228899
gene-LOC105370027	54.9674	-4.75661	1.10562	-4.30222	1.69093e-05	0.000229782
gene-KCNK3	66.7037	-4.70137	1.09395	-4.2976	1.7266e-05	0.000234468
gene-ADGRG1	65.5546	-3.00605	0.69957	-4.29699	1.73133e-05	0.000234949
gene-MIR1-1HG-AS1	33.4197	-6.02897	1.40321	-4.29657	1.73464e-05	0.000235238
gene-GABRA3	147.252	1.57675	0.367061	4.2956	1.7422e-05	0.000236101
gene-WFIKKN1	39.6881	-2.98471	0.69488	-4.29529	1.74468e-05	0.000236276
gene-HPCA	30.7407	-3.06981	0.715078	-4.29297	1.76299e-05	0.000238593
gene-GLI3	886.993	-1.27309	0.296655	-4.29148	1.77488e-05	0.000239744
gene-HMMR	88.4799	1.77805	0.414323	4.29147	1.77496e-05	0.000239744
gene-ZIC3	150.33	3.29883	0.768699	4.29145	1.77512e-05	0.000239744
gene-ZNF239	107.846	1.63131	0.380205	4.29062	1.78177e-05	0.000240478
gene-LOC101927825	14.6517	4.04643	0.943624	4.28818	1.80143e-05	0.000242892
gene-TMEM120A	31.9133	-2.9858	0.696309	-4.28804	1.80254e-05	0.000242892
gene-COL1A2	621.766	-2.77813	0.647892	-4.28795	1.80333e-05	0.000242892
gene-PRDM12	26.7743	-6.29417	1.46809	-4.28731	1.80848e-05	0.000243421
gene-TMEM98	228.816	-1.52543	0.355928	-4.28579	1.82094e-05	0.000244932
gene-FPGT-TNNI3K	21.4662	-4.79228	1.11849	-4.28461	1.83057e-05	0.00024606
gene-F11R	257.929	2.21573	0.51725	4.28366	1.8384e-05	0.000246946
gene-LOC284395	73.6731	-3.13426	0.731719	-4.28342	1.84041e-05	0.000247048
gene-SPON1	947.494	-2.46228	0.574897	-4.28299	1.84401e-05	0.000247364
gene-TGIF1	200.257	1.87434	0.43776	4.28166	1.85506e-05	0.000248679
gene-NLGN4Y	1758.68	1.49932	0.350208	4.28124	1.85858e-05	0.000248939
gene-DENND2B	395.547	-1.12143	0.261947	-4.28112	1.85952e-05	0.000248939
gene-PCDH10	95.4935	3.11623	0.728025	4.2804	1.8656e-05	0.000249586
gene-KHDRBS3	167.928	1.42919	0.333916	4.28008	1.86825e-05	0.000249772
gene-SCN9A	126.182	2.30983	0.53969	4.27992	1.86959e-05	0.000249783
gene-ZNF823	80.0302	-2.20348	0.514972	-4.27884	1.8787e-05	0.00025083
gene-VPS28-2	41.7348	-2.1968	0.513623	-4.27706	1.89381e-05	0.000252678
gene-PRKCI	474.447	1.46056	0.341729	4.27405	1.91958e-05	0.00025581
gene-ZNF587B	203.226	1.20607	0.282186	4.27401	1.91987e-05	0.00025581
gene-SESN1	251.757	-1.12359	0.263066	-4.27115	1.9447e-05	0.000258945
gene-TWNK	68.7259	2.04581	0.479075	4.27033	1.95183e-05	0.000259721
gene-SYNPO2	57.781	2.99679	0.701938	4.26932	1.96072e-05	0.000260729
gene-LINC01014	25.1851	-6.07103	1.42222	-4.26869	1.96622e-05	0.000261284
gene-FOXK1	342.315	-1.2893	0.302138	-4.26726	1.97888e-05	0.000262791
gene-IRF6	9.89598	5.97173	1.40099	4.26249	2.02159e-05	0.000268271
gene-LOC105371808	13.2103	-5.89572	1.38321	-4.26235	2.02285e-05	0.000268271
gene-INTS13	164.521	1.33337	0.312857	4.26192	2.02677e-05	0.000268612
gene-LOC107986997	153.265	-2.42225	0.568568	-4.26026	2.04189e-05	0.000270434
gene-TMEM170B	348.189	-1.50285	0.352885	-4.25874	2.0558e-05	0.000272095
gene-TIGIT	17.0135	-5.91011	1.38831	-4.25705	2.07143e-05	0.000273981
gene-LINC02627	35.3261	-4.14493	0.974221	-4.25461	2.09416e-05	0.000276802
gene-MGAT4A	110.599	-1.52384	0.358223	-4.2539	2.10084e-05	0.000277368
gene-NELL2	1836.96	-1.49905	0.352399	-4.25385	2.10123e-05	0.000277368
gene-LINC00461	55.261	-3.7148	0.87342	-4.25317	2.10769e-05	0.000278035
gene-NAALAD2	12.3926	-4.52127	1.06307	-4.25301	2.10918e-05	0.000278048
gene-SPDL1	126.047	1.38687	0.326426	4.24867	2.15046e-05	0.000283301
gene-FGD3	90.8506	-2.61772	0.616313	-4.24738	2.16284e-05	0.000284742
gene-PRKX	219.018	1.36022	0.320268	4.24713	2.16528e-05	0.000284875
gene-DNMT3A	619.81	1.0215	0.240605	4.24557	2.18041e-05	0.000286675
gene-RBM24	20.5238	-4.48191	1.05623	-4.2433	2.20257e-05	0.000289397
gene-WDR17	229.78	-1.40641	0.331493	-4.24264	2.20901e-05	0.000290052
gene-LINC00707	15.6955	4.236	0.998546	4.24217	2.21369e-05	0.000290474
gene-PYCARD	6.39486	7.28482	1.71801	4.24026	2.23261e-05	0.000292763
gene-AMD1	621.938	1.58925	0.374838	4.23982	2.23697e-05	0.000293141
gene-GAP43	576.563	-1.65139	0.389642	-4.23822	2.25303e-05	0.000295051
gene-TENM1	497.223	1.75862	0.415144	4.23616	2.2737e-05	0.000297561
gene-ZNF521	815.614	-1.7066	0.402977	-4.23498	2.28571e-05	0.000298936
gene-LOC112268189	11.6147	-6.10555	1.44218	-4.23355	2.30032e-05	0.000300648
gene-LMTK3	86.5774	2.18374	0.51607	4.23148	2.3216e-05	0.00030323
gene-ERVMER34-1	67.8443	4.1199	0.973699	4.23118	2.32464e-05	0.000303362
gene-CD24	2107.48	2.21391	0.523264	4.23096	2.32693e-05	0.000303362
gene-ZNF397	213.38	1.42898	0.337747	4.23094	2.3272e-05	0.000303362
gene-EEF1A2	77.5928	5.48735	1.29714	4.23036	2.33322e-05	0.000303947
gene-MYO5B	90.6092	2.99165	0.707331	4.22949	2.34223e-05	0.00030492
gene-ERICH3	18.2107	-6.3177	1.49409	-4.22848	2.35279e-05	0.000306094
gene-FMNL3	144.197	1.27529	0.301628	4.22801	2.35768e-05	0.00030653
gene-SESN3	1656.01	-2.1189	0.501346	-4.22643	2.37431e-05	0.000308489
gene-RPRD1A	834.355	0.868562	0.205541	4.22574	2.38162e-05	0.000308982
gene-KLKB1	21.6648	2.98515	0.706432	4.22566	2.38237e-05	0.000308982
gene-KDM2B	454.823	1.2354	0.292359	4.22563	2.38277e-05	0.000308982
gene-RASSF2	221.019	-1.5263	0.3614	-4.22328	2.4077e-05	0.00031201
gene-LOC105376391	8.74345	-6.47618	1.534	-4.22176	2.42398e-05	0.000313742
gene-KLHL1	118.446	-3.86178	0.914736	-4.22174	2.42423e-05	0.000313742
gene-CTNNA3	460.066	-2.10054	0.497701	-4.2205	2.43761e-05	0.000315269
gene-ACAD8	120.745	1.81662	0.430834	4.21653	2.4809e-05	0.000320658
gene-PMAIP1	64.819	4.02012	0.953726	4.21517	2.49585e-05	0.000322381
gene-LOC105371058	8.28315	7.63709	1.81234	4.21395	2.50945e-05	0.000323926
gene-SLC37A1	211.56	1.21071	0.287352	4.21334	2.51627e-05	0.000324596
gene-RTL8B	56.5062	-2.10799	0.500347	-4.21305	2.51942e-05	0.000324791
gene-CCL2	54.1304	-4.17529	0.991302	-4.21193	2.532e-05	0.0003262
gene-FXYD1	12.5934	3.73724	0.887672	4.21016	2.55191e-05	0.000328553
gene-ZNF202	208.368	1.08149	0.256894	4.20985	2.55536e-05	0.000328645
gene-EPCAM-DT	201.069	-2.26707	0.538522	-4.2098	2.55594e-05	0.000328645
gene-CCDC85A	255.813	-2.62179	0.622868	-4.20923	2.56245e-05	0.000329268
gene-TP53INP2	172.238	-2.52807	0.600934	-4.2069	2.58892e-05	0.000332259
gene-ADCY5	142.336	2.42243	0.575826	4.20687	2.58927e-05	0.000332259
gene-LOC101926913	54.4793	1.5229	0.362014	4.20674	2.59075e-05	0.000332259
gene-HSP90AA1	2144.62	1.44016	0.342413	4.20592	2.60026e-05	0.000333263
gene-ABCC4	521.425	-1.68143	0.400125	-4.20227	2.64249e-05	0.000338457
gene-CTSB-2	90.9084	-1.86487	0.443862	-4.20146	2.65198e-05	0.000339454
gene-EARS2	173.837	1.22696	0.292148	4.19978	2.6718e-05	0.000341769
gene-ECPAS	854.986	0.929497	0.22135	4.19923	2.67828e-05	0.000342262
gene-RNF24	393.666	-1.93382	0.460527	-4.19915	2.67924e-05	0.000342262
gene-RAB30	369.751	-1.92507	0.458459	-4.19901	2.68082e-05	0.000342262
gene-LRP8	733.788	1.48382	0.353489	4.19764	2.6971e-05	0.000344118
gene-CA5BP1-CA5B	225.927	1.24298	0.296305	4.19492	2.72969e-05	0.000348053
gene-NEXMIF	351.85	-1.90753	0.454925	-4.19307	2.75208e-05	0.000350606
gene-AMIGO1	58.52	-1.9796	0.472124	-4.19297	2.75325e-05	0.000350606
gene-RPF2	129.367	1.33807	0.319138	4.19275	2.75587e-05	0.000350715
gene-BASP1	1192.81	-1.31684	0.314182	-4.19132	2.77331e-05	0.000352661
gene-FAM222A-AS1	18.9354	-4.63752	1.10649	-4.19121	2.77472e-05	0.000352661
gene-LYAR	125.318	1.78246	0.425347	4.19061	2.78204e-05	0.000353332
gene-MAMLD1	100.767	-2.97766	0.710577	-4.19049	2.78355e-05	0.000353332
gene-GPR155	133.456	-1.87403	0.4473	-4.18965	2.79391e-05	0.000354419
gene-PPM1L	1313.64	-1.93922	0.46292	-4.1891	2.80063e-05	0.000355044
gene-TNFAIP3	37.7431	-2.78587	0.665527	-4.18596	2.83958e-05	0.000359753
gene-TGFBI	97.5866	2.36737	0.565794	4.18414	2.86242e-05	0.000362415
gene-BACE1	530.294	-1.16326	0.278074	-4.18328	2.87337e-05	0.00036357
gene-PDP2	98.6598	1.77367	0.42406	4.18258	2.88217e-05	0.000364448
gene-STYX	243.174	1.43857	0.343955	4.18244	2.88399e-05	0.000364448
gene-CBWD1	149.769	1.10913	0.26534	4.18003	2.91468e-05	0.000368092
gene-NOLC1	793.881	1.49896	0.358618	4.17982	2.9174e-05	0.000368201
gene-NAT10	252.321	1.06169	0.254093	4.17834	2.9364e-05	0.000370363
gene-SMPD1	83.7154	-2.87259	0.687685	-4.17719	2.95131e-05	0.000372007
gene-ARHGAP6	290.32	-2.31214	0.553773	-4.17526	2.97648e-05	0.000374942
gene-SNHG12	79.455	2.28918	0.548293	4.17511	2.9784e-05	0.000374946
gene-EXOC6	442.016	-1.4694	0.352292	-4.17098	3.03292e-05	0.000381568
gene-LINC01197	17.2259	-6.5062	1.56044	-4.16946	3.05324e-05	0.000383881
gene-GLIPR1	40.4318	-3.18923	0.765456	-4.16644	3.09393e-05	0.000388749
gene-SLC5A7	384.769	-5.47137	1.31374	-4.16473	3.11721e-05	0.000391427
gene-ZFP30	144.42	-1.27238	0.305524	-4.16458	3.1192e-05	0.000391429
gene-LOC105376065	21.5035	-3.82524	0.918636	-4.16405	3.12658e-05	0.000392107
gene-SNX5	522.528	1.42923	0.343326	4.16288	3.1426e-05	0.000393867
gene-BVES	68.8401	-2.37707	0.571131	-4.16204	3.15417e-05	0.000395067
gene-GSTM3	43.7823	-2.69121	0.646689	-4.16152	3.16136e-05	0.000395719
gene-ZKSCAN1	709.487	-0.976804	0.234756	-4.16092	3.16963e-05	0.000396503
gene-LOC107986613	50.441	-1.81698	0.436723	-4.16048	3.17576e-05	0.00039702
gene-LRRC3	53.9965	-1.933	0.4647	-4.15967	3.18702e-05	0.000398177
gene-CAMK2A	39.3751	-3.59355	0.863935	-4.15951	3.18934e-05	0.000398216
gene-LOC339166	74.2366	-3.82886	0.920754	-4.15839	3.20492e-05	0.00039991
gene-CDC6	213.74	1.78911	0.430434	4.15652	3.23125e-05	0.000402941
gene-ATP2B1	1400.64	-1.26014	0.303325	-4.15442	3.2611e-05	0.000406408
gene-C1orf94	27.8543	5.46387	1.31533	4.15398	3.26743e-05	0.000406897
gene-PIP4P2	185.113	1.5414	0.371076	4.15386	3.26912e-05	0.000406897
gene-SCARA3	153.298	-1.99129	0.47947	-4.1531	3.28007e-05	0.000408004
gene-NALCN-AS1-2	10.647	-6.04502	1.45578	-4.15244	3.28956e-05	0.000408927
gene-RNF207	99.4373	-2.27839	0.548741	-4.15204	3.29527e-05	0.000409381
gene-SLC35F3	208.049	1.87947	0.452766	4.15108	3.30912e-05	0.000410844
gene-FLJ40288	12.8917	3.76583	0.907668	4.14891	3.34064e-05	0.000414498
gene-WDTC1	111.332	-1.4726	0.354974	-4.14848	3.34693e-05	0.000415019
gene-LOC107985847	12.0483	-5.73223	1.38222	-4.14713	3.36676e-05	0.000417218
gene-OR51B5	53.8126	-2.77435	0.669372	-4.1447	3.40258e-05	0.000421393
gene-WDR86-AS1	16.4505	-3.90881	0.943196	-4.14422	3.40966e-05	0.000422007
gene-NME5	33.3343	-3.3139	0.799775	-4.14354	3.4199e-05	0.00042301
gene-SOX21-AS1	63.0182	-2.29034	0.553129	-4.1407	3.46241e-05	0.000428001
gene-LINC01749	25.9528	-3.56599	0.861434	-4.13959	3.47921e-05	0.00042981
gene-LINC00492	42.0675	-3.44924	0.833265	-4.13943	3.48176e-05	0.000429858
gene-FAM210A	115.383	1.32554	0.320294	4.13852	3.49547e-05	0.000431282
gene-LOC101928438	333.765	-2.16874	0.524127	-4.13782	3.5062e-05	0.000432337
gene-GSAP	57.2898	-2.34192	0.566049	-4.13731	3.51398e-05	0.000433027
gene-DENND2A	285.723	-1.58167	0.382387	-4.1363	3.52943e-05	0.000434661
gene-TRPC3	51.1747	-2.37608	0.574488	-4.13599	3.5342e-05	0.000434867
gene-PARD3B	2525.02	-2.00445	0.484657	-4.13581	3.53711e-05	0.000434867
gene-TNFSF11	16.2983	5.82809	1.40919	4.13577	3.53768e-05	0.000434867
gene-SRPX	51.4805	-2.86899	0.69382	-4.13506	3.54864e-05	0.000435944
gene-EFEMP2	54.7719	-2.30488	0.557478	-4.13447	3.55769e-05	0.000436785
gene-TMEM164	392.666	-1.49793	0.362365	-4.13375	3.56892e-05	0.000437893
gene-LOC112268106	61.474	-2.28164	0.552057	-4.13298	3.58088e-05	0.000439089
gene-ICA1	168.08	1.67956	0.406493	4.13183	3.59881e-05	0.000441016
gene-LOC105378132	22.7496	-6.97766	1.68934	-4.1304	3.62128e-05	0.000443495
gene-SLC39A14	419.276	1.92125	0.465195	4.12999	3.62775e-05	0.000444013
gene-ANKRD6	553.006	-2.12576	0.514861	-4.12881	3.64649e-05	0.000446032
gene-DUSP3	231.669	-1.19084	0.288467	-4.12816	3.65675e-05	0.000447012
gene-MPEG1	17.9411	-3.93643	0.95383	-4.12697	3.67569e-05	0.00044905
gene-LOC105379005	183.686	-2.09912	0.508682	-4.12659	3.6818e-05	0.000449519
gene-PBX4	49.5091	-2.33162	0.565277	-4.12473	3.71166e-05	0.000452812
gene-KCNC2	138.588	-3.77262	0.914657	-4.12463	3.71334e-05	0.000452812
gene-SORCS1	1043.25	-1.83828	0.445877	-4.12284	3.74236e-05	0.000455908
gene-INTS6L	294.847	-1.26687	0.307286	-4.12278	3.74332e-05	0.000455908
gene-PAX2	74.9907	-5.45908	1.32541	-4.11878	3.80888e-05	0.000463562
gene-PREX2	1300.44	-1.49058	0.36191	-4.11866	3.81083e-05	0.000463562
gene-ARRDC3	370.35	-2.05908	0.500007	-4.1181	3.82014e-05	0.000464409
gene-SPRY4-AS1	33.5261	3.50367	0.850982	4.1172	3.83501e-05	0.000465931
gene-C8orf37-AS1	119.217	-2.68633	0.652771	-4.11527	3.86724e-05	0.00046956
gene-SIPA1L2	691.264	-1.24347	0.302312	-4.11319	3.90228e-05	0.000473524
gene-ACAP3	273.771	-2.00408	0.487396	-4.11181	3.92567e-05	0.000476072
gene-CHRD	105.144	-3.38996	0.824976	-4.10916	3.97096e-05	0.00048127
gene-JCAD	73.7524	-3.08093	0.750245	-4.10656	4.01588e-05	0.000486416
gene-PLG	21.8115	-5.5381	1.34865	-4.1064	4.01869e-05	0.00048646
gene-DRP2	57.9621	-2.09418	0.510004	-4.1062	4.02222e-05	0.000486544
gene-PMFBP1	146.878	-1.88338	0.458685	-4.10604	4.02501e-05	0.000486544
gene-ZNF738	366.343	1.24787	0.303917	4.10594	4.02674e-05	0.000486544
gene-LINC02762	73.8242	-2.21698	0.540266	-4.10349	4.06959e-05	0.000491422
gene-FZD9	33.5407	-3.98738	0.971942	-4.10249	4.08722e-05	0.000493251
gene-EPHA1	5.11301	7.0714	1.72399	4.10177	4.09998e-05	0.00049449
gene-BEND3	252.775	1.17358	0.286232	4.10009	4.12989e-05	0.000497795
gene-SEMA6D	2359.9	-1.66982	0.407381	-4.09891	4.15093e-05	0.000500027
gene-CPXM2	30.1865	5.06768	1.23659	4.09812	4.16523e-05	0.000501445
gene-LOC101928627	12.627	-6.81823	1.6645	-4.09628	4.19849e-05	0.000505143
gene-NFKB1	163.661	-1.68508	0.41153	-4.09466	4.22783e-05	0.000508364
gene-ZNF69	660.021	1.17642	0.287402	4.09328	4.25308e-05	0.000511091
gene-SYCP2L	64.9231	-2.23078	0.545077	-4.0926	4.26561e-05	0.000512286
gene-PCDH18	863.584	-2.31101	0.564715	-4.09235	4.27031e-05	0.00051254
gene-LPAR3	45.8647	3.75636	0.917938	4.09217	4.27353e-05	0.000512617
gene-WDR41	360.337	-1.08424	0.265117	-4.08966	4.32004e-05	0.000517883
gene-CEP70	341.636	-1.41849	0.347039	-4.0874	4.36228e-05	0.000522631
gene-TRL-CAG2-1	22.4602	-2.7232	0.666322	-4.08692	4.37145e-05	0.000523414
gene-POLR3GL	35.6826	-2.92345	0.715536	-4.08568	4.39485e-05	0.000525897
gene-PPAT	274.63	1.59023	0.3893	4.08485	4.41057e-05	0.00052746
gene-MPP1	33.7944	2.32449	0.569147	4.08416	4.42361e-05	0.000528702
gene-SVEP1	83.8132	-2.2489	0.550756	-4.08329	4.44025e-05	0.000530371
gene-GRM2	44.7503	-2.88712	0.707265	-4.08209	4.46319e-05	0.00053279
gene-ACOT7	183.994	1.3488	0.330521	4.08081	4.48781e-05	0.000535407
gene-STXBP5-AS1	51.0603	-1.98198	0.485762	-4.08015	4.50076e-05	0.000536629
gene-TET2	107.727	-1.94306	0.476403	-4.07861	4.5305e-05	0.000539851
gene-PCDH11Y	371.168	2.28525	0.56034	4.07833	4.53601e-05	0.000540183
gene-ABHD4	106.371	1.75127	0.429433	4.07809	4.54079e-05	0.000540427
gene-TTF2	289.334	1.41723	0.347609	4.07709	4.56023e-05	0.000542416
gene-LOC100130691	263.995	-1.57803	0.387267	-4.07479	4.60569e-05	0.000547494
gene-TBC1D4	414.038	1.17564	0.288596	4.07365	4.62822e-05	0.000549844
gene-ARHGEF19	36.4091	2.90953	0.71426	4.07349	4.63148e-05	0.000549901
gene-LOC105370832	39.9671	-2.4707	0.60679	-4.07175	4.66611e-05	0.00055338
gene-MTMR12	303.88	0.97673	0.23988	4.07174	4.66636e-05	0.00055338
gene-NAA15	858.359	1.11524	0.274321	4.06545	4.79402e-05	0.00056818
gene-PLPPR1-2	20.7527	-4.78043	1.17607	-4.06476	4.80828e-05	0.00056953
gene-TFE3	134.389	1.60299	0.394446	4.0639	4.82593e-05	0.000571279
gene-CELSR3	732.739	-1.6248	0.399897	-4.06303	4.84393e-05	0.000573068
gene-LOC107984787	13.6783	-6.25317	1.53939	-4.0621	4.8633e-05	0.000575017
gene-DCLK1	1658.25	-2.06446	0.508362	-4.061	4.88627e-05	0.000577389
gene-LOC107986945	60.4432	-2.24336	0.552558	-4.05994	4.90844e-05	0.000579664
gene-ABHD15	25.5989	-3.61907	0.891505	-4.05951	4.91759e-05	0.000580398
gene-NAA38	162.692	-1.42983	0.352306	-4.05848	4.93927e-05	0.000582611
gene-ZNF71-SMIM17	59.1144	-2.2695	0.559299	-4.05776	4.95465e-05	0.000584077
gene-ASXL1	684.494	-1.08036	0.266367	-4.0559	4.99409e-05	0.000588377
gene-GMDS	707.808	1.65101	0.407137	4.05516	5.00996e-05	0.000589897
gene-ATF1	139.625	1.06113	0.261715	4.05454	5.02323e-05	0.000591108
gene-DMD	711.01	-1.67014	0.412027	-4.05348	5.04608e-05	0.000593445
gene-HHIPL1	78.3524	-2.23115	0.550637	-4.05194	5.07951e-05	0.000597023
gene-LOC107986774	35.1759	-3.5256	0.870287	-4.05108	5.09826e-05	0.000598872
gene-NUDC	200.566	1.11342	0.274973	4.04919	5.13959e-05	0.00060337
gene-CACNB3	84.8211	-1.62332	0.401022	-4.04796	5.16665e-05	0.000606188
gene-VSIG1	10.2272	5.11825	1.26468	4.04707	5.18626e-05	0.000608129
gene-KCNB2	882.291	-1.81268	0.448017	-4.04601	5.20975e-05	0.000610522
gene-SLC5A12	35.6679	-2.04487	0.505613	-4.04433	5.24722e-05	0.00061455
gene-LINC01250	73.3659	-2.8679	0.709494	-4.04218	5.29566e-05	0.000619857
gene-LOC107987108	23.1925	-3.71944	0.920225	-4.04188	5.30243e-05	0.000620284
gene-SPIB	6.6368	6.24651	1.54585	4.04083	5.32628e-05	0.000622707
gene-ATP6V1C1	321.41	1.26186	0.312322	4.04024	5.33954e-05	0.000623569
gene-LOC105371082	42.4176	1.90458	0.471405	4.04023	5.33994e-05	0.000623569
gene-CCDC146	105.839	-2.14043	0.530015	-4.03843	5.38107e-05	0.000628002
gene-ENOX1	638.178	-1.60881	0.398416	-4.03801	5.39061e-05	0.000628746
gene-FNDC7	9.5541	4.03219	0.998892	4.03666	5.4217e-05	0.000632
gene-LOC105372668	11.5593	-6.32854	1.56895	-4.0336	5.4928e-05	0.000639913
gene-SLC38A4	51.8134	1.97245	0.489041	4.03329	5.50004e-05	0.00064038
gene-LOC112268038	11.2546	4.37546	1.08521	4.03189	5.53303e-05	0.000643843
gene-STAU1	600.86	0.763465	0.189416	4.03063	5.56267e-05	0.000646913
gene-NAA50	838.612	1.4774	0.366561	4.03044	5.56731e-05	0.00064693
gene-CDR1	66.9682	-3.22189	0.799406	-4.03035	5.56933e-05	0.00064693
gene-NACC2	155.885	-1.70088	0.422062	-4.02992	5.57948e-05	0.000647729
gene-FBXO41	95.5646	1.3503	0.335205	4.02829	5.61849e-05	0.000651876
gene-NOS1	22.591	3.42555	0.850552	4.02745	5.63862e-05	0.00065383
gene-ARAP2	47.951	3.01556	0.749273	4.02465	5.70607e-05	0.000661265
gene-RHBDL2	54.4895	-2.24352	0.557539	-4.02398	5.72237e-05	0.000662766
gene-MGST2	92.4319	-1.4844	0.368911	-4.02375	5.72793e-05	0.000663023
gene-BBOX1-AS1	155.462	-2.37245	0.589884	-4.0219	5.77302e-05	0.000667853
gene-SPEF2	53.6806	-2.5341	0.630124	-4.02159	5.78075e-05	0.000668357
gene-RFX2	132.254	-2.27571	0.566292	-4.01862	5.85389e-05	0.000676419
gene-CDK2AP1	278.643	1.82387	0.45406	4.01681	5.8991e-05	0.000681247
gene-TTC29	49.5993	-3.46665	0.863237	-4.01587	5.92269e-05	0.000683572
gene-GSTM2	28.6481	-2.53318	0.63082	-4.01569	5.92717e-05	0.000683692
gene-SLC43A1	33.5838	2.6267	0.654409	4.01384	5.97385e-05	0.000688379
gene-GRAMD1B	317.875	1.3075	0.325751	4.01381	5.97474e-05	0.000688379
gene-EFEMP1	100.359	-2.15231	0.537026	-4.00784	6.12775e-05	0.000705598
gene-ACTN3	12.3686	5.33557	1.33136	4.00762	6.13334e-05	0.000705832
gene-C3orf67	196.906	-1.76126	0.439513	-4.0073	6.14166e-05	0.00070638
gene-DAAM2	136.714	-3.35905	0.838476	-4.00613	6.17211e-05	0.000709318
gene-INA	1920.65	-2.33718	0.583439	-4.00588	6.17878e-05	0.000709318
gene-NKX6-2	13.7322	-6.65396	1.66106	-4.00586	6.1792e-05	0.000709318
gene-NYAP2	156.509	-3.83663	0.957775	-4.00577	6.18151e-05	0.000709318
gene-LOC105376050	12.5233	-5.60969	1.40076	-4.00475	6.20833e-05	0.000711984
gene-NYAP1	53.7588	-2.63772	0.658674	-4.00459	6.21251e-05	0.000712052
gene-PLXNB2	696.554	-2.29571	0.573822	-4.00073	6.31462e-05	0.000723338
gene-TRIM45	97.454	-1.48373	0.370921	-4.00012	6.33106e-05	0.000724803
gene-PRKCH	46.6841	2.10532	0.526408	3.99941	6.35017e-05	0.000726571
gene-SLC6A16	133.583	-1.6287	0.407348	-3.9983	6.37982e-05	0.000729543
gene-RIF1	1122	0.998463	0.249843	3.99635	6.43254e-05	0.000735148
gene-FIRRE	718.553	1.59591	0.399414	3.99562	6.45243e-05	0.000736996
gene-SLC40A1	18.0358	-6.45747	1.61638	-3.99503	6.46856e-05	0.000738413
gene-DNAI1	63.3732	-2.7254	0.682234	-3.99481	6.4745e-05	0.000738425
gene-ZNF525	76.7872	2.78954	0.698308	3.99471	6.47739e-05	0.000738425
gene-PAICS	1188.02	1.45925	0.365305	3.99462	6.47983e-05	0.000738425
gene-NXPH4	34.3327	-5.17702	1.29674	-3.99233	6.54272e-05	0.000745164
gene-MYOZ3	32.7298	3.14224	0.787344	3.99094	6.58124e-05	0.000749121
gene-GNAS-AS1	77.4438	2.5026	0.627188	3.99018	6.60224e-05	0.00075108
gene-ADCY7	103.658	-2.31731	0.58095	-3.98882	6.64019e-05	0.000754965
gene-CRPPA	241.213	-2.06239	0.517073	-3.98858	6.64706e-05	0.000755313
gene-CCDC38	102.234	-1.31503	0.329741	-3.98807	6.66123e-05	0.00075649
gene-LOC105375153	59.9787	-2.08997	0.524301	-3.9862	6.71411e-05	0.00076206
gene-KLHDC1	27.6249	-2.87681	0.721763	-3.98581	6.7251e-05	0.000762871
gene-DDX10	651.425	0.944234	0.236909	3.98565	6.72968e-05	0.000762954
gene-GNPNAT1	170.289	1.54178	0.386945	3.98451	6.76201e-05	0.000766181
gene-GNG12	194.688	1.57401	0.395052	3.98431	6.76775e-05	0.000766393
gene-COL12A1	117.507	-2.94638	0.73967	-3.98337	6.7946e-05	0.000768995
gene-SEPTIN11	356.381	-1.27181	0.319406	-3.98179	6.83994e-05	0.000773685
gene-STAT3	582.113	1.1359	0.285346	3.98077	6.86917e-05	0.000776549
gene-FAM66C	86.6116	-1.61641	0.406354	-3.97783	6.95458e-05	0.00078549
gene-SHISA2	103.015	4.71188	1.18458	3.97768	6.95915e-05	0.00078549
gene-TMEM167A	609.875	1.58276	0.397913	3.97764	6.96014e-05	0.00078549
gene-DNALI1	133.571	-1.62436	0.408454	-3.97686	6.98323e-05	0.000787648
gene-METTL8	361.075	1.14314	0.287467	3.97661	6.9906e-05	0.000788031
gene-DCP2	431.887	1.07958	0.271695	3.97349	7.0826e-05	0.000797949
gene-TPM3	924.587	1.58025	0.397904	3.97144	7.14395e-05	0.000804404
gene-LINC02428	35.8628	-3.88162	0.977648	-3.97036	7.17636e-05	0.000807595
gene-ERAP1	212.737	-1.6346	0.41178	-3.96959	7.19971e-05	0.000809763
gene-BAHD1	133.934	1.51089	0.380695	3.96875	7.22497e-05	0.000812144
gene-LOC105374029	38.1264	4.04597	1.01968	3.96788	7.25157e-05	0.000814672
gene-LOC100507377	27.6275	-3.05131	0.769167	-3.96703	7.27736e-05	0.000816967
gene-NEFL	1544.22	-2.42197	0.610539	-3.96694	7.28023e-05	0.000816967
gene-HNF1B-2	16.0907	-5.93465	1.49611	-3.96672	7.28697e-05	0.000817261
gene-CPXM1	557.373	-2.01487	0.508058	-3.96584	7.31387e-05	0.000819815
gene-EOGT	110.943	1.51314	0.381668	3.96453	7.35403e-05	0.000823069
gene-SH2D5	27.9776	2.79963	0.70617	3.96453	7.3541e-05	0.000823069
gene-HOMER1	420.259	1.11306	0.280759	3.96449	7.35535e-05	0.000823069
gene-PACRG	212.017	-2.4859	0.627313	-3.96277	7.40847e-05	0.000828185
gene-LOC107986956	12.3307	-5.95665	1.50316	-3.96274	7.40942e-05	0.000828185
gene-AGBL1	90.2547	-2.7146	0.685363	-3.96082	7.46934e-05	0.000834413
gene-MASTL	129.195	1.22957	0.310492	3.96007	7.49292e-05	0.000836576
gene-CSRNP3	890.084	-1.46032	0.368967	-3.95785	7.56277e-05	0.0008439
gene-EMB	282.345	1.26331	0.319234	3.95732	7.57946e-05	0.000845286
gene-PDCD11	451.269	0.999421	0.252701	3.95495	7.65494e-05	0.000853225
gene-AZIN1	1009.09	1.65121	0.417544	3.95458	7.6668e-05	0.000854067
gene-TTI1	327.264	0.879935	0.222566	3.95359	7.69863e-05	0.000857131
gene-AFAP1L1	35.5379	2.33462	0.590531	3.95342	7.70427e-05	0.000857279
gene-APELA	77.9948	2.90921	0.735936	3.95308	7.71507e-05	0.000857998
gene-ZNF814	222.405	1.41322	0.357618	3.95175	7.75824e-05	0.000862316
gene-ZNF215	124.532	1.6319	0.412987	3.95146	7.7676e-05	0.000862873
gene-ANKMY2	116.437	-1.36943	0.346722	-3.94966	7.82639e-05	0.000868918
gene-LOC105375905	21.563	-5.1201	1.2973	-3.94675	7.92179e-05	0.000879017
gene-TRIM37	398.462	0.93386	0.236634	3.94643	7.9324e-05	0.000879703
gene-CDKL3	171.197	-1.35691	0.34416	-3.94268	8.05766e-05	0.000893095
gene-HS6ST3	1256.87	1.78828	0.454039	3.93861	8.19564e-05	0.000907881
gene-NHLH2	148.434	-2.67222	0.678988	-3.93559	8.29932e-05	0.000918853
gene-ANK1	137.028	1.71894	0.436786	3.93542	8.30515e-05	0.000918986
gene-STX3	169.075	1.22721	0.311913	3.93445	8.33874e-05	0.000922188
gene-ZNF652	495.541	1.06744	0.271556	3.93084	8.46489e-05	0.000935618
gene-TRIM14	42.7454	1.71147	0.435473	3.93015	8.48921e-05	0.000937784
gene-HEMK1	81.3847	-1.62995	0.414835	-3.92916	8.52431e-05	0.000941137
gene-TMEM232	313.021	-2.06839	0.526644	-3.92748	8.58399e-05	0.000947018
gene-GUCY1B1	51.1264	-2.47288	0.629648	-3.92739	8.58712e-05	0.000947018
gene-AARS1	352.674	1.05224	0.268001	3.92627	8.6274e-05	0.000950931
gene-LGR5	30.679	-4.82653	1.22935	-3.9261	8.63354e-05	0.000951079
gene-LOC105374958	11.4108	-5.37204	1.36874	-3.92481	8.6797e-05	0.000955634
gene-C22orf23	70.206	-1.65479	0.42194	-3.92185	8.78728e-05	0.000966942
gene-LOC105375876	11.2126	-6.50819	1.65986	-3.92094	8.82039e-05	0.000970047
gene-WEE1	192.567	1.13427	0.289331	3.92034	8.84251e-05	0.000971941
gene-KLRF1	15.034	-4.80929	1.227	-3.91955	8.87127e-05	0.000974563
gene-TBC1D25	59.7469	-1.52762	0.390002	-3.91695	8.96757e-05	0.000984597
gene-ARRB1	264.544	-1.78034	0.454709	-3.91533	9.028e-05	0.000990683
gene-KCNN3	93.4532	-1.52767	0.390249	-3.9146	9.05554e-05	0.00099278
gene-TMEM255A	25.5747	-2.57608	0.658079	-3.91455	9.05712e-05	0.00099278
gene-SCG2	673.626	-2.50905	0.641115	-3.91358	9.09381e-05	0.000996251
gene-HES6	75.7715	-2.7548	0.703969	-3.91324	9.10661e-05	0.000997103

## Sheet: Fig3B D18 vsD0_DEG
Gene Name	baseMean	log2FoldChange	lfcSE	stat	pvalue	padj
gene-FOXP2	522.597	-6.61848	0.370243	-17.876	1.81247e-71	3.70016e-67
gene-MEIS2	3730.77	-8.12794	0.472219	-17.2122	2.14974e-66	2.19434e-62
gene-DPYSL5	1743.68	-5.81942	0.357252	-16.2894	1.17331e-59	7.98439e-56
gene-NCKAP5	1816.76	-5.54898	0.34436	-16.1139	2.03724e-58	1.03976e-54
gene-SLIT1	1207.78	-8.79615	0.568628	-15.4691	5.6116e-54	2.29122e-50
gene-AASS	1579.23	3.24789	0.212092	15.3136	6.2028e-53	2.1105e-49
gene-LRP1B	2771.24	-5.30244	0.35256	-15.0398	4.02663e-51	1.17434e-47
gene-EBF3	377.739	-7.35657	0.493779	-14.8985	3.37043e-50	8.60092e-47
gene-ONECUT2	1554.86	-6.80271	0.460952	-14.758	2.73445e-49	6.20265e-46
gene-MDGA1	542.908	-7.44026	0.507562	-14.6588	1.183e-48	2.41509e-45
gene-ELAVL4	1823.74	-6.68486	0.456732	-14.6363	1.64807e-48	3.05866e-45
gene-PLXNA2	3383.8	-7.12845	0.488471	-14.5934	3.09335e-48	5.26256e-45
gene-GRID2	2752.14	6.14492	0.426483	14.4083	4.58578e-47	7.20144e-44
gene-NDNF	611.849	-7.22739	0.505007	-14.3114	1.85613e-46	2.70664e-43
gene-KCNIP4	5219.36	-7.30352	0.511584	-14.2763	3.07481e-46	4.18481e-43
gene-JPH1	171.852	4.86597	0.343883	14.15	1.86638e-45	2.38138e-42
gene-PCDH19	442.37	-6.26218	0.442724	-14.1446	2.01524e-45	2.42007e-42
gene-ASXL3	782.493	-7.22191	0.511631	-14.1155	3.05061e-45	3.4599e-42
gene-MIR124-2HG	990.671	-8.36733	0.598608	-13.978	2.12429e-44	2.28249e-41
gene-DCX	2027.56	-7.36179	0.528711	-13.924	4.52608e-44	4.42809e-41
gene-PHC1	458.956	2.92864	0.210337	13.9236	4.55498e-44	4.42809e-41
gene-RBM47	325.191	7.06524	0.509335	13.8715	9.42889e-44	8.74958e-41
gene-STMN2	1819.43	-10.3589	0.751272	-13.7885	2.98731e-43	2.5488e-40
gene-NCAM1	3825.9	-5.01643	0.363817	-13.7883	2.99638e-43	2.5488e-40
gene-CLSTN2	1438.52	-5.77125	0.418902	-13.7771	3.50065e-43	2.85863e-40
gene-FNDC5	498.003	-6.98131	0.508685	-13.7242	7.26858e-43	5.70724e-40
gene-ABAT	468.334	-4.22368	0.307976	-13.7143	8.3355e-43	6.30256e-40
gene-DCC	3597.28	-6.65218	0.486217	-13.6815	1.3093e-42	9.54618e-40
gene-DACH1	2886	-7.98293	0.583858	-13.6727	1.47756e-42	1.04015e-39
gene-ZNF536	625.107	-6.32894	0.463963	-13.641	2.2825e-42	1.55324e-39
gene-TAGLN3	361.58	-6.06558	0.447302	-13.5604	6.87862e-42	4.52991e-39
gene-SKAP2	1304.34	-5.09721	0.378142	-13.4796	2.06169e-41	1.3153e-38
gene-NELL1	2367.43	-8.67558	0.647833	-13.3917	6.76269e-41	4.18364e-38
gene-ACKR3	556.909	-7.59234	0.567673	-13.3745	8.52266e-41	5.11735e-38
gene-TSHZ1	1435.67	-9.64833	0.723052	-13.3439	1.28564e-40	7.49894e-38
gene-LINC01933	2486.38	-7.40172	0.556265	-13.3061	2.13369e-40	1.20998e-37
gene-EPHA3	851.522	-8.12138	0.612096	-13.2682	3.54208e-40	1.95437e-37
gene-MAP6	914.68	-7.15012	0.539854	-13.2446	4.85121e-40	2.60625e-37
gene-ADAM12	373.695	-5.26399	0.40187	-13.0987	3.34831e-39	1.75271e-36
gene-ERBB4	1770.25	-5.55862	0.425815	-13.0541	6.02407e-39	3.07454e-36
gene-APC2	351.239	-6.31266	0.48502	-13.0153	1.00204e-38	4.98942e-36
gene-CSMD3	1058.02	-6.79835	0.526486	-12.9127	3.81711e-38	1.85539e-35
gene-SGIP1	842.51	-5.50966	0.430775	-12.7901	1.86161e-37	8.67291e-35
gene-PCBP4	909.132	-5.80666	0.454007	-12.7898	1.86925e-37	8.67291e-35
gene-PROX1	613.595	-8.14948	0.638677	-12.7599	2.74434e-37	1.24502e-34
gene-SLC1A2	911.535	-6.37986	0.500705	-12.7417	3.46588e-37	1.53817e-34
gene-CKB	1050.18	-4.23202	0.334661	-12.6457	1.18168e-36	5.13277e-34
gene-SNAP91	477.919	-5.90397	0.467837	-12.6197	1.64405e-36	6.99235e-34
gene-PHC2	601.931	-4.3303	0.343623	-12.6019	2.06118e-36	8.58757e-34
gene-SEMA3C	835.578	-6.39882	0.509817	-12.5512	3.91505e-36	1.59852e-33
gene-ATP9A	1065.92	-3.28375	0.261874	-12.5394	4.54282e-36	1.81846e-33
gene-TUBB3	2395.03	-4.67448	0.373325	-12.5212	5.71704e-36	2.24449e-33
gene-TGFB2	521.693	-6.17519	0.494203	-12.4953	7.92393e-36	3.05221e-33
gene-MEIS1	1450.27	-10.131	0.811082	-12.4908	8.38543e-36	3.17016e-33
gene-MIR99AHG	2277.54	-8.23033	0.659061	-12.488	8.68514e-36	3.22377e-33
gene-SEPHS1	587.836	3.13001	0.250708	12.4847	9.05184e-36	3.29988e-33
gene-CELF3	386.328	-6.54318	0.52505	-12.462	1.20294e-35	4.30843e-33
gene-LOC105372310	766.071	3.79097	0.305882	12.3936	2.83149e-35	9.96637e-33
gene-ZBTB16	959.203	-9.58716	0.777714	-12.3274	6.45268e-35	2.23274e-32
gene-PAX6	919.776	-8.14656	0.66609	-12.2304	2.138e-34	7.27455e-32
gene-LINC01470	715.03	-8.12742	0.66641	-12.1958	3.27124e-34	1.09479e-31
gene-RAI1	671.621	-4.31391	0.353959	-12.1876	3.61936e-34	1.19176e-31
gene-P2RX3	439.489	-6.84463	0.567933	-12.0518	1.89686e-33	6.14674e-31
gene-PCDH9	1231.6	-7.485	0.623248	-12.0097	3.16124e-33	1.00838e-30
gene-SAMD5	867.168	-6.7482	0.564929	-11.9452	6.8777e-33	2.16013e-30
gene-L1TD1	1121.49	7.71325	0.646501	11.9308	8.18187e-33	2.5308e-30
gene-JADE1	597.354	3.03196	0.254788	11.8999	1.18436e-32	3.60878e-30
gene-ROR1	1930.86	4.32865	0.363882	11.8958	1.24524e-32	3.73847e-30
gene-KLHDC8A	750.946	-7.61257	0.643335	-11.833	2.63614e-32	7.79953e-30
gene-RARB	1699.85	-5.28323	0.446683	-11.8277	2.80793e-32	8.18913e-30
gene-TMEM176B	473.941	-9.67867	0.827545	-11.6956	1.34182e-31	3.8582e-29
gene-LINC01414	3245.03	-7.75329	0.663304	-11.6889	1.45271e-31	4.11903e-29
gene-UBE2QL1	212.075	-5.81744	0.499219	-11.6531	2.21288e-31	6.1885e-29
gene-LOC101928217	165.062	4.23336	0.36382	11.6359	2.708e-31	7.47079e-29
gene-LIN28A	2845.55	5.12418	0.440641	11.6289	2.93781e-31	7.99672e-29
gene-RYR2	708.584	5.11101	0.440393	11.6056	3.86089e-31	1.03711e-28
gene-DCLK2	424.979	-5.26963	0.454127	-11.6039	3.93853e-31	1.04422e-28
gene-ELFN1	274.854	-6.11215	0.527527	-11.5864	4.82815e-31	1.26368e-28
gene-MYO16	858.791	-7.28034	0.628709	-11.5798	5.2146e-31	1.34755e-28
gene-NRG1	2946.6	-5.05445	0.437229	-11.5602	6.55735e-31	1.65547e-28
gene-LYST	268.542	-4.63209	0.400698	-11.56	6.56837e-31	1.65547e-28
gene-TRMT9B-2	186.271	-6.50075	0.562873	-11.5492	7.44881e-31	1.85448e-28
gene-CNR1	1027.2	-7.1782	0.623355	-11.5154	1.10314e-30	2.71332e-28
gene-TMEM176A	322.457	-8.4149	0.732094	-11.4943	1.40933e-30	3.42517e-28
gene-PCDH17	916.023	-7.90473	0.689797	-11.4595	2.10707e-30	5.06068e-28
gene-ANTXR2	536.53	-4.46903	0.390901	-11.4326	2.87217e-30	6.81806e-28
gene-ZADH2	452.476	-4.57381	0.400936	-11.4078	3.82084e-30	8.9658e-28
gene-KALRN	3885.25	-4.9702	0.436659	-11.3824	5.11983e-30	1.18774e-27
gene-ZEB1	1336.52	-4.99973	0.439357	-11.3796	5.28148e-30	1.21148e-27
gene-AK4	398.164	5.63724	0.496629	11.351	7.33099e-30	1.66291e-27
gene-TBC1D9	388.063	-3.44895	0.30599	-11.2714	1.8156e-29	4.07314e-27
gene-AKAP6	1607.37	-4.38903	0.39251	-11.1819	4.99865e-29	1.10921e-26
gene-FAT4	1299.74	-4.96452	0.448131	-11.0783	1.5995e-28	3.51115e-26
gene-PRMT8	618.593	-4.17066	0.376912	-11.0654	1.84739e-28	4.01218e-26
gene-CLVS2	278.899	-4.17122	0.378765	-11.0127	3.31968e-28	7.13382e-26
gene-CDH10	376.93	-6.2988	0.572204	-11.008	3.49796e-28	7.43863e-26
gene-NRIP1	2071.41	-3.02101	0.276445	-10.9281	8.462e-28	1.78095e-25
gene-WNT5A	677.794	-4.9156	0.450559	-10.91	1.0325e-27	2.15087e-25
gene-PDE1C	366.917	-5.43562	0.500655	-10.857	1.8467e-27	3.80812e-25
gene-ST18	919.097	-12.2009	1.12418	-10.8531	1.92791e-27	3.93583e-25
gene-SYT4	1276.99	-6.60099	0.609184	-10.8358	2.32947e-27	4.70852e-25
gene-PAWR	738.577	2.58456	0.238994	10.8143	2.9445e-27	5.89334e-25
gene-DSCAM	825.065	-5.12096	0.47559	-10.7676	4.89612e-27	9.7043e-25
gene-ONECUT1	1262.11	-4.23546	0.394582	-10.7341	7.0432e-27	1.38257e-24
gene-KLHL4	112.06	4.74623	0.442954	10.7149	8.66114e-27	1.68397e-24
gene-DNAH1	228.883	-3.6375	0.339989	-10.6989	1.03018e-26	1.98407e-24
gene-HOXB3	2718.57	-13.5724	1.27415	-10.6522	1.70359e-26	3.25035e-24
gene-HOXA3	888.077	-13.0157	1.22247	-10.647	1.80018e-26	3.40284e-24
gene-TERF1	738.657	3.50927	0.329853	10.6389	1.96467e-26	3.6797e-24
gene-SLC7A8	286.555	4.79306	0.451331	10.6199	2.40946e-26	4.47173e-24
gene-XRCC2	291.293	3.38795	0.319683	10.5978	3.04971e-26	5.60899e-24
gene-RARA	276.092	-3.40562	0.322911	-10.5466	5.26598e-26	9.59866e-24
gene-TRIM71	1605.81	2.14365	0.203478	10.535	5.95687e-26	1.07619e-23
gene-ZNF850	259.708	3.68225	0.349943	10.5224	6.81051e-26	1.21962e-23
gene-KDM6B	288.499	-5.14991	0.489659	-10.5173	7.18739e-26	1.27592e-23
gene-MIR181A1HG	490.177	-5.10753	0.485872	-10.5121	7.60029e-26	1.33759e-23
gene-RNF152	362.15	-4.03553	0.384387	-10.4986	8.767e-26	1.52973e-23
gene-SRGAP3	1918.73	-4.39753	0.41989	-10.4731	1.14875e-25	1.98743e-23
gene-CYP2S1	174.959	9.75497	0.931907	10.4677	1.21506e-25	2.0845e-23
gene-SNAP25	540.767	-6.00937	0.574521	-10.4598	1.32166e-25	2.24847e-23
gene-PARM1	369.262	-4.99742	0.478217	-10.4501	1.4635e-25	2.4692e-23
gene-C1GALT1	486.391	2.37427	0.22757	10.4332	1.74957e-25	2.92767e-23
gene-EBF2	349.65	-9.69281	0.929137	-10.4321	1.77012e-25	2.93796e-23
gene-HOXB9	1694.61	-13.8112	1.32472	-10.4258	1.89082e-25	3.11298e-23
gene-GFRA1	2845.67	-5.17766	0.49698	-10.4183	2.04678e-25	3.3428e-23
gene-BAHCC1	284.354	-7.31471	0.703459	-10.3982	2.52654e-25	4.09359e-23
gene-LOC728392	136.681	-3.67914	0.354191	-10.3874	2.82848e-25	4.54672e-23
gene-CALN1	530.077	4.26435	0.41066	10.3842	2.92755e-25	4.66922e-23
gene-KCNH2	149.682	-3.85316	0.372286	-10.35	4.18486e-25	6.62278e-23
gene-PHYHIPL	336.669	-5.59741	0.541566	-10.3356	4.8635e-25	7.63756e-23
gene-SOX5	2152.44	-3.97063	0.384281	-10.3326	5.01694e-25	7.81839e-23
gene-TSPAN11	411.495	-3.22522	0.312192	-10.3309	5.10801e-25	7.9e-23
gene-HOXB1	703.62	-12.9183	1.25097	-10.3266	5.34104e-25	8.1983e-23
gene-MAP1B	10085	-2.56129	0.248635	-10.3014	6.94401e-25	1.05792e-22
gene-MAP2	3485.55	-3.36704	0.327571	-10.2788	8.78149e-25	1.32796e-22
gene-PCSK2	410.911	-8.18411	0.79941	-10.2377	1.34421e-24	2.0178e-22
gene-ZEB2	1566.28	-5.71602	0.55914	-10.2229	1.56617e-24	2.33382e-22
gene-HOXD4	1107.42	-13.1377	1.28659	-10.2112	1.76613e-24	2.61272e-22
gene-LAMP5	282.152	-6.95122	0.681834	-10.1949	2.09001e-24	3.06961e-22
gene-DPYD	325.952	-4.51293	0.443667	-10.1719	2.64708e-24	3.86001e-22
gene-CRB1	179.487	-6.56423	0.645466	-10.1698	2.70594e-24	3.91785e-22
gene-UGP2	415.565	2.69902	0.265737	10.1567	3.09225e-24	4.44566e-22
gene-ZNF516	699.441	-3.53114	0.348015	-10.1465	3.43479e-24	4.90359e-22
gene-CDH7	351.936	-5.95216	0.590176	-10.0854	6.41042e-24	9.08811e-22
gene-SCN3A	467.951	-7.53705	0.748537	-10.069	7.57058e-24	1.06589e-21
gene-UNC80	400.88	-3.88218	0.386786	-10.037	1.04798e-23	1.46538e-21
gene-TDGF1	518.989	13.2716	1.32259	10.0345	1.07474e-23	1.49257e-21
gene-SNHG14	6148.84	2.60956	0.260206	10.0288	1.13882e-23	1.57088e-21
gene-PPP1R14C	365.922	-8.79895	0.878351	-10.0176	1.27594e-23	1.74821e-21
gene-PTCHD1	110.532	4.89392	0.491165	9.96389	2.19308e-23	2.98478e-21
gene-FLJ12825	2002.78	-13.1107	1.31629	-9.96033	2.27301e-23	3.07308e-21
gene-HOXD3	495.233	-12.0478	1.21041	-9.95354	2.43378e-23	3.26879e-21
gene-ESRP2	60.0968	4.95835	0.498613	9.94429	2.67082e-23	3.56372e-21
gene-NR2F1-AS1	871.556	-6.6165	0.666876	-9.92163	3.35223e-23	4.44388e-21
gene-OSBPL10	302.246	4.12525	0.417885	9.87174	5.51986e-23	7.27019e-21
gene-NALCN-AS1	847.237	-7.23534	0.733522	-9.86383	5.97264e-23	7.81612e-21
gene-CNTN2	579.153	-6.11824	0.620378	-9.86212	6.07522e-23	7.89973e-21
gene-LOC105377567	1106.67	-4.86293	0.494037	-9.84325	7.33028e-23	9.47137e-21
gene-TUBA1A	9371.72	-4.36764	0.445423	-9.8056	1.06514e-22	1.36759e-20
gene-NTN1	375.235	-4.92245	0.503947	-9.7678	1.54776e-22	1.97485e-20
gene-SCNN1A	91.1866	9.27742	0.950638	9.75916	1.68554e-22	2.13728e-20
gene-CACNG8	62.9782	5.64915	0.579306	9.75157	1.81637e-22	2.28897e-20
gene-PTPRZ1	1913.66	2.48546	0.254969	9.74811	1.87937e-22	2.35383e-20
gene-GMIP	95.5212	-2.85804	0.293609	-9.73419	2.15533e-22	2.68299e-20
gene-ZIC5	180.205	6.99726	0.718902	9.73327	2.17495e-22	2.691e-20
gene-CADM3	547.04	-4.45637	0.458773	-9.71367	2.6367e-22	3.24266e-20
gene-GAP43	576.563	-3.72219	0.383403	-9.70829	2.77959e-22	3.39792e-20
gene-EPHB3	252.511	-5.60686	0.577788	-9.704	2.89892e-22	3.52271e-20
gene-CADM1	4053.19	-3.1856	0.328811	-9.68825	3.38272e-22	4.08628e-20
gene-VXN	588.408	-12.4755	1.28842	-9.68277	3.56918e-22	4.28617e-20
gene-POU3F2	437.095	-10.0925	1.04272	-9.67903	3.70211e-22	4.41981e-20
gene-TTC6	383.827	-6.21459	0.643701	-9.65447	4.70597e-22	5.5856e-20
gene-FAM13C	197.522	-5.31258	0.55196	-9.62494	6.27434e-22	7.40408e-20
gene-ACOXL	285.204	5.76477	0.599313	9.61897	6.64949e-22	7.80168e-20
gene-DPF3	130.263	-6.23235	0.648113	-9.61615	6.83384e-22	7.97216e-20
gene-CNTN5	1145.72	-5.30494	0.552053	-9.60946	7.29271e-22	8.45912e-20
gene-EPHB2	838.626	-3.00636	0.312886	-9.60847	7.36352e-22	8.49301e-20
gene-PLCE1	177.205	-4.40839	0.459708	-9.58955	8.84684e-22	1.01465e-19
gene-PLEKHG1	797.576	-4.91398	0.513135	-9.5764	1.0049e-21	1.14609e-19
gene-LINC01798	140.107	-5.55293	0.579998	-9.57404	1.02807e-21	1.166e-19
gene-CCDC92	207.381	-4.98534	0.520764	-9.57313	1.03722e-21	1.16988e-19
gene-NHLH1	125.193	-8.31501	0.869496	-9.56302	1.14366e-21	1.28285e-19
gene-NIN	1063.01	-2.45271	0.256501	-9.56217	1.15313e-21	1.2864e-19
gene-SNCAIP	894.963	-5.05428	0.529492	-9.54553	1.35416e-21	1.50246e-19
gene-SYNE1	408.076	-3.62417	0.379799	-9.54234	1.39643e-21	1.54098e-19
gene-ZNF804A	689.696	-6.37704	0.668462	-9.53986	1.43028e-21	1.56984e-19
gene-HOTAIRM1	690.262	-11.8525	1.24316	-9.53413	1.51154e-21	1.65016e-19
gene-HIVEP3	676.262	-3.63405	0.381288	-9.53099	1.55795e-21	1.68648e-19
gene-NHLH2	148.434	-6.35224	0.666499	-9.53076	1.56133e-21	1.68648e-19
gene-ZNF589	301.09	2.47941	0.260649	9.51244	1.86249e-21	2.0012e-19
gene-RIN2	563.906	-4.68157	0.492199	-9.51154	1.87866e-21	2.00801e-19
gene-REEP1	342.876	-4.14541	0.436764	-9.4912	2.2839e-21	2.42843e-19
gene-NR2F1	429.884	-12.011	1.27227	-9.44057	3.7076e-21	3.90306e-19
gene-PDE10A	744.111	-3.83423	0.406145	-9.44053	3.70901e-21	3.90306e-19
gene-RUNDC3A	132.17	-4.16776	0.441577	-9.43834	3.78746e-21	3.96518e-19
gene-SKAP1	214.01	-5.55734	0.59121	-9.39994	5.45932e-21	5.68633e-19
gene-DNMT3B	1035.27	3.18823	0.339364	9.39472	5.73717e-21	5.94539e-19
gene-MIR137HG	486.328	-11.7298	1.24903	-9.39112	5.93664e-21	6.12104e-19
gene-PDZRN4	222.08	-5.7026	0.607942	-9.38018	6.58619e-21	6.75663e-19
gene-ST8SIA1	296.646	-3.50021	0.373337	-9.37549	6.88563e-21	7.02851e-19
gene-LOC105377861	80.592	6.92936	0.739319	9.37263	7.07461e-21	7.18548e-19
gene-RBM20	357.175	-5.46415	0.583224	-9.36886	7.33187e-21	7.40991e-19
gene-CLIP4	115.997	-4.81189	0.514392	-9.35451	8.39856e-21	8.44614e-19
gene-ZFHX3	1430.63	-4.45345	0.476895	-9.33843	9.77743e-21	9.78462e-19
gene-SUSD6	347.871	-3.50976	0.376553	-9.32076	1.15511e-20	1.15033e-18
gene-CXXC4	545.191	-2.6678	0.28692	-9.29807	1.43013e-20	1.41729e-18
gene-ELAVL3	292.192	-9.9728	1.07294	-9.29481	1.47466e-20	1.45436e-18
gene-SV2C	276.373	-4.16647	0.448324	-9.29342	1.49403e-20	1.46233e-18
gene-SETBP1	3786.86	-3.51884	0.378647	-9.29321	1.49707e-20	1.46233e-18
gene-HOXB8	413.754	-11.9008	1.28364	-9.27118	1.84102e-20	1.78746e-18
gene-TTC3	1970.53	-2.51109	0.27086	-9.27081	1.84744e-20	1.78746e-18
gene-NEFL	1544.22	-5.63559	0.608138	-9.26696	1.91523e-20	1.84432e-18
gene-CHD3	453.012	-3.21203	0.346726	-9.26389	1.97119e-20	1.88929e-18
gene-SOX2-OT	1113.02	-4.08363	0.441342	-9.25275	2.18784e-20	2.08714e-18
gene-TSHZ2	1669.06	-5.45713	0.590069	-9.24829	2.28112e-20	2.166e-18
gene-NEUROD1	208.51	-11.802	1.28151	-9.20938	3.28021e-20	3.10025e-18
gene-SPRY4	412.482	6.65742	0.723483	9.2019	3.51672e-20	3.30847e-18
gene-FAM163A	145.108	-5.22237	0.568815	-9.18114	4.26558e-20	3.99458e-18
gene-VSNL1	122.082	3.34867	0.364906	9.1768	4.44089e-20	4.13976e-18
gene-NUDT8	146.422	3.80397	0.416792	9.12678	7.05693e-20	6.54851e-18
gene-VSIG10	146.493	3.2886	0.360999	9.10972	8.25936e-20	7.62963e-18
gene-PHACTR3	231.21	-5.41089	0.594704	-9.09846	9.16242e-20	8.42571e-18
gene-KCNB2	882.291	-4.05267	0.445987	-9.08697	1.01836e-19	9.32279e-18
gene-PTPRE	335.997	-4.53655	0.500033	-9.0725	1.16322e-19	1.06014e-17
gene-RASD1	91.5719	-6.43609	0.711439	-9.04658	1.47513e-19	1.33844e-17
gene-MIR100HG	947.06	-5.81399	0.642796	-9.04485	1.49871e-19	1.35381e-17
gene-FMN2	464.215	-4.48641	0.496266	-9.04034	1.56184e-19	1.40462e-17
gene-C6orf132	67.4488	5.11578	0.566011	9.0383	1.59121e-19	1.42476e-17
gene-CARMIL1	367.788	3.34396	0.370903	9.01572	1.95582e-19	1.74358e-17
gene-SEMA6D	2359.9	-3.66519	0.406724	-9.01148	2.03289e-19	1.80441e-17
gene-CPE	479.649	-3.02173	0.335501	-9.00661	2.12522e-19	1.8782e-17
gene-MAPK8IP2	172.514	-4.02382	0.447527	-8.99122	2.44492e-19	2.15142e-17
gene-NPR2	225.563	-2.98153	0.33196	-8.9816	2.66863e-19	2.3382e-17
gene-CNTFR	198.875	-6.4404	0.718094	-8.96873	2.99947e-19	2.61684e-17
gene-FAM160A1	248.717	4.99942	0.557574	8.96638	3.06432e-19	2.66205e-17
gene-SNTB1	217.606	3.9312	0.438572	8.96364	3.14141e-19	2.71745e-17
gene-DMKN	78.5664	7.05982	0.788334	8.95536	3.38633e-19	2.91696e-17
gene-ZNF90	257.304	2.93805	0.328252	8.9506	3.53541e-19	3.03258e-17
gene-FOXP4	458.36	-3.27775	0.366558	-8.94196	3.82334e-19	3.26583e-17
gene-ST8SIA4	185.112	-4.81542	0.538914	-8.93542	4.0565e-19	3.45056e-17
gene-GFPT2	199.898	3.16337	0.354306	8.92835	4.32407e-19	3.6629e-17
gene-TRMT9B	89.5434	-5.68145	0.636397	-8.92751	4.35691e-19	3.67547e-17
gene-BAALC	524.042	-5.31884	0.596995	-8.90934	5.13356e-19	4.31283e-17
gene-KCTD16	968.05	-6.36493	0.71454	-8.90773	5.20875e-19	4.35806e-17
gene-TMEM169	224.179	-3.1059	0.349313	-8.89143	6.03271e-19	5.02684e-17
gene-FRRS1L	316.293	-4.92629	0.55569	-8.86517	7.63864e-19	6.33914e-17
gene-LOC107983974	1233.99	-6.01453	0.680213	-8.84213	9.39139e-19	7.76216e-17
gene-DLL3	197.748	-7.55186	0.854531	-8.83743	9.79441e-19	8.06261e-17
gene-PRDM8	444.408	-11.377	1.2907	-8.81458	1.20139e-18	9.84996e-17
gene-PLCL1	399.82	-5.29104	0.601611	-8.79478	1.43334e-18	1.17046e-16
gene-NCALD	866.576	-4.18688	0.476127	-8.79361	1.44824e-18	1.17792e-16
gene-ZSWIM6	2152.11	-3.23024	0.36761	-8.78714	1.53411e-18	1.24281e-16
gene-MAFB	208.196	-6.33042	0.721705	-8.77148	1.76327e-18	1.42281e-16
gene-IRS4	41.79	4.9616	0.56572	8.77041	1.78021e-18	1.43082e-16
gene-CADM2	1170.06	3.87852	0.442258	8.7698	1.7899e-18	1.43297e-16
gene-SHANK2	981.568	3.72077	0.425159	8.75148	2.10565e-18	1.67793e-16
gene-SNTG2	553.157	6.09911	0.696951	8.75113	2.11231e-18	1.67793e-16
gene-CERCAM	323.928	-4.91207	0.561376	-8.75005	2.13252e-18	1.68742e-16
gene-CDH6	1646.74	-4.93871	0.565559	-8.73245	2.49221e-18	1.96442e-16
gene-HCFC2	132.475	-3.38128	0.38727	-8.73106	2.52291e-18	1.98097e-16
gene-CELSR2	1442.59	-3.70468	0.424583	-8.72545	2.65119e-18	2.07192e-16
gene-LOC105370286	350.183	-5.08603	0.582918	-8.72512	2.65904e-18	2.07192e-16
gene-LOC105370482	60.8744	7.32533	0.84099	8.71036	3.02902e-18	2.35123e-16
gene-HOXA1	239.841	-7.30526	0.840957	-8.68685	3.72643e-18	2.88164e-16
gene-GRK4	208.298	-3.00255	0.346487	-8.66569	4.48803e-18	3.45748e-16
gene-SLC44A5	1418.47	-3.78541	0.437155	-8.6592	4.7508e-18	3.64615e-16
gene-DOK6	536.743	-3.59999	0.416569	-8.642	5.52385e-18	4.22357e-16
gene-SCN3B	387.49	-4.29097	0.496679	-8.63934	5.65411e-18	4.30704e-16
gene-RALYL	588.662	-6.56074	0.759765	-8.63522	5.86134e-18	4.4483e-16
gene-USP44	306.451	3.49171	0.404452	8.63319	5.96667e-18	4.51147e-16
gene-LRRC7	517.485	-4.70663	0.545343	-8.63059	6.10365e-18	4.59801e-16
gene-UTP20	412.741	2.06656	0.239863	8.61557	6.95962e-18	5.22355e-16
gene-TSPAN7	291.883	-2.67368	0.310377	-8.61431	7.03621e-18	5.26169e-16
gene-XKR7	387.016	-4.1514	0.482148	-8.61021	7.29285e-18	5.43371e-16
gene-ELOVL7	68.8112	3.50626	0.407242	8.60979	7.3195e-18	5.43373e-16
gene-PODXL	3038.11	3.93526	0.457116	8.60888	7.37793e-18	5.45727e-16
gene-TTC9	175.297	3.07111	0.356878	8.6055	7.59871e-18	5.60028e-16
gene-SPSB4	2222.2	-3.78831	0.44041	-8.60179	7.84833e-18	5.76344e-16
gene-KCNH7	615.692	-5.15104	0.599287	-8.59528	8.30647e-18	6.07801e-16
gene-CDH13	523.511	-3.87144	0.450636	-8.59105	8.61788e-18	6.28336e-16
gene-PYGO1	303.591	-2.62684	0.305934	-8.58627	8.98381e-18	6.52685e-16
gene-DUOX1	109.309	-3.72354	0.433993	-8.57972	9.51046e-18	6.88497e-16
gene-MYO5C	158.451	3.1945	0.372363	8.57899	9.57114e-18	6.90441e-16
gene-ESRRG	759.717	-4.52705	0.527777	-8.57757	9.68955e-18	6.96522e-16
gene-LOC441204	115.951	-4.47894	0.522622	-8.57012	1.03374e-17	7.40485e-16
gene-PCDH15	920.24	-3.82818	0.446933	-8.56543	1.07671e-17	7.68566e-16
gene-LRAT	86.7037	8.47376	0.991639	8.54521	1.28305e-17	9.12662e-16
gene-MAP1A	1005.81	-3.54337	0.415226	-8.53358	1.41892e-17	1.0058e-15
gene-SMPDL3B	45.9431	5.73171	0.675292	8.48776	2.10662e-17	1.48812e-15
gene-TNFRSF19	200.439	-4.14126	0.488507	-8.47739	2.30298e-17	1.62122e-15
gene-GDI1	1146.84	-2.86084	0.337848	-8.46785	2.49958e-17	1.75357e-15
gene-APLP1	327.99	-4.86984	0.5752	-8.46634	2.53228e-17	1.77043e-15
gene-ANKFN1	84.0886	-4.89096	0.578004	-8.46181	2.63263e-17	1.8343e-15
gene-CNTNAP5	2093.86	-4.65892	0.550791	-8.45859	2.70628e-17	1.87921e-15
gene-IMPG2	98.0133	-4.71723	0.55911	-8.43704	3.25482e-17	2.25245e-15
gene-EDA	412.784	3.73128	0.442444	8.43334	3.35938e-17	2.31695e-15
gene-TF	103.68	-4.25292	0.504771	-8.42544	3.59405e-17	2.47046e-15
gene-NRP1	969.219	-4.7419	0.563403	-8.41655	3.87749e-17	2.65634e-15
gene-HOXB2	184.493	-10.9273	1.29841	-8.41593	3.89797e-17	2.66144e-15
gene-NCAN	156.165	-5.32958	0.633484	-8.41312	3.99243e-17	2.71685e-15
gene-LRFN5	631.876	-4.55409	0.541399	-8.41171	4.04076e-17	2.7406e-15
gene-CST3	104.618	-3.71737	0.442521	-8.40044	4.44812e-17	3.0069e-15
gene-VAT1L	318.503	2.69698	0.32123	8.3958	4.6272e-17	3.11763e-15
gene-HECW2	843.47	-3.25	0.387159	-8.39449	4.67931e-17	3.14237e-15
gene-ZBTB44	550.639	2.1107	0.251468	8.39354	4.71709e-17	3.15736e-15
gene-SENP7	728.089	-2.63534	0.314435	-8.38118	5.23982e-17	3.49578e-15
gene-SNHG26	58.3614	4.28888	0.511779	8.38035	5.27715e-17	3.50922e-15
gene-GREB1L	1327.46	-3.01609	0.361034	-8.35405	6.59637e-17	4.37224e-15
gene-ZNF385D	846.921	-3.24295	0.388394	-8.34966	6.84599e-17	4.52301e-15
gene-DIAPH1	492.048	1.60822	0.193065	8.32996	8.08699e-17	5.32568e-15
gene-NPAS3	2653.45	-4.53903	0.545646	-8.31864	8.89765e-17	5.84069e-15
gene-FGF2	332.112	2.78489	0.334928	8.3149	9.18289e-17	6.00861e-15
gene-DENND4A	286.005	-2.99455	0.360275	-8.31184	9.42331e-17	6.14623e-15
gene-CHRNB4	292.689	-6.15336	0.740735	-8.3071	9.80716e-17	6.37621e-15
gene-CD2AP	668.941	2.21224	0.266447	8.30273	1.01745e-16	6.59095e-15
gene-SVOP	131.06	-7.63725	0.919883	-8.30241	1.0202e-16	6.59095e-15
gene-CDCA7L	192.482	2.93337	0.353434	8.29962	1.04446e-16	6.72641e-15
gene-SHC2	113.518	-6.56967	0.792155	-8.29341	1.10043e-16	7.0453e-15
gene-CLVS1	1528.17	-5.509	0.664266	-8.29337	1.10088e-16	7.0453e-15
gene-PKNOX2	1281.73	-3.81799	0.460589	-8.28937	1.13847e-16	7.26309e-15
gene-SCN7A	91.7965	-4.99077	0.602204	-8.2875	1.15649e-16	7.35505e-15
gene-SLFN13	76.4815	3.94707	0.476402	8.28517	1.17938e-16	7.47736e-15
gene-TUBA4A	41.3122	5.90001	0.71231	8.28292	1.20192e-16	7.59665e-15
gene-SLC29A4	158.772	-3.70086	0.447224	-8.27517	1.28271e-16	8.08223e-15
gene-MAN1A1	429.082	-2.90005	0.350591	-8.27189	1.31847e-16	8.282e-15
gene-FRMD4B	965.305	-3.5812	0.433505	-8.26104	1.44414e-16	9.04358e-15
gene-LYN	148.287	3.60871	0.437341	8.25147	1.56458e-16	9.76788e-15
gene-LOC101927314	86.2587	-4.77425	0.579688	-8.2359	1.78208e-16	1.10918e-14
gene-SPNS2	189.742	-4.33728	0.526686	-8.23503	1.79513e-16	1.11391e-14
gene-ITPR3	141.704	2.97385	0.361789	8.21985	2.03764e-16	1.26056e-14
gene-HOXC4	268.937	-10.1795	1.24004	-8.20901	2.2302e-16	1.37551e-14
gene-IRX3	128.972	-6.21686	0.758805	-8.19297	2.54863e-16	1.56718e-14
gene-SYNJ1	238.829	-2.66396	0.325519	-8.18373	2.75192e-16	1.6871e-14
gene-RHOBTB3	232.964	-3.59187	0.439693	-8.16904	3.10851e-16	1.90001e-14
gene-CENPE	662.734	2.3666	0.289742	8.16797	3.13611e-16	1.90875e-14
gene-ERBB3	76.5329	5.92394	0.725283	8.16777	3.14151e-16	1.90875e-14
gene-CGN	83.9999	3.5872	0.439501	8.16197	3.29594e-16	1.99664e-14
gene-DUSP4	334.558	-3.27497	0.40136	-8.15967	3.35932e-16	2.02901e-14
gene-FLVCR1	621.556	2.06906	0.253958	8.14724	3.72315e-16	2.24213e-14
gene-RNF165	932.126	-2.97751	0.365677	-8.14247	3.87299e-16	2.3255e-14
gene-TRIM2	1523.66	-1.91928	0.235807	-8.13919	3.97947e-16	2.38243e-14
gene-RBMS3	630.239	-4.07768	0.501141	-8.1368	4.05877e-16	2.4228e-14
gene-CDH2	3449.95	-2.47485	0.304185	-8.13602	4.08488e-16	2.43128e-14
gene-HOXB-AS3	146.501	-10.5229	1.29371	-8.13395	4.15533e-16	2.46602e-14
gene-TANC2	1231.94	-2.71743	0.334119	-8.13312	4.18389e-16	2.47577e-14
gene-SLC35D2	165.754	-3.2219	0.396504	-8.12578	4.4451e-16	2.62274e-14
gene-CDH3	160.894	4.09006	0.504005	8.11511	4.8533e-16	2.85534e-14
gene-INSYN1	84.953	-3.22583	0.397542	-8.11443	4.8806e-16	2.86314e-14
gene-POU3F3	120.815	-10.1742	1.25547	-8.10383	5.32552e-16	3.1152e-14
gene-PTGIS	99.077	2.88096	0.355606	8.10155	5.42631e-16	3.16346e-14
gene-HAGLR	120.533	-10.0192	1.23675	-8.10127	5.43901e-16	3.16346e-14
gene-SYT11	850.356	-3.43923	0.42459	-8.10013	5.49013e-16	3.18412e-14
gene-SOGA3	641.287	-2.7586	0.340649	-8.09808	5.58346e-16	3.22908e-14
gene-JAM2	209.296	-3.14294	0.388216	-8.09585	5.68648e-16	3.27936e-14
gene-TSPAN18	960.026	-3.04852	0.376815	-8.09025	5.95447e-16	3.42424e-14
gene-SLC5A7	384.769	-10.4114	1.2879	-8.08404	6.26551e-16	3.59299e-14
gene-SPOCK2	401.774	-4.10439	0.507942	-8.08044	6.45356e-16	3.68319e-14
gene-VASH1	156.477	-2.79323	0.345682	-8.08034	6.45889e-16	3.68319e-14
gene-ZNF503	135.263	-7.37399	0.91333	-8.07374	6.81774e-16	3.87699e-14
gene-UNC5B	168.903	4.2531	0.526851	8.07268	6.87707e-16	3.89987e-14
gene-RHBDL3	1115.41	-3.62944	0.449771	-8.06952	7.0576e-16	3.99116e-14
gene-PCDHB@	575.423	-2.49585	0.309318	-8.06888	7.09473e-16	4.00107e-14
gene-BTG1	305.442	-3.35392	0.415687	-8.06836	7.12459e-16	4.00684e-14
gene-DAAM1	1297.43	-2.46196	0.305419	-8.06092	7.5724e-16	4.24699e-14
gene-MACROH2A2	447.076	-2.40342	0.298325	-8.05638	7.85856e-16	4.39541e-14
gene-FRMPD3	105.843	-5.26171	0.654029	-8.04508	8.61919e-16	4.80767e-14
gene-ZNF25	143.22	-3.55496	0.441907	-8.04458	8.65411e-16	4.814e-14
gene-GRIA2	328.407	-9.88336	1.22868	-8.04388	8.70409e-16	4.82864e-14
gene-FGF9	111.74	-3.67201	0.456711	-8.04013	8.97457e-16	4.9652e-14
gene-HOXA2	127.554	-10.2186	1.27106	-8.03942	9.02652e-16	4.98044e-14
gene-CDH20	365.487	-4.51228	0.561887	-8.03058	9.70113e-16	5.33824e-14
gene-CAMK2N1	627.282	-5.09492	0.634665	-8.02773	9.92914e-16	5.44902e-14
gene-ADGRB3	1472.04	-3.99627	0.498015	-8.0244	1.02026e-15	5.58409e-14
gene-USO1	524.859	1.90212	0.237259	8.01704	1.08321e-15	5.91277e-14
gene-IGFBPL1	1403.83	-3.70614	0.462574	-8.01199	1.12863e-15	6.14425e-14
gene-KIF20B	395.899	2.47569	0.309143	8.00824	1.16361e-15	6.31784e-14
gene-KIAA1549L	460.845	-3.51889	0.439607	-8.00463	1.19824e-15	6.48864e-14
gene-IQSEC2	48.5208	3.34339	0.418091	7.9968	1.27694e-15	6.89648e-14
gene-PHACTR2	688.352	2.552	0.319229	7.99427	1.30343e-15	7.02098e-14
gene-LOC112268050	86.7442	4.77278	0.597313	7.99041	1.34486e-15	7.22507e-14
gene-ASIC1	123.083	-3.80424	0.476259	-7.98776	1.37411e-15	7.36284e-14
gene-ZNF273	150.11	2.01907	0.252894	7.98388	1.41805e-15	7.57837e-14
gene-VCL	1341.04	2.51958	0.315693	7.98111	1.45028e-15	7.73042e-14
gene-SLITRK1	168.286	-3.97446	0.498353	-7.97518	1.52158e-15	8.08932e-14
gene-INSM1	106.382	-10.802	1.35629	-7.96438	1.66051e-15	8.805e-14
gene-KAT2B	185.825	-3.40665	0.428063	-7.95827	1.74457e-15	9.22679e-14
gene-GREM2	68.5473	-7.33168	0.921766	-7.95396	1.80645e-15	9.52938e-14
gene-ITGB5	275.328	3.31453	0.417154	7.94557	1.93293e-15	1.01703e-13
gene-SLC44A1	352.673	2.16724	0.272972	7.93944	2.03091e-15	1.06584e-13
gene-ZNF93	344.644	2.056	0.258989	7.93855	2.04566e-15	1.07082e-13
gene-WNT5B	289.118	-6.15524	0.776837	-7.92347	2.30974e-15	1.20597e-13
gene-SLC12A2	1127.19	-3.01237	0.380643	-7.9139	2.49446e-15	1.29909e-13
gene-TENM2	1938.12	-4.30362	0.543833	-7.9135	2.50258e-15	1.3e-13
gene-FOXN4	236.108	-4.42275	0.559277	-7.90796	2.61634e-15	1.35565e-13
gene-PLK3	94.7316	-4.16437	0.52666	-7.90714	2.63361e-15	1.36114e-13
gene-CHRNA4	83.0665	-4.83674	0.611764	-7.90621	2.65343e-15	1.36792e-13
gene-ENPP1	162.757	2.52076	0.319043	7.90098	2.7671e-15	1.42293e-13
gene-LIMCH1	857.094	-3.22955	0.408854	-7.89903	2.81093e-15	1.44184e-13
gene-POLR3G	207.163	4.96378	0.628486	7.89799	2.83441e-15	1.45024e-13
gene-HMGA2	1034.91	2.44427	0.309701	7.89235	2.96549e-15	1.51351e-13
gene-ADGRA1	55.5261	-7.49761	0.950852	-7.88515	3.14153e-15	1.59936e-13
gene-DSG2	178.234	4.20189	0.533767	7.87213	3.48652e-15	1.77058e-13
gene-EPB41L4A	862.309	-3.33722	0.42427	-7.86581	3.66728e-15	1.85775e-13
gene-PLXNA3	402.878	-2.96151	0.377124	-7.85287	4.06618e-15	2.05064e-13
gene-EBF1	926.046	-9.46085	1.20477	-7.85281	4.06813e-15	2.05064e-13
gene-ESRP1	231.613	10.1956	1.29909	7.84829	4.21742e-15	2.12066e-13
gene-INA	1920.65	-4.57036	0.582477	-7.84641	4.28117e-15	2.14742e-13
gene-SPINT1	53.7952	6.11031	0.778916	7.84463	4.34222e-15	2.17271e-13
gene-GALNTL6	650.555	-3.95617	0.50436	-7.84393	4.36649e-15	2.17951e-13
gene-TTBK1	133.974	-3.9709	0.506269	-7.84347	4.38267e-15	2.18225e-13
gene-DPYSL4	277.532	-4.25658	0.543639	-7.8298	4.88659e-15	2.42724e-13
gene-CERKL	56.0436	-5.56749	0.711503	-7.82497	5.0778e-15	2.5161e-13
gene-NEFM	753.329	-4.91578	0.628509	-7.82134	5.22645e-15	2.58349e-13
gene-NALCN	334.967	-4.90912	0.627757	-7.82009	5.27842e-15	2.60287e-13
gene-TXNIP	322.15	-3.17356	0.405852	-7.81952	5.30271e-15	2.60855e-13
gene-VPS37B	119.774	-3.19032	0.408083	-7.81783	5.37437e-15	2.63745e-13
gene-LLGL2	54.9666	4.53231	0.579984	7.81454	5.51658e-15	2.70074e-13
gene-RELN	2407.27	-8.98629	1.15078	-7.8089	5.76901e-15	2.81757e-13
gene-DLL4	137.394	-9.03121	1.15673	-7.80757	5.83017e-15	2.83727e-13
gene-VSX1	142.334	-10.4815	1.34253	-7.80726	5.84441e-15	2.83727e-13
gene-SEPTIN3	164.202	-2.66152	0.34091	-7.80712	5.85104e-15	2.83727e-13
gene-ULK2	196.558	-2.1901	0.280573	-7.80582	5.91137e-15	2.85973e-13
gene-SLIT3	1067.45	-4.59507	0.589054	-7.80076	6.15357e-15	2.96986e-13
gene-GRM2	44.7503	-5.38699	0.690616	-7.80027	6.17773e-15	2.97449e-13
gene-LOC101929563	1102.82	-3.10569	0.398454	-7.79434	6.47447e-15	3.11003e-13
gene-FIGNL2	221.193	-3.15573	0.405223	-7.78764	6.82709e-15	3.27172e-13
gene-LOC101928278	332.435	-4.48334	0.576113	-7.78205	7.13604e-15	3.41176e-13
gene-GRHL2	190.511	3.71187	0.477453	7.77432	7.58567e-15	3.61826e-13
gene-GLYCTK	173.896	-3.50971	0.451597	-7.77178	7.73932e-15	3.68294e-13
gene-HGSNAT	286.436	-2.35125	0.302776	-7.76561	8.12504e-15	3.8575e-13
gene-ZNF724	225.179	2.75413	0.354707	7.76451	8.19609e-15	3.88221e-13
gene-LOC105373310	50.6408	5.68062	0.732106	7.75929	8.54034e-15	4.0359e-13
gene-NBPF8	142.044	-2.41091	0.31104	-7.75111	9.10925e-15	4.29481e-13
gene-FOXA1	129.351	-8.39726	1.08423	-7.74489	9.56648e-15	4.49999e-13
gene-RBPMS	1005.47	3.05231	0.394178	7.74348	9.67308e-15	4.53968e-13
gene-STMN4	106.554	-9.56245	1.23518	-7.74174	9.80666e-15	4.59181e-13
gene-LARGE2	50.4217	6.65283	0.860312	7.73304	1.05008e-14	4.90558e-13
gene-ST8SIA2	561.747	-3.1372	0.405781	-7.73126	1.06486e-14	4.96327e-13
gene-ABCA1	716.614	-2.48972	0.322222	-7.72672	1.10353e-14	5.13177e-13
gene-F11R	257.929	4.04215	0.523893	7.71559	1.20422e-14	5.58732e-13
gene-PLXNC1	117.424	-3.74248	0.485639	-7.70629	1.29528e-14	5.99619e-13
gene-TDRP	289.074	2.95512	0.38359	7.70385	1.32024e-14	6.09788e-13
gene-LINC02246	128.556	-3.23886	0.420512	-7.70219	1.33749e-14	6.16365e-13
gene-FBXO25	373.724	2.11469	0.274574	7.7017	1.34268e-14	6.1736e-13
gene-MCM3	472.707	2.60301	0.338183	7.69704	1.39252e-14	6.37659e-13
gene-YAF2	385.1	-2.9733	0.386294	-7.69698	1.39321e-14	6.37659e-13
gene-BACH2	1305.79	-3.53958	0.459883	-7.6967	1.3962e-14	6.37659e-13
gene-HOOK1	128.468	3.6609	0.476009	7.69082	1.46192e-14	6.66183e-13
gene-RGMB	959.324	-3.08821	0.401594	-7.68987	1.47281e-14	6.69653e-13
gene-SMPD3	103.275	-4.43537	0.577056	-7.6862	1.5157e-14	6.87625e-13
gene-LINC00963	83.5265	-3.46755	0.451645	-7.6776	1.62096e-14	7.33744e-13
gene-CCSER1	1252.51	-2.28252	0.297335	-7.67659	1.63382e-14	7.37929e-13
gene-NRCAM	2017.69	-2.93995	0.383677	-7.66258	1.8224e-14	8.21285e-13
gene-WNT7A	123.737	-9.57991	1.25038	-7.66161	1.83621e-14	8.25688e-13
gene-GUCY1A2	872.098	-3.23994	0.4229	-7.66124	1.84152e-14	8.26253e-13
gene-NNMT	157.28	-9.68065	1.26418	-7.65767	1.89333e-14	8.47639e-13
gene-BOC	709.183	-3.48061	0.455151	-7.64715	2.05479e-14	9.17913e-13
gene-GLRB	108.732	-3.51476	0.459953	-7.64156	2.14606e-14	9.5659e-13
gene-LARP1	1461.95	1.29818	0.170055	7.63386	2.27831e-14	1.0129e-12
gene-TNR	290.937	-5.93371	0.777311	-7.63363	2.28232e-14	1.0129e-12
gene-METAP1	432.032	1.59319	0.208798	7.63026	2.34284e-14	1.03751e-12
gene-RGS20	458.845	-4.57876	0.600574	-7.62397	2.45984e-14	1.08696e-12
gene-LOC105378236	148.212	-8.69133	1.14042	-7.62118	2.51373e-14	1.10838e-12
gene-MDN1	641.317	1.76036	0.231069	7.61833	2.56979e-14	1.13065e-12
gene-RPS4Y1	434.249	1.63113	0.214318	7.61078	2.72439e-14	1.1961e-12
gene-PRKCE	517.075	-2.70719	0.355874	-7.60718	2.80144e-14	1.22533e-12
gene-SCML4	115.474	-8.56459	1.12587	-7.60711	2.80298e-14	1.22533e-12
gene-HERC3	131.591	-2.6335	0.346224	-7.60635	2.81936e-14	1.22985e-12
gene-CCDC6	721.751	1.68108	0.22118	7.6005	2.94977e-14	1.284e-12
gene-MEX3B	107.034	-3.36521	0.443041	-7.59571	3.06106e-14	1.32961e-12
gene-FAM228B	233.629	-2.88376	0.379683	-7.59518	3.07357e-14	1.33221e-12
gene-NTRK2	672.031	-8.4753	1.11901	-7.57394	3.6207e-14	1.56603e-12
gene-COTL1	1173.25	-2.71701	0.358911	-7.57016	3.72778e-14	1.60893e-12
gene-GRK5	391.526	-3.21804	0.425343	-7.56576	3.85592e-14	1.66073e-12
gene-DPPA4	830.634	3.97577	0.525659	7.5634	3.92656e-14	1.6876e-12
gene-CYP26B1	308.021	-7.66435	1.01343	-7.5628	3.94469e-14	1.69183e-12
gene-LOC105374235	141.493	-9.5496	1.26381	-7.5562	4.15e-14	1.77615e-12
gene-PUS7	335.512	1.98245	0.262664	7.54746	4.43831e-14	1.89557e-12
gene-ZNF862	108.956	-2.76865	0.367203	-7.53984	4.70563e-14	2.00554e-12
gene-CHRNB2	210.146	-2.36995	0.314681	-7.53127	5.02507e-14	2.13723e-12
gene-PDE8B	452.505	-3.8478	0.510958	-7.53057	5.05199e-14	2.14421e-12
gene-CEMIP2	1284.52	-2.35183	0.312385	-7.52863	5.1276e-14	2.17178e-12
gene-TJP2	303.224	3.23772	0.430238	7.5254	5.25584e-14	2.22149e-12
gene-MEG8	1857.42	1.9617	0.261057	7.51444	5.7155e-14	2.41078e-12
gene-NR2F2	197.563	-9.26979	1.23444	-7.50934	5.94267e-14	2.50143e-12
gene-NEUROG2	169.021	-10.0299	1.33829	-7.49455	6.65249e-14	2.79446e-12
gene-ELAVL2	2442.88	-3.11615	0.415807	-7.49421	6.6698e-14	2.79597e-12
gene-CSMD2	1198.1	3.74827	0.500233	7.49305	6.72909e-14	2.81505e-12
gene-RGS22	55.1257	-3.83744	0.512743	-7.48414	7.2015e-14	3.00651e-12
gene-RTN1	661.934	-3.0173	0.403284	-7.48184	7.32884e-14	3.05344e-12
gene-MOXD1	536.576	-4.63683	0.619784	-7.48136	7.35568e-14	3.05838e-12
gene-DCHS1	741.092	-3.38594	0.452957	-7.47518	7.70975e-14	3.19907e-12
gene-LINC01250	73.3659	-5.18856	0.694629	-7.46955	8.04708e-14	3.33227e-12
gene-NYAP2	156.509	-6.99434	0.936685	-7.46713	8.19653e-14	3.38729e-12
gene-SLC2A3	656.654	3.73028	0.499763	7.46409	8.3879e-14	3.45937e-12
gene-FGF14	1176.92	-4.61129	0.618276	-7.4583	8.76475e-14	3.60751e-12
gene-CRNDE	225.799	-4.22508	0.566667	-7.45601	8.91788e-14	3.66315e-12
gene-EYA2	259.375	-4.3667	0.58569	-7.45565	8.94242e-14	3.66585e-12
gene-TP53INP2	172.238	-4.44363	0.596258	-7.45253	9.15669e-14	3.74617e-12
gene-NKAIN2	1101.32	-4.06968	0.546176	-7.45121	9.24863e-14	3.77622e-12
gene-AFF3	1358.33	-3.59421	0.482447	-7.44996	9.33701e-14	3.80469e-12
gene-NLGN4X	1529.64	2.51514	0.33771	7.44763	9.50353e-14	3.86483e-12
gene-HMGCLL1	154.735	-5.51708	0.741228	-7.44317	9.82967e-14	3.98952e-12
gene-ASCL1	62.1148	-10.0354	1.34833	-7.44286	9.85252e-14	3.99086e-12
gene-LOC105372321	115.436	2.41034	0.323912	7.44134	9.96682e-14	4.02507e-12
gene-RUSC2	367.921	-2.521	0.338795	-7.44108	9.98635e-14	4.02507e-12
gene-DLC1	323.36	-4.84333	0.650902	-7.44095	9.99614e-14	4.02507e-12
gene-PPARGC1B	126.426	4.81984	0.647769	7.44068	1.00171e-13	4.02557e-12
gene-LOC105376041	56.4467	-6.99066	0.940486	-7.43303	1.06141e-13	4.24986e-12
gene-PAX5	76.3317	-6.10544	0.821398	-7.43299	1.06169e-13	4.24986e-12
gene-KCNQ2	163.641	-3.52375	0.474216	-7.4307	1.08028e-13	4.31584e-12
gene-ITGB8	487.489	-2.31531	0.311602	-7.43035	1.08314e-13	4.31882e-12
gene-WDR13	251.323	-2.32264	0.313084	-7.4186	1.18368e-13	4.71049e-12
gene-RIMBP2	286.296	-3.52615	0.476324	-7.40285	1.33293e-13	5.29412e-12
gene-SCD5	236.072	-2.58857	0.350088	-7.39404	1.42432e-13	5.64613e-12
gene-SORCS1	1043.25	-3.29082	0.445085	-7.39369	1.4281e-13	5.65013e-12
gene-TBC1D4	414.038	2.14325	0.289999	7.39054	1.46233e-13	5.77438e-12
gene-CBFA2T2	769.922	-2.48282	0.336224	-7.38442	1.53119e-13	6.0346e-12
gene-LOC105370982	810.687	-4.62492	0.62828	-7.36125	1.82199e-13	7.16685e-12
gene-NOVA1	2473.29	-2.96122	0.403493	-7.33897	2.15237e-13	8.45014e-12
gene-DMXL2	900.675	-2.18634	0.297985	-7.33707	2.18319e-13	8.55465e-12
gene-NASP	991.463	1.77403	0.242239	7.32346	2.41665e-13	9.4513e-12
gene-SH2D3C	49.4903	-4.39898	0.601357	-7.31508	2.57229e-13	1.00408e-11
gene-ATOH8	75.2006	-6.27005	0.857508	-7.31194	2.63312e-13	1.02586e-11
gene-PRSS8	31.4853	4.68682	0.641038	7.3113	2.64573e-13	1.02881e-11
gene-LOC105379082	165.634	-7.70961	1.05506	-7.30726	2.72641e-13	1.05817e-11
gene-EPHA4	798.575	-1.93892	0.265965	-7.29012	3.0968e-13	1.19964e-11
gene-NEUROD4	74.9097	-10.1215	1.38853	-7.28939	3.1137e-13	1.20391e-11
gene-ZBTB7C	189.177	-3.73988	0.513278	-7.28626	3.18676e-13	1.22982e-11
gene-CRABP2	961.668	-3.72437	0.511534	-7.28078	3.31902e-13	1.27845e-11
gene-METTL24	142.854	-5.39429	0.741361	-7.27619	3.43367e-13	1.32012e-11
gene-PMFBP1	146.878	-3.2826	0.451193	-7.27539	3.45413e-13	1.32549e-11
gene-BTG2	110.288	-4.65805	0.640479	-7.27275	3.52236e-13	1.34914e-11
gene-NMNAT3	310.533	-4.17471	0.574283	-7.26944	3.60976e-13	1.38002e-11
gene-MINAR1	188.05	-2.31845	0.319021	-7.2674	3.66468e-13	1.3984e-11
gene-BMP1	127.239	-3.42243	0.471077	-7.26512	3.72719e-13	1.4196e-11
gene-DIRAS2	214.637	-9.83959	1.35566	-7.25816	3.92392e-13	1.49175e-11
gene-B3GNT2	106.452	2.64337	0.364387	7.25429	4.03761e-13	1.53212e-11
gene-MEGF9	312.108	-2.24124	0.309011	-7.25296	4.07756e-13	1.54441e-11
gene-PATJ	424.607	2.57017	0.354758	7.24485	4.32902e-13	1.63661e-11
gene-FBRS	167.984	-3.28229	0.453649	-7.2353	4.64494e-13	1.7528e-11
gene-LOC105378237	160.104	-9.63018	1.33281	-7.22546	4.99396e-13	1.88103e-11
gene-VSTM2A	106.392	-5.53648	0.767077	-7.21763	5.28995e-13	1.98885e-11
gene-JUNB	57.7589	-5.1609	0.715165	-7.21637	5.3393e-13	2.00371e-11
gene-CLMP	264.435	2.78883	0.386532	7.21499	5.39363e-13	2.02038e-11
gene-SEC24D	223.964	2.70083	0.374519	7.21147	5.535e-13	2.06954e-11
gene-LOC105370108	42.7095	5.18614	0.720018	7.20279	5.8992e-13	2.20168e-11
gene-NSG1	314.2	-3.6905	0.512952	-7.19464	6.26262e-13	2.33305e-11
gene-TMEM132B	1130.87	2.80998	0.390723	7.19174	6.3969e-13	2.37652e-11
gene-PIK3C2B	682.316	-2.1152	0.29412	-7.19162	6.40257e-13	2.37652e-11
gene-RAB6B	130.552	-2.30272	0.320314	-7.18895	6.52919e-13	2.418e-11
gene-IDH2	282.788	-2.79634	0.388988	-7.18876	6.53802e-13	2.418e-11
gene-CCDC150	175.754	2.03381	0.283005	7.18649	6.64804e-13	2.45425e-11
gene-TTLL11	275.314	-3.12249	0.435155	-7.17558	7.19995e-13	2.6532e-11
gene-BCL11B	42.3618	4.73142	0.659726	7.1718	7.40198e-13	2.72273e-11
gene-NFASC	1340.03	-2.64003	0.368489	-7.16449	7.80755e-13	2.86675e-11
gene-LOC105374425	85.3999	-7.77266	1.08513	-7.1629	7.8988e-13	2.89133e-11
gene-ZFAS1	613.74	1.82199	0.254368	7.16283	7.90282e-13	2.89133e-11
gene-CHRNA3	271.793	-4.76219	0.664914	-7.16211	7.94431e-13	2.90131e-11
gene-TPPP3	117.586	-8.4748	1.18606	-7.14533	8.97829e-13	3.27307e-11
gene-VASH2	692.244	2.34324	0.32798	7.14446	9.03478e-13	3.28779e-11
gene-LOC100422781	79.8781	-3.87477	0.542794	-7.13857	9.43077e-13	3.42578e-11
gene-ATXN1	529.692	-3.10987	0.435688	-7.13784	9.48103e-13	3.43793e-11
gene-KLHL1	118.446	-6.45618	0.905223	-7.13214	9.88197e-13	3.57696e-11
gene-CHAT	100.871	-8.91804	1.25069	-7.13048	1.00019e-12	3.61395e-11
gene-GDF11	413.989	-1.91452	0.268564	-7.12874	1.01294e-12	3.65358e-11
gene-IRX5	42.5913	-8.9117	1.25057	-7.1261	1.03256e-12	3.71775e-11
gene-TRIM67	114.628	-8.75879	1.2314	-7.11288	1.13646e-12	4.08465e-11
gene-BCORL1	121.051	-3.06595	0.43115	-7.1111	1.15122e-12	4.13045e-11
gene-GLB1L3	53.2085	6.91035	0.973409	7.09912	1.25551e-12	4.4967e-11
gene-NTRK3	1037.45	-3.3075	0.466568	-7.089	1.35083e-12	4.82964e-11
gene-SRRM4	1383.84	-3.98827	0.562933	-7.0848	1.39242e-12	4.96963e-11
gene-DTX4	1261.62	-3.0587	0.431823	-7.08323	1.40834e-12	5.01766e-11
gene-RRBP1	360.533	2.15096	0.304315	7.0682	1.56951e-12	5.58215e-11
gene-APBB1	261.182	-2.31986	0.328977	-7.05173	1.76712e-12	6.27405e-11
gene-PIP5K1B	152.468	2.8747	0.407674	7.05147	1.77038e-12	6.27471e-11
gene-GSTA4	197.456	-2.36208	0.335303	-7.04463	1.85955e-12	6.57933e-11
gene-FAM124A	318.019	3.38539	0.48073	7.04219	1.89246e-12	6.68419e-11
gene-NANOG	33.5891	9.30874	1.32193	7.0418	1.89769e-12	6.69107e-11
gene-CHRD	105.144	-5.75121	0.817221	-7.03752	1.95692e-12	6.88802e-11
gene-SULF1	710.218	-3.92602	0.558683	-7.02726	2.10624e-12	7.40084e-11
gene-RAB9B	69.1055	-4.09556	0.583132	-7.02339	2.16555e-12	7.59616e-11
gene-DACT3	78.2321	-4.41152	0.628553	-7.01853	2.24219e-12	7.8515e-11
gene-DUSP10	60.0798	-4.90189	0.698824	-7.01448	2.30798e-12	8.06804e-11
gene-TMEM132E	184.532	-5.06698	0.72301	-7.00817	2.41454e-12	8.42612e-11
gene-DGKK	79.8422	5.45125	0.778149	7.00541	2.46263e-12	8.57929e-11
gene-LOC105375158	151.416	-5.89755	0.842355	-7.00126	2.53664e-12	8.82206e-11
gene-APBA1	234.312	-3.67015	0.524384	-6.99898	2.5784e-12	8.95205e-11
gene-KIFAP3	277.483	-3.01433	0.431154	-6.9913	2.72342e-12	9.43949e-11
gene-GDAP1L1	134.829	-3.01459	0.431348	-6.98878	2.77291e-12	9.59475e-11
gene-BRCA2	401.64	2.33036	0.333482	6.98795	2.78939e-12	9.63545e-11
gene-MYT1L	791.6	-6.95479	0.995526	-6.98604	2.8275e-12	9.75059e-11
gene-IFI16	110.761	-4.27098	0.61152	-6.9842	2.86482e-12	9.86262e-11
gene-MAP3K21	90.6776	3.76316	0.539545	6.97469	3.06556e-12	1.05359e-10
gene-HS3ST3B1	376.294	-3.02496	0.43374	-6.97413	3.07761e-12	1.05595e-10
gene-PCNX2	1128.21	2.48086	0.355964	6.96942	3.18259e-12	1.09014e-10
gene-NLN	676.48	1.96944	0.282636	6.96812	3.21197e-12	1.09836e-10
gene-PAX2	74.9907	-9.14372	1.31248	-6.96675	3.24353e-12	1.1073e-10
gene-GNG2	592.62	-2.48038	0.356121	-6.96498	3.28452e-12	1.11942e-10
gene-LINC01410	55.8637	-4.41516	0.63397	-6.9643	3.3004e-12	1.12296e-10
gene-BASP1	1192.81	-2.18392	0.313603	-6.96395	3.30851e-12	1.12385e-10
gene-CSMD1	276.555	4.26001	0.612089	6.95978	3.40796e-12	1.15571e-10
gene-PANTR1	92.726	-7.86329	1.13029	-6.95689	3.47858e-12	1.1777e-10
gene-TEX15	145.807	3.16201	0.454576	6.95596	3.50174e-12	1.18358e-10
gene-MAPK11	82.5997	-6.49867	0.935497	-6.94676	3.7377e-12	1.26124e-10
gene-SLCO4A1	35.8495	4.20816	0.605911	6.94517	3.77999e-12	1.27341e-10
gene-HOXB7	109.246	-9.12479	1.31388	-6.9449	3.78721e-12	1.27374e-10
gene-EBF4	113.417	-4.26864	0.61492	-6.94178	3.87201e-12	1.30012e-10
gene-ARID3B	528.696	1.82543	0.263071	6.93891	3.95149e-12	1.32463e-10
gene-CADPS	1442.58	-2.96455	0.427619	-6.9327	4.12888e-12	1.38182e-10
gene-NDST4	78.7075	-5.12527	0.739484	-6.93087	4.18251e-12	1.39748e-10
gene-LOC105369438	44.164	3.78375	0.54612	6.92842	4.25575e-12	1.41963e-10
gene-H1-0	737.692	-3.20358	0.462445	-6.92748	4.28397e-12	1.42671e-10
gene-CXCL12	64.0365	4.79044	0.691748	6.92512	4.35615e-12	1.44838e-10
gene-CFAP299	227.22	-5.4713	0.790118	-6.92467	4.37005e-12	1.45064e-10
gene-XKR4	1368.88	-3.21208	0.463971	-6.92302	4.4211e-12	1.46521e-10
gene-TRAK1	926.752	-1.81355	0.262426	-6.91071	4.82245e-12	1.59563e-10
gene-HSPA12A	461.844	-2.00402	0.29025	-6.90448	5.03866e-12	1.66447e-10
gene-LNPEP	408.219	-2.22606	0.322447	-6.90363	5.0689e-12	1.67175e-10
gene-LNX2	122.216	2.08856	0.302607	6.90191	5.13094e-12	1.68949e-10
gene-CNRIP1	62.7542	-4.12634	0.598244	-6.89742	5.29562e-12	1.7409e-10
gene-ADAMTS9-AS2	102.791	-4.3643	0.633177	-6.89269	5.47454e-12	1.79683e-10
gene-CATSPERG	152.485	-2.86176	0.415652	-6.88501	5.77854e-12	1.89356e-10
gene-KCTD8	760.983	2.97286	0.432348	6.87608	6.15217e-12	2.01277e-10
gene-DISC1FP1	205.841	-3.18188	0.462945	-6.87313	6.28087e-12	2.05158e-10
gene-SUSD2	112.576	-4.96426	0.722629	-6.86973	6.43234e-12	2.0977e-10
gene-CACNG4	259.519	-3.42659	0.499852	-6.8552	7.12112e-12	2.31862e-10
gene-DGKB	1261.94	-3.62958	0.529496	-6.85478	7.14209e-12	2.32175e-10
gene-TOM1L1	185.237	2.0914	0.305113	6.85452	7.15504e-12	2.32226e-10
gene-PALM	198.793	-3.76297	0.549229	-6.85137	7.31479e-12	2.37034e-10
gene-PTPRN	129.069	-4.63148	0.676204	-6.84924	7.42453e-12	2.40209e-10
gene-HK2	307.479	3.34617	0.48889	6.84444	7.67779e-12	2.48009e-10
gene-GAS6	81.8505	3.86499	0.564751	6.8437	7.7173e-12	2.48892e-10
gene-FJX1	209.219	-2.88286	0.421378	-6.8415	7.83676e-12	2.52346e-10
gene-FOXO1	529.392	2.50677	0.366595	6.838	8.0306e-12	2.58181e-10
gene-KLHL35	37.8705	-5.20768	0.762292	-6.83161	8.39691e-12	2.69533e-10
gene-LOC105377899	128.779	-4.31331	0.631431	-6.83102	8.43154e-12	2.7022e-10
gene-ZNF491	63.1252	-3.49085	0.511173	-6.82909	8.54534e-12	2.73438e-10
gene-EXO1	159.47	2.09506	0.306807	6.8286	8.57454e-12	2.73943e-10
gene-PTPRO	430.309	-3.15799	0.462715	-6.82491	8.79778e-12	2.80635e-10
gene-IER5L	97.7442	-4.7951	0.70278	-6.82305	8.91287e-12	2.83863e-10
gene-TNRC18	320.491	-3.09596	0.453902	-6.82077	9.05564e-12	2.87961e-10
gene-SLC30A4	66.2728	-8.41985	1.23507	-6.8173	9.27695e-12	2.94539e-10
gene-CGNL1	255.766	3.40373	0.499461	6.81481	9.43908e-12	2.99222e-10
gene-CBFA2T3	51.3295	-4.04495	0.59369	-6.81324	9.54273e-12	3.02038e-10
gene-RXRG	42.948	-8.93476	1.3117	-6.8116	9.65163e-12	3.05013e-10
gene-B3GNT7	54.161	6.56693	0.964486	6.80874	9.84598e-12	3.10673e-10
gene-ELOVL2	195.035	-3.79528	0.557811	-6.80389	1.01834e-11	3.20823e-10
gene-RARG	41.6985	4.07669	0.5993	6.80243	1.02871e-11	3.23593e-10
gene-AGPAT3	129.919	-3.77466	0.555002	-6.80117	1.03774e-11	3.25931e-10
gene-LOC107985177	75.2981	-5.97543	0.880688	-6.78496	1.16118e-11	3.64141e-10
gene-RAB3B	666.87	2.03113	0.299499	6.78175	1.18725e-11	3.71745e-10
gene-ZNF788P	129.723	2.45964	0.362762	6.78032	1.19912e-11	3.74886e-10
gene-ENPP2	72.6465	-4.93136	0.727443	-6.77903	1.20983e-11	3.77655e-10
gene-LAMA4	66.9208	-4.37452	0.646109	-6.77056	1.28283e-11	3.99833e-10
gene-LINC00665	388.422	2.0361	0.300803	6.76887	1.2979e-11	4.03809e-10
gene-ZNF107	352.766	1.94873	0.287903	6.76869	1.29955e-11	4.03809e-10
gene-ST14	34.506	6.15438	0.90928	6.76842	1.30198e-11	4.0395e-10
gene-MARVELD3	38.1821	4.57881	0.676603	6.76736	1.31152e-11	4.06293e-10
gene-BSN	524.147	-2.38596	0.352626	-6.76628	1.32139e-11	4.08729e-10
gene-HABP4	185.521	-1.94678	0.287874	-6.76259	1.35549e-11	4.18643e-10
gene-CDS1	111.102	3.31666	0.490512	6.76163	1.36445e-11	4.20774e-10
gene-NFIB	378.101	2.80086	0.414305	6.76039	1.37621e-11	4.2376e-10
gene-TENT5B	56.2538	5.11639	0.757239	6.75663	1.41239e-11	4.34245e-10
gene-IGSF21	144.691	4.14503	0.613624	6.755	1.42835e-11	4.38492e-10
gene-NMUR2	58.4262	-9.16611	1.3575	-6.75221	1.45609e-11	4.46338e-10
gene-FAIM2	72.0488	-5.24495	0.776907	-6.75107	1.46757e-11	4.49182e-10
gene-TASOR2	873.132	1.11858	0.165818	6.74584	1.52141e-11	4.64965e-10
gene-BCAT1	1559.1	2.2058	0.327099	6.74354	1.54574e-11	4.71694e-10
gene-GPR143	83.8981	2.70377	0.401331	6.73701	1.61683e-11	4.92649e-10
gene-PRTG	9375.96	-3.5276	0.524174	-6.72982	1.69871e-11	5.16827e-10
gene-MAMLD1	100.767	-4.74349	0.704928	-6.72905	1.70774e-11	5.18802e-10
gene-DRD2	194.604	-4.53706	0.674306	-6.72849	1.71438e-11	5.20044e-10
gene-AMER3	84.5776	-6.95496	1.03392	-6.72678	1.73462e-11	5.25404e-10
gene-SEPTIN6	340.667	-2.19355	0.326877	-6.71061	1.93806e-11	5.86156e-10
gene-FSIP2	447.95	-2.9589	0.441137	-6.70743	1.98076e-11	5.98185e-10
gene-PPL	55.4051	2.61148	0.389592	6.70312	2.04011e-11	6.15196e-10
gene-IGFBP5	2702.1	-3.50311	0.522738	-6.70147	2.06335e-11	6.21286e-10
gene-SULF2	842.646	-2.51455	0.375584	-6.69504	2.15614e-11	6.48271e-10
gene-DISP2	89.2703	-3.12302	0.466563	-6.69369	2.17615e-11	6.53325e-10
gene-PALB2	218.87	1.80843	0.270242	6.69188	2.20315e-11	6.60458e-10
gene-RSPO4	40.3388	4.08029	0.609762	6.6916	2.20738e-11	6.60758e-10
gene-FAM110C	35.1866	9.95201	1.48767	6.68968	2.23659e-11	6.6852e-10
gene-CREB5	449.354	-2.88044	0.430716	-6.68758	2.2689e-11	6.77188e-10
gene-MSH2	599.872	1.86488	0.278878	6.68708	2.2766e-11	6.78494e-10
gene-SLC4A8	494.004	-1.71653	0.256936	-6.68078	2.37673e-11	7.07302e-10
gene-HMMR	88.4799	2.80872	0.420441	6.68041	2.38267e-11	7.08038e-10
gene-LOC107986178	78.1956	-4.24836	0.636277	-6.67691	2.4404e-11	7.23735e-10
gene-ZNF331	277.438	1.73212	0.259425	6.67677	2.44258e-11	7.23735e-10
gene-ADAMTS9	351.794	-4.36777	0.654654	-6.67188	2.5254e-11	7.47188e-10
gene-ADGRG1	65.5546	-4.60109	0.689795	-6.67023	2.55408e-11	7.54582e-10
gene-ZBTB17	172.075	-2.02202	0.303237	-6.6681	2.59139e-11	7.64499e-10
gene-SV2B	85.7217	-5.39331	0.811821	-6.64348	3.0637e-11	9.02532e-10
gene-UGT8	124.418	4.60632	0.693456	6.64256	3.0828e-11	9.06849e-10
gene-APBA2	47.2607	-3.77355	0.568239	-6.64077	3.12049e-11	9.16616e-10
gene-ZNF704	601.352	-2.19134	0.330095	-6.6385	3.16894e-11	9.2951e-10
gene-LOC100507291	379.517	-2.68118	0.404025	-6.63617	3.21938e-11	9.42952e-10
gene-LINC00535	88.2765	-4.52326	0.681784	-6.63445	3.25719e-11	9.52658e-10
gene-SEMA3E	225.599	3.60007	0.542821	6.63215	3.30826e-11	9.66209e-10
gene-ADCY2	1518.74	4.31677	0.650943	6.63156	3.32147e-11	9.68684e-10
gene-GPM6A	392.121	-3.58717	0.540979	-6.63088	3.33682e-11	9.71772e-10
gene-SLC39A14	419.276	3.09284	0.46671	6.62691	3.42792e-11	9.96879e-10
gene-PLEKHA6	747.827	-2.79998	0.422544	-6.62649	3.43774e-11	9.98313e-10
gene-KLHL24	401.265	-3.35362	0.506354	-6.62308	3.51798e-11	1.02016e-09
gene-NSG2	238.345	-6.36478	0.961571	-6.61915	3.61272e-11	1.04615e-09
gene-SYP	248.242	-2.71872	0.411253	-6.61083	3.82159e-11	1.10507e-09
gene-PCDH8	272.826	-8.24739	1.24796	-6.60871	3.87686e-11	1.11946e-09
gene-RASGEF1B	115.639	-3.69624	0.559699	-6.60397	4.00291e-11	1.15423e-09
gene-ZFHX4-AS1	82.9281	-5.56019	0.84268	-6.59823	4.16102e-11	1.19813e-09
gene-ENOX1	638.178	-2.60933	0.395516	-6.59728	4.18758e-11	1.203e-09
gene-CTSC	473.96	3.19797	0.484747	6.59721	4.18973e-11	1.203e-09
gene-STEAP3	60.7272	4.22594	0.640804	6.59475	4.25964e-11	1.22136e-09
gene-MEIS1-AS3	76.6754	-8.20277	1.24456	-6.59089	4.37184e-11	1.25177e-09
gene-TMEFF2	527.181	-3.26922	0.496251	-6.58784	4.46268e-11	1.27599e-09
gene-PROX1-AS1	90.3183	-7.16728	1.08823	-6.58618	4.51292e-11	1.28855e-09
gene-ITGA9	306.984	-3.21749	0.488672	-6.58415	4.57502e-11	1.30446e-09
gene-CRB2	384.166	-4.59554	0.698017	-6.58371	4.58853e-11	1.30648e-09
gene-HELLS	1379.65	2.15216	0.326953	6.58249	4.62629e-11	1.3154e-09
gene-CNMD	78.4311	3.63104	0.551644	6.58223	4.63459e-11	1.31593e-09
gene-SPRY1	68.4623	5.50452	0.836434	6.58093	4.675e-11	1.32556e-09
gene-C14orf132	353.354	-2.24582	0.341284	-6.5805	4.68884e-11	1.32764e-09
gene-SCN2A	286.518	-3.21378	0.489219	-6.56921	5.0583e-11	1.43027e-09
gene-CHGB	143.202	-2.97371	0.453487	-6.55742	5.4746e-11	1.54584e-09
gene-IGDCC3	1875.98	-2.80502	0.427911	-6.55516	5.55838e-11	1.56733e-09
gene-SOX1-OT	83.8895	-8.20766	1.25221	-6.55455	5.58087e-11	1.5715e-09
gene-NFE2L3	314.391	2.07213	0.316237	6.55246	5.65955e-11	1.59146e-09
gene-TUNAR	127.384	2.58948	0.395354	6.54978	5.76232e-11	1.61813e-09
gene-WEE1	192.567	1.90506	0.290901	6.54884	5.79872e-11	1.62611e-09
gene-LOC145845	183.357	-6.95412	1.06313	-6.54115	6.10481e-11	1.7096e-09
gene-SYT6	216.751	2.73493	0.418241	6.53912	6.18811e-11	1.73055e-09
gene-LINC01508	48.298	-6.51895	0.996996	-6.53859	6.21016e-11	1.73434e-09
gene-KCNQ3	116.909	3.10739	0.475276	6.53807	6.23165e-11	1.73797e-09
gene-CELF4	567.975	-2.96528	0.454246	-6.52793	6.66866e-11	1.85731e-09
gene-MIR325HG	1744.81	-3.7281	0.571169	-6.52713	6.70415e-11	1.86465e-09
gene-PRR14	73.2456	-3.3688	0.516486	-6.52254	6.91272e-11	1.91868e-09
gene-TNFRSF11A	51.592	4.39893	0.67443	6.52244	6.91722e-11	1.91868e-09
gene-ISLR2	153.719	-4.39934	0.674817	-6.51931	7.06322e-11	1.95652e-09
gene-SASS6	182.922	1.641	0.251725	6.51901	7.07751e-11	1.95782e-09
gene-SEL1L3	231.796	2.96461	0.454875	6.51742	7.15247e-11	1.97588e-09
gene-ANAPC1	476.52	1.59316	0.244809	6.50777	7.62762e-11	2.10158e-09
gene-STK26	209.038	2.97721	0.457486	6.50776	7.62807e-11	2.10158e-09
gene-SLC8A1	561.633	-3.20589	0.493075	-6.50184	7.93419e-11	2.18249e-09
gene-SFRP1	980.986	4.10326	0.631109	6.50167	7.94314e-11	2.18249e-09
gene-LOC105377379	26.0703	7.51174	1.15544	6.50118	7.96925e-11	2.18672e-09
gene-PCDH7	1599.8	-2.56829	0.395114	-6.50014	8.02469e-11	2.19898e-09
gene-MYBL1	335.106	-3.62348	0.55761	-6.49823	8.12711e-11	2.22406e-09
gene-LOC107984494	86.5347	3.69271	0.568494	6.49559	8.2706e-11	2.2603e-09
gene-P2RY1	60.5688	4.80026	0.739283	6.49313	8.40689e-11	2.29431e-09
gene-DBX1	223.102	-11.8223	1.82084	-6.49278	8.42649e-11	2.29431e-09
gene-SLC1A1	65.2398	2.89944	0.446567	6.49274	8.42876e-11	2.29431e-09
gene-DENND6B	92.4791	-2.99239	0.461012	-6.49091	8.53206e-11	2.31933e-09
gene-ST3GAL5	132.599	-2.10787	0.32504	-6.48497	8.87499e-11	2.40935e-09
gene-CEBPZ	295.784	2.38773	0.368784	6.47459	9.50678e-11	2.57744e-09
gene-EMSLR	30.2343	5.20906	0.804777	6.47268	9.62815e-11	2.60688e-09
gene-TUBB4A	142.92	-3.281	0.507076	-6.47044	9.772e-11	2.64232e-09
gene-MCM4	645.26	2.32527	0.359532	6.46749	9.96427e-11	2.69075e-09
gene-PLCB3	229.035	2.94855	0.45606	6.46526	1.01126e-10	2.7272e-09
gene-C16orf54	35.1427	7.76554	1.20155	6.46293	1.02695e-10	2.76585e-09
gene-GRIA1	1249.74	-3.1759	0.491444	-6.46238	1.03072e-10	2.77235e-09
gene-EPCAM	90.5377	4.39256	0.679948	6.46014	1.04608e-10	2.80995e-09
gene-PRDM14	28.4929	5.90649	0.914543	6.45841	1.05812e-10	2.83856e-09
gene-LINC00458	15.1817	9.11001	1.4108	6.45735	1.06553e-10	2.85471e-09
gene-TAF4B	179.144	2.7161	0.42081	6.45446	1.08606e-10	2.90589e-09
gene-TAF1D	502.159	2.39253	0.370784	6.45263	1.09927e-10	2.93737e-09
gene-IL4R	77.315	3.17894	0.493864	6.43686	1.21966e-10	3.25483e-09
gene-PAX6-AS1	122.139	-9.20622	1.43034	-6.43638	1.22353e-10	3.26089e-09
gene-TSR1	196.101	1.91396	0.297493	6.43363	1.24594e-10	3.31628e-09
gene-MGST1	237.387	3.97052	0.617606	6.42889	1.28535e-10	3.41673e-09
gene-APELA	77.9948	4.86269	0.757164	6.42224	1.34282e-10	3.56484e-09
gene-ADGRD1	49.7721	-4.51729	0.703539	-6.42081	1.35551e-10	3.59385e-09
gene-CDH11	1193.08	-1.96674	0.306552	-6.41568	1.40193e-10	3.71211e-09
gene-RFX8	49.4694	-4.4141	0.688398	-6.41214	1.43493e-10	3.79456e-09
gene-ZFP42	161.533	7.45122	1.16236	6.41042	1.45118e-10	3.83259e-09
gene-PUM3	349.573	1.69009	0.263736	6.40826	1.47189e-10	3.88226e-09
gene-MAML3	2816.97	-2.7213	0.42504	-6.40244	1.52914e-10	4.02591e-09
gene-ZNF215	124.532	2.67976	0.418561	6.40232	1.5303e-10	4.02591e-09
gene-PRPS2	115.441	2.42235	0.378377	6.40194	1.53412e-10	4.03076e-09
gene-FSTL4	434.654	-2.54657	0.398068	-6.39733	1.58116e-10	4.14902e-09
gene-JAG1	1855.24	-3.44142	0.538411	-6.39181	1.63931e-10	4.29608e-09
gene-KIAA0825	563.643	2.76234	0.432595	6.3855	1.70834e-10	4.47125e-09
gene-LRATD1	136.667	-2.7805	0.435649	-6.38243	1.74296e-10	4.55602e-09
gene-ST8SIA5	147.061	-4.44303	0.696581	-6.37834	1.7902e-10	4.67353e-09
gene-MIAT	944.351	-1.88701	0.295869	-6.37787	1.79572e-10	4.68196e-09
gene-SYCP2	68.138	-3.54629	0.556426	-6.37334	1.84961e-10	4.81629e-09
gene-NBPF15	195.503	-1.83519	0.288133	-6.36924	1.89968e-10	4.94039e-09
gene-NEURL1	44.9741	-5.33989	0.838539	-6.36809	1.91402e-10	4.97134e-09
gene-CASZ1	199.516	-3.15148	0.494908	-6.36781	1.91746e-10	4.97394e-09
gene-GINS1	192.694	2.01279	0.316397	6.3616	1.99666e-10	5.17161e-09
gene-VRK1	280.804	1.65854	0.260718	6.36144	1.99873e-10	5.17161e-09
gene-LOC105377303	39.9093	-8.97898	1.41169	-6.36044	2.01176e-10	5.19873e-09
gene-FBLN7	202.434	-4.00367	0.629663	-6.35843	2.03828e-10	5.26063e-09
gene-SNX30	310.609	-1.6543	0.260193	-6.35797	2.04437e-10	5.26967e-09
gene-ISL1	51.5423	-8.81969	1.38795	-6.35447	2.09153e-10	5.38443e-09
gene-GNA14	100.972	4.9166	0.773903	6.35299	2.11164e-10	5.42936e-09
gene-NREP-AS1	41.0874	-7.11018	1.11956	-6.35087	2.14102e-10	5.49799e-09
gene-SERINC5	249.08	2.11607	0.333225	6.35026	2.14948e-10	5.51277e-09
gene-ARHGEF25	73.9647	-3.21086	0.505845	-6.34752	2.18812e-10	5.60484e-09
gene-ZKSCAN1	709.487	-1.48261	0.233711	-6.34379	2.24176e-10	5.73502e-09
gene-ASXL2	499.302	1.33283	0.210336	6.33668	2.34768e-10	5.99847e-09
gene-RGS8	40.321	-4.94417	0.781643	-6.32536	2.52644e-10	6.44716e-09
gene-LOC102724227	37.5562	7.67138	1.21358	6.32127	2.59419e-10	6.61179e-09
gene-PPP1R9B	173.203	-2.19066	0.346692	-6.31875	2.63681e-10	6.71203e-09
gene-LRRC49	384.037	-1.78876	0.283156	-6.31723	2.66292e-10	6.77005e-09
gene-FAM222A	48.4844	-4.3804	0.693565	-6.31578	2.68807e-10	6.82548e-09
gene-RAD18	270.604	1.95545	0.30963	6.31543	2.6941e-10	6.8323e-09
gene-RUNDC3B	100.284	-3.16932	0.502052	-6.31273	2.74156e-10	6.94405e-09
gene-KIAA0895	96.7593	-3.38864	0.537179	-6.30822	2.82261e-10	7.14046e-09
gene-PDE4B	596.561	-3.08239	0.48878	-6.3063	2.85786e-10	7.2207e-09
gene-ZNF528	77.5764	-2.28228	0.362099	-6.30293	2.92074e-10	7.37045e-09
gene-KIF26B	181.469	-4.02302	0.6384	-6.30172	2.94366e-10	7.41911e-09
gene-KC6	240.423	-3.35699	0.532898	-6.29949	2.98624e-10	7.51715e-09
gene-LINC01619	414.976	-2.68963	0.427245	-6.29528	3.06842e-10	7.71449e-09
gene-GAB2	544.19	-3.01355	0.479114	-6.28983	3.1781e-10	7.98043e-09
gene-UGT3A2	39.4537	4.84647	0.771027	6.28574	3.26306e-10	8.1837e-09
gene-CPLX1	32.2248	-4.39797	0.699918	-6.28354	3.30946e-10	8.2899e-09
gene-LMBR1L	138.867	-2.40991	0.383544	-6.28329	3.31487e-10	8.29328e-09
gene-QSER1	1288.9	1.78887	0.284729	6.28269	3.32754e-10	8.31478e-09
gene-B3GALT5-AS1	37.9789	4.76075	0.757795	6.28238	3.33436e-10	8.32164e-09
gene-LINC00922	137.748	2.92985	0.466729	6.2774	3.44279e-10	8.58174e-09
gene-SLC7A11	142.216	3.71391	0.593032	6.26258	3.78656e-10	9.42714e-09
gene-MIS18BP1	321.587	2.27411	0.363217	6.26103	3.82435e-10	9.50963e-09
gene-RHBDF2	35.8325	4.95372	0.791456	6.259	3.87462e-10	9.62292e-09
gene-LOC101927483	23.9457	6.49292	1.03776	6.25668	3.93251e-10	9.75483e-09
gene-CDH1	220.652	7.47119	1.19458	6.25424	3.99445e-10	9.89644e-09
gene-LINC01014	25.1851	-8.80184	1.40765	-6.25288	4.02964e-10	9.97153e-09
gene-AMER2	97.5527	-7.76227	1.24197	-6.24996	4.10568e-10	1.01474e-08
gene-SLIT2	3041.43	-2.61335	0.418178	-6.24937	4.12113e-10	1.01646e-08
gene-MAPRE2	1033.9	-1.71496	0.274424	-6.24931	4.12262e-10	1.01646e-08
gene-CYB5A	86.6845	2.39828	0.384288	6.24085	4.35194e-10	1.07171e-08
gene-ACAP3	273.771	-3.0296	0.485635	-6.23843	4.41986e-10	1.08713e-08
gene-ABCA3	399.962	-2.48191	0.397965	-6.2365	4.47471e-10	1.09929e-08
gene-GRB7	16.8008	8.9431	1.43559	6.22958	4.67698e-10	1.1476e-08
gene-CELSR3	732.739	-2.48655	0.399195	-6.22892	4.69675e-10	1.15107e-08
gene-LINC00461	55.261	-5.40049	0.867068	-6.22845	4.71069e-10	1.1531e-08
gene-KCND3	210.207	-2.91055	0.46733	-6.22804	4.7232e-10	1.1537e-08
gene-MRPS27	454.739	1.41152	0.226642	6.22799	4.72442e-10	1.1537e-08
gene-GALNT6	19.5655	6.91873	1.11116	6.22657	4.76766e-10	1.16286e-08
gene-LINC01289	108.212	-8.63916	1.38831	-6.22279	4.88392e-10	1.1898e-08
gene-MXRA7	428.071	-2.00367	0.322203	-6.21866	5.01422e-10	1.22009e-08
gene-SNTG1	1309.28	-2.53456	0.407652	-6.21745	5.05312e-10	1.22809e-08
gene-ATP1A2	406.519	6.37363	1.02544	6.21552	5.11552e-10	1.24178e-08
gene-VPS13C	756.303	-1.57454	0.253382	-6.21408	5.16259e-10	1.25171e-08
gene-LYAR	125.318	2.65902	0.427949	6.2134	5.18491e-10	1.25563e-08
gene-SH2D3A	19.0159	6.45255	1.03887	6.21114	5.26013e-10	1.27234e-08
gene-STEAP2	129.093	2.32753	0.375042	6.20603	5.43392e-10	1.31282e-08
gene-EZR	558.133	2.45345	0.395496	6.20348	5.52282e-10	1.33195e-08
gene-LOC101927484	33.4907	-8.86719	1.42941	-6.20338	5.52616e-10	1.33195e-08
gene-GPRIN1	132.704	-2.52691	0.407451	-6.20174	5.58416e-10	1.34435e-08
gene-SMUG1	195.7	-3.21752	0.51895	-6.20007	5.64389e-10	1.35576e-08
gene-GJA1	754.415	4.35316	0.702118	6.20004	5.64483e-10	1.35576e-08
gene-NUP54	346.928	1.43814	0.232153	6.19478	5.83679e-10	1.40021e-08
gene-LAD1	21.8343	7.78028	1.25605	6.19426	5.8559e-10	1.40315e-08
gene-TSC22D3	55.6465	-3.35343	0.541682	-6.19077	5.98706e-10	1.43223e-08
gene-SOX3	209.113	-3.25343	0.525539	-6.19066	5.9913e-10	1.43223e-08
gene-TIMP2	512.537	-1.92057	0.310248	-6.19044	5.99971e-10	1.43256e-08
gene-SMARCA2	206.185	-2.85815	0.461893	-6.18791	6.0969e-10	1.45407e-08
gene-SESN3	1656.01	-3.09993	0.501104	-6.1862	6.16309e-10	1.46738e-08
gene-LINC02511	196.634	-3.49033	0.564221	-6.1861	6.1671e-10	1.46738e-08
gene-PRKAR1B	154.265	3.14634	0.508839	6.18337	6.27464e-10	1.49123e-08
gene-MLLT11	448.228	-3.03505	0.491491	-6.17519	6.60841e-10	1.56873e-08
gene-MFGE8	284.458	3.58303	0.580368	6.17373	6.66972e-10	1.58145e-08
gene-MEIS3	146.902	-2.745	0.444652	-6.17337	6.6851e-10	1.58325e-08
gene-ENPEP	141.886	-3.48182	0.564113	-6.17219	6.73496e-10	1.59321e-08
gene-EPHA5	569.246	-3.06947	0.497374	-6.17134	6.77133e-10	1.59996e-08
gene-COL3A1	249.136	-7.89254	1.28233	-6.15486	7.51447e-10	1.7735e-08
gene-LOC105370469	60.4419	-4.27298	0.694421	-6.1533	7.58883e-10	1.78898e-08
gene-FGD3	90.8506	-3.7648	0.611952	-6.15211	7.64597e-10	1.80037e-08
gene-HES6	75.7715	-4.29841	0.699317	-6.14659	7.91683e-10	1.86201e-08
gene-NATD1	63.49	-2.64627	0.431569	-6.13175	8.69156e-10	2.04187e-08
gene-RFC1	420.821	1.84551	0.30113	6.12863	8.86381e-10	2.07994e-08
gene-ARMH4	549.328	-1.86951	0.305394	-6.12165	9.26137e-10	2.17073e-08
gene-MACO1	305.894	-1.40784	0.230191	-6.11596	9.59764e-10	2.24697e-08
gene-CPEB4	414.714	-2.17396	0.355517	-6.11492	9.66044e-10	2.25908e-08
gene-CNOT1	1429.15	1.03775	0.169753	6.11329	9.75996e-10	2.27974e-08
gene-CD47	364.444	-1.95575	0.320025	-6.11123	9.88673e-10	2.30671e-08
gene-ZNF781	77.3679	-3.14372	0.514626	-6.10875	1.00413e-09	2.3401e-08
gene-OSBPL6	249.248	-2.16574	0.354846	-6.10331	1.03893e-09	2.41845e-08
gene-LOC105379080	363.705	-4.10468	0.673058	-6.09856	1.07028e-09	2.48858e-08
gene-RUFY3	877.052	-1.74014	0.28555	-6.094	1.10125e-09	2.55767e-08
gene-CENPI	259.597	2.02533	0.332426	6.09257	1.1111e-09	2.57763e-08
gene-NAA38	162.692	-2.12351	0.348759	-6.08877	1.13781e-09	2.6366e-08
gene-GRTP1	50.0185	3.82064	0.628934	6.0748	1.24145e-09	2.8735e-08
gene-PHF24	82.998	-5.29089	0.871167	-6.07334	1.25276e-09	2.89639e-08
gene-LOC105378031	69.6128	3.37634	0.55611	6.07134	1.26846e-09	2.92937e-08
gene-VSX2	33.1773	-8.15136	1.34277	-6.07057	1.27459e-09	2.9402e-08
gene-ZBTB18	272.169	-2.81588	0.463917	-6.06979	1.28079e-09	2.95117e-08
gene-LOC105373409	20.2682	7.71114	1.27051	6.06935	1.28429e-09	2.95589e-08
gene-RBPMS2	189.666	3.82001	0.629555	6.06779	1.2968e-09	2.98133e-08
gene-LRMDA	608.404	-3.66263	0.604044	-6.06352	1.33171e-09	3.05814e-08
gene-MVP	44.5037	-4.30667	0.710384	-6.06246	1.34057e-09	3.07502e-08
gene-PLAGL1	381.577	-3.67987	0.607041	-6.06197	1.34463e-09	3.08089e-08
gene-NPR1	29.0472	5.85551	0.966031	6.06142	1.34929e-09	3.08809e-08
gene-IL7	124.808	-2.20034	0.363021	-6.06119	1.35114e-09	3.08886e-08
gene-RYR3	190.726	-2.15646	0.356015	-6.05722	1.38494e-09	3.16259e-08
gene-ARNT2	685.777	-1.88836	0.311984	-6.05274	1.42405e-09	3.24827e-08
gene-DAZL	18.9302	8.79222	1.45324	6.05006	1.44789e-09	3.29896e-08
gene-D21S2088E	26.5905	7.47558	1.23631	6.04668	1.4786e-09	3.36518e-08
gene-STYX	243.174	2.0834	0.344605	6.04576	1.4871e-09	3.38076e-08
gene-SLC25A48	207.502	-3.39045	0.561797	-6.03501	1.58948e-09	3.60948e-08
gene-FXYD5	36.206	5.08717	0.843767	6.02912	1.64856e-09	3.73949e-08
gene-GNL3L	413.015	1.35519	0.224841	6.02732	1.66698e-09	3.77707e-08
gene-MTURN	212.312	-2.53112	0.420019	-6.02621	1.6785e-09	3.79895e-08
gene-LRPPRC	1166.48	1.48432	0.246549	6.02037	1.74015e-09	3.93414e-08
gene-NAV1	248.73	-2.09477	0.348027	-6.01898	1.75515e-09	3.96005e-08
gene-PTCHD4	900.15	-2.86786	0.476471	-6.01895	1.7555e-09	3.96005e-08
gene-KLKB1	21.6648	4.57907	0.761443	6.01367	1.81364e-09	4.0867e-08
gene-EVI5L	119.76	-2.10027	0.349424	-6.01067	1.8476e-09	4.15863e-08
gene-LOC100288798	352.933	2.37826	0.395708	6.01014	1.85366e-09	4.16766e-08
gene-ACTL6B	46.4832	-4.78195	0.795709	-6.00966	1.8591e-09	4.1753e-08
gene-ME3	682.432	-2.70834	0.450703	-6.00915	1.86499e-09	4.18394e-08
gene-KIF14	216.284	1.75448	0.292036	6.00775	1.8811e-09	4.21544e-08
gene-KCNK2	155.558	-4.87923	0.812212	-6.00734	1.88597e-09	4.22172e-08
gene-ZDHHC23	32.262	4.18217	0.696413	6.0053	1.90978e-09	4.27034e-08
gene-WLS	60.1278	-4.60894	0.767508	-6.00507	1.91246e-09	4.27165e-08
gene-KIAA1324	51.5857	-3.5438	0.590566	-6.00067	1.96501e-09	4.38422e-08
gene-TNFAIP8	160.202	2.65649	0.442738	6.00013	1.97161e-09	4.39416e-08
gene-KIRREL3	944.192	-3.05398	0.509163	-5.99804	1.9971e-09	4.44611e-08
gene-FAM89B	93.5346	-2.9626	0.494018	-5.99695	2.01064e-09	4.47137e-08
gene-NYAP1	53.7588	-3.88481	0.647845	-5.99651	2.01609e-09	4.47862e-08
gene-IRX1	240.812	-3.95812	0.660219	-5.99516	2.03281e-09	4.51084e-08
gene-ZNF732	235.59	3.22998	0.539143	5.99097	2.08599e-09	4.62384e-08
gene-HIP1R	169.519	-3.78612	0.632347	-5.98741	2.13203e-09	4.72076e-08
gene-EYS	268.698	-2.86134	0.478049	-5.98546	2.15782e-09	4.77269e-08
gene-TRIM9	201.232	-2.7508	0.459927	-5.98096	2.21829e-09	4.90068e-08
gene-C6orf141	22.6506	5.56072	0.929767	5.98077	2.22092e-09	4.90068e-08
gene-JADE2	92.9932	4.74288	0.793042	5.98062	2.22289e-09	4.90068e-08
gene-CREBRF	89.293	-3.01561	0.504618	-5.97602	2.28649e-09	5.03474e-08
gene-LNCPRESS1	21.6208	8.64202	1.44615	5.97587	2.28863e-09	5.03474e-08
gene-BRCA1	332.669	1.64499	0.275301	5.97525	2.29741e-09	5.04861e-08
gene-LOC105377862	201.052	3.25643	0.545038	5.97469	2.30533e-09	5.06057e-08
gene-TERF2IP	512.42	-3.03681	0.508376	-5.97355	2.32146e-09	5.09051e-08
gene-NCAPG2	314.719	1.92604	0.322442	5.97328	2.32534e-09	5.09353e-08
gene-MAFA	51.2076	-8.51216	1.42539	-5.97182	2.34624e-09	5.13382e-08
gene-APOE	193.455	6.45892	1.08162	5.97153	2.35033e-09	5.13727e-08
gene-SEMA6A	1269.53	1.80085	0.301598	5.97102	2.35779e-09	5.14805e-08
gene-PTCH1	938.003	-2.86653	0.48022	-5.96921	2.38408e-09	5.19989e-08
gene-RTL8C	205.788	-2.02295	0.338934	-5.96857	2.39336e-09	5.21457e-08
gene-WDR86	444.571	-3.87052	0.648756	-5.96606	2.43056e-09	5.28996e-08
gene-TXLNG	269.165	1.79816	0.301533	5.96338	2.47071e-09	5.37163e-08
gene-ZNF483	348.857	2.36143	0.396029	5.96277	2.48005e-09	5.38618e-08
gene-DENND1B	300.401	-1.57898	0.264888	-5.96095	2.50772e-09	5.43763e-08
gene-ECPAS	854.986	1.31862	0.221212	5.96086	2.50906e-09	5.43763e-08
gene-STAC	175.65	2.28224	0.383017	5.9586	2.54401e-09	5.50752e-08
gene-NAA15	858.359	1.63408	0.274361	5.95593	2.58593e-09	5.59235e-08
gene-CLDN6	309.957	7.43716	1.24898	5.95458	2.60734e-09	5.63268e-08
gene-DUSP26	41.3765	-4.03816	0.678279	-5.95354	2.62406e-09	5.66281e-08
gene-VSTM2L	71.1668	-3.836	0.645073	-5.94661	2.73751e-09	5.90141e-08
gene-C12orf60	58.1835	2.65287	0.446263	5.94463	2.77076e-09	5.96678e-08
gene-PEAK1	1031.16	1.52988	0.257411	5.94334	2.79269e-09	6.00767e-08
gene-UNC13A	496.672	1.41873	0.238751	5.94229	2.8106e-09	6.03984e-08
gene-MGAT4A	110.599	-2.09363	0.35253	-5.93885	2.87026e-09	6.16154e-08
gene-PIM2	143.207	2.66697	0.449163	5.93765	2.89142e-09	6.19382e-08
gene-VIM	1375.63	-2.92125	0.491989	-5.93764	2.8916e-09	6.19382e-08
gene-NSUN2	300.446	1.24899	0.210357	5.93748	2.89439e-09	6.19382e-08
gene-DDX10	651.425	1.40527	0.236869	5.9327	2.97993e-09	6.36812e-08
gene-B3GALT5	80.4186	5.27062	0.888419	5.93258	2.98208e-09	6.36812e-08
gene-CRAT	79.2636	-2.64731	0.446251	-5.93232	2.98687e-09	6.37169e-08
gene-KRT18	242.722	4.05462	0.683865	5.92898	3.04828e-09	6.49589e-08
gene-TTK	243.73	2.22719	0.375659	5.92876	3.05225e-09	6.49756e-08
gene-HMCN2	68.202	3.47093	0.585651	5.92662	3.09243e-09	6.57624e-08
gene-RIPOR1	130.778	-2.36481	0.399066	-5.92585	3.10688e-09	6.6001e-08
gene-SORCS3	1647.9	-3.67108	0.620119	-5.91995	3.2204e-09	6.82731e-08
gene-NAP1L1	1762.86	1.02862	0.173755	5.91994	3.22053e-09	6.82731e-08
gene-FLT1	342.854	7.0451	1.19074	5.91657	3.28734e-09	6.96172e-08
gene-LOC401021	100.177	-9.82267	1.66125	-5.91282	3.36307e-09	7.10906e-08
gene-KIF5C	851.756	-1.96254	0.331916	-5.91278	3.36388e-09	7.10906e-08
gene-HES4	50.9754	-8.12572	1.37608	-5.90498	3.52696e-09	7.44601e-08
gene-METRN	190.096	-2.89993	0.491584	-5.89915	3.65384e-09	7.70591e-08
gene-RALGDS	383.814	-2.24235	0.380127	-5.89897	3.65778e-09	7.70624e-08
gene-KCNC1	119.471	-3.70461	0.628429	-5.89503	3.74613e-09	7.88425e-08
gene-MCM8	166.202	1.5231	0.258424	5.89379	3.77439e-09	7.93556e-08
gene-ORC3	385.193	1.29358	0.219528	5.89254	3.80312e-09	7.98772e-08
gene-FOXM1	189.078	1.7891	0.303664	5.8917	3.82233e-09	8.01983e-08
gene-TICRR	271.784	2.24703	0.381563	5.88901	3.88512e-09	8.1432e-08
gene-STAR	37.6577	-2.90216	0.492832	-5.88874	3.89162e-09	8.14846e-08
gene-ZNF226	261.696	-1.40197	0.238093	-5.88832	3.90149e-09	8.16075e-08
gene-GREB1	1782.59	-2.63629	0.447887	-5.88606	3.95515e-09	8.26453e-08
gene-ARRB1	264.544	-2.65812	0.451855	-5.88269	4.03662e-09	8.42317e-08
gene-CARD11	53.208	5.07562	0.862824	5.88257	4.03932e-09	8.42317e-08
gene-CRTC3	132.391	-2.82906	0.48141	-5.87661	4.18747e-09	8.72319e-08
gene-RAD54B	298.632	2.22687	0.379006	5.87556	4.21412e-09	8.76975e-08
gene-FIRRE	718.553	2.34731	0.399753	5.87191	4.30815e-09	8.9563e-08
gene-GRB14	82.8913	4.73734	0.807357	5.86771	4.41861e-09	9.1766e-08
gene-ZNF883	114.088	2.25921	0.38518	5.86534	4.48219e-09	9.29918e-08
gene-SLC29A1	233.201	3.56494	0.608164	5.8618	4.57877e-09	9.48991e-08
gene-HTR7	92.4384	4.68559	0.799623	5.85975	4.63554e-09	9.59783e-08
gene-EARS2	173.837	1.71082	0.292192	5.85513	4.76651e-09	9.859e-08
gene-DUSP6	911.04	3.55613	0.607621	5.85254	4.84123e-09	1.00021e-07
gene-AKR1C1	47.4187	-4.53805	0.775418	-5.85239	4.84548e-09	1.00021e-07
gene-ZNF519	461.504	1.80532	0.308642	5.84924	4.93834e-09	1.01835e-07
gene-FAM169A	509.393	1.87683	0.320938	5.84795	4.97666e-09	1.02425e-07
gene-LOC105377448	62.8193	-4.81354	0.823117	-5.84794	4.97699e-09	1.02425e-07
gene-CCDC50	535.937	-1.69522	0.290024	-5.84511	5.06248e-09	1.04017e-07
gene-ZBTB20	1258.86	-2.79148	0.477582	-5.84504	5.06454e-09	1.04017e-07
gene-FMNL3	144.197	1.7633	0.301734	5.84391	5.09895e-09	1.04618e-07
gene-FKBP9	174.299	-2.23353	0.382247	-5.84316	5.12197e-09	1.04985e-07
gene-KCNK3	66.7037	-6.3186	1.08177	-5.841	5.18892e-09	1.06251e-07
gene-MACC1	51.8611	4.75259	0.813827	5.8398	5.22639e-09	1.06911e-07
gene-CDH24	392.288	-2.50117	0.428492	-5.83716	5.3099e-09	1.0851e-07
gene-NEUROG1	194.623	-11.525	1.97472	-5.83629	5.33772e-09	1.0897e-07
gene-PAK5	278.53	-2.71335	0.465025	-5.83485	5.38393e-09	1.09803e-07
gene-LINC01930	34.7412	-7.38581	1.26778	-5.82578	5.68463e-09	1.1582e-07
gene-CTNND2	3991.43	-2.9324	0.503539	-5.82357	5.76032e-09	1.17245e-07
gene-C22orf23	70.206	-2.40401	0.412948	-5.82159	5.8292e-09	1.18529e-07
gene-SCRG1	86.8073	-3.89455	0.66904	-5.82111	5.84595e-09	1.18751e-07
gene-ZNF121	562.807	1.85425	0.318808	5.8162	6.02004e-09	1.22166e-07
gene-ZSCAN10	183.249	9.34739	1.60733	5.81548	6.04596e-09	1.2257e-07
gene-CREG2	39.9669	-4.30519	0.740379	-5.81485	6.06886e-09	1.22912e-07
gene-LOC105375153	59.9787	-2.99515	0.515136	-5.8143	6.08869e-09	1.23192e-07
gene-LRCH2	256.801	-1.70893	0.294526	-5.8023	6.54101e-09	1.32213e-07
gene-WNT2B	72.1056	-3.00789	0.518465	-5.80153	6.57111e-09	1.3269e-07
gene-NAA50	838.612	2.12747	0.366734	5.80114	6.58661e-09	1.32871e-07
gene-TTF2	289.334	2.01839	0.347978	5.80033	6.61827e-09	1.33378e-07
gene-GPR155	133.456	-2.56372	0.442267	-5.79678	6.76017e-09	1.35892e-07
gene-NEURL1B	180.458	-2.61432	0.450998	-5.79674	6.76157e-09	1.35892e-07
gene-AP1M1	166.349	-1.60846	0.277478	-5.79671	6.763e-09	1.35892e-07
gene-LINC02664	36.2042	-5.03815	0.869424	-5.79481	6.84001e-09	1.37305e-07
gene-PCSK1N	64.3093	-6.2746	1.08325	-5.79241	6.93848e-09	1.39144e-07
gene-DCLK1	1658.25	-2.9408	0.508053	-5.78837	7.10718e-09	1.42388e-07
gene-LNCPRESS2	376.878	11.3757	1.96632	5.78526	7.24006e-09	1.44908e-07
gene-PPFIBP2	105.674	2.13049	0.368297	5.78471	7.26377e-09	1.4524e-07
gene-LOC101927179	85.4606	1.96079	0.338998	5.78407	7.29167e-09	1.45643e-07
gene-BUB1	411.622	2.37593	0.410783	5.78391	7.29822e-09	1.45643e-07
gene-CACNB3	84.8211	-2.26812	0.392257	-5.78222	7.37199e-09	1.46972e-07
gene-GLRX	64.0901	-3.77053	0.652523	-5.77839	7.54205e-09	1.50216e-07
gene-FOXN3	1512.56	1.77398	0.307153	5.77555	7.67006e-09	1.52616e-07
gene-VWDE	73.8626	3.83363	0.66389	5.77449	7.71854e-09	1.53431e-07
gene-LPAR4	44.6591	3.33742	0.578098	5.77311	7.78205e-09	1.54543e-07
gene-ADAMTSL1	222.143	-2.40108	0.415995	-5.77188	7.839e-09	1.55523e-07
gene-NEIL3	54.9355	2.20342	0.381845	5.77046	7.90561e-09	1.56692e-07
gene-SOX6	225.408	-3.97814	0.689919	-5.76609	8.11296e-09	1.60646e-07
gene-ZHX3	341.41	-1.47661	0.256159	-5.76444	8.193e-09	1.62074e-07
gene-PIEZO2	466.111	2.51766	0.436817	5.76366	8.23111e-09	1.62546e-07
gene-GPR83	30.5324	-4.71534	0.818121	-5.76362	8.23282e-09	1.62546e-07
gene-LINC00428	68.322	8.71279	1.51194	5.76264	8.28076e-09	1.63335e-07
gene-SLC14A2	47.5613	-4.70888	0.817442	-5.76051	8.3858e-09	1.65247e-07
gene-ADAMTS20	275.162	2.7194	0.472238	5.75855	8.48395e-09	1.66976e-07
gene-PNMA2	212.586	-2.40348	0.417384	-5.75843	8.48991e-09	1.66976e-07
gene-PPRC1	336.02	1.68196	0.292222	5.75578	8.6242e-09	1.69454e-07
gene-HSPA4	735.154	1.66855	0.289954	5.75453	8.6883e-09	1.7055e-07
gene-RCC1	239.821	2.15944	0.375296	5.75396	8.71767e-09	1.70962e-07
gene-SMYD2	198.049	-2.89627	0.503607	-5.75106	8.86875e-09	1.73758e-07
gene-PPM1K	185.171	-2.04904	0.356316	-5.75062	8.89164e-09	1.74039e-07
gene-DCTN3	59.1454	-2.67658	0.465472	-5.75024	8.9116e-09	1.74263e-07
gene-LOC339166	74.2366	-5.27091	0.917026	-5.74783	9.03969e-09	1.76598e-07
gene-FAM83F	39.5561	5.8093	1.01195	5.74069	9.42893e-09	1.84026e-07
gene-ANKRD36C	601.296	-1.58659	0.27642	-5.73978	9.48003e-09	1.84847e-07
gene-POU2F2	200.338	-3.28545	0.573489	-5.72888	1.01094e-08	1.96931e-07
gene-CBX8	38.8484	-4.40602	0.769485	-5.72594	1.02862e-08	2.00183e-07
gene-PAICS	1188.02	2.09156	0.365413	5.72382	1.04156e-08	2.0251e-07
gene-KCNG3	28.3571	6.03984	1.05533	5.72317	1.04554e-08	2.0309e-07
gene-CD9	24.9028	5.36347	0.9377	5.71982	1.06637e-08	2.06938e-07
gene-ATP10D	153.358	-3.07796	0.538141	-5.71962	1.06764e-08	2.06989e-07
gene-MIR9-3HG	46.295	-4.51878	0.790383	-5.7172	1.08295e-08	2.09757e-07
gene-CPNE8	252.287	1.90066	0.332572	5.71503	1.09685e-08	2.12248e-07
gene-LHX3	17.7379	-7.69239	1.34623	-5.71403	1.10333e-08	2.133e-07
gene-WFIKKN1	39.6881	-3.93602	0.68888	-5.71365	1.10581e-08	2.13578e-07
gene-EPB41L4B	132.768	2.17027	0.380212	5.70805	1.14275e-08	2.20503e-07
gene-ALK	713.892	-5.22942	0.916215	-5.70763	1.14558e-08	2.20841e-07
gene-ITPR2	581.249	2.10154	0.368247	5.70688	1.15067e-08	2.21613e-07
gene-ANKRD44	141.741	-2.13574	0.374355	-5.7051	1.16272e-08	2.23723e-07
gene-LOC105378308	13.3572	8.89059	1.56059	5.69693	1.21981e-08	2.34487e-07
gene-LOC105374122	323.534	-2.49737	0.438585	-5.69416	1.23981e-08	2.38107e-07
gene-LOC112267883	18.6406	3.96568	0.696519	5.69358	1.24406e-08	2.38698e-07
gene-PHETA1	60.891	-2.19107	0.384863	-5.69313	1.24734e-08	2.39103e-07
gene-ALDH1A2	67.1572	-4.75337	0.834973	-5.69285	1.24937e-08	2.39267e-07
gene-LPAR3	45.8647	5.49419	0.965153	5.69256	1.25149e-08	2.39448e-07
gene-TRIP10	111.56	2.94003	0.516548	5.6917	1.25781e-08	2.40433e-07
gene-LOC642366	27.6432	-8.16373	1.43455	-5.6908	1.26448e-08	2.41481e-07
gene-SH3D19	652.021	2.37188	0.416902	5.68931	1.27554e-08	2.43365e-07
gene-ZC3HAV1	361.74	1.75757	0.309231	5.6837	1.31814e-08	2.5105e-07
gene-TMEM8B	172.407	-1.84498	0.324609	-5.68368	1.31827e-08	2.5105e-07
gene-RGS7	1035.14	-3.67211	0.646161	-5.68297	1.32378e-08	2.51732e-07
gene-CHST6	54.5068	3.65836	0.64376	5.6828	1.32509e-08	2.51732e-07
gene-DEPDC1	193.306	2.46236	0.433305	5.68274	1.32556e-08	2.51732e-07
gene-MGST2	92.4319	-2.06587	0.363556	-5.68241	1.3281e-08	2.51982e-07
gene-LOC105374701	38.3909	-7.89368	1.38951	-5.68089	1.33993e-08	2.5399e-07
gene-AP1M2	20.1215	6.59514	1.16164	5.67743	1.36737e-08	2.5895e-07
gene-VRTN	154.105	8.12638	1.43189	5.6753	1.38447e-08	2.61888e-07
gene-ZNF66	222.517	2.82794	0.4983	5.67518	1.38545e-08	2.61888e-07
gene-IL1RAPL1	508.489	-2.88485	0.508445	-5.67387	1.39606e-08	2.63649e-07
gene-LOC107987011	58.0957	-4.64441	0.819007	-5.67079	1.42141e-08	2.6819e-07
gene-CCDC60	198.346	-4.62141	0.815183	-5.66917	1.43494e-08	2.70492e-07
gene-LINC00632	216.073	-3.62667	0.639752	-5.66887	1.43743e-08	2.70604e-07
gene-PDE7B	66.359	-5.21747	0.920386	-5.66878	1.43819e-08	2.70604e-07
gene-SCG2	673.626	-3.59964	0.635878	-5.66089	1.50593e-08	2.83076e-07
gene-BMP7	281.479	-3.35693	0.59302	-5.66074	1.50724e-08	2.83076e-07
gene-CLRN1	127.477	-6.95166	1.22825	-5.65983	1.51527e-08	2.84322e-07
gene-CHAF1A	309.257	1.93407	0.341772	5.65896	1.52292e-08	2.85496e-07
gene-VAX2	89.3234	-5.69909	1.00735	-5.65752	1.53575e-08	2.87636e-07
gene-STX12	181.14	-1.98007	0.350353	-5.65164	1.58921e-08	2.97376e-07
gene-RNF125	33.4604	3.28192	0.581281	5.64601	1.64211e-08	3.06993e-07
gene-SPINT2	96.0888	2.23454	0.395902	5.64418	1.6597e-08	3.09998e-07
gene-MASTL	129.195	1.75331	0.310859	5.6402	1.69852e-08	3.16958e-07
gene-NTM	1054.96	2.86506	0.508081	5.63899	1.71054e-08	3.18871e-07
gene-TRDN	58.3536	5.39826	0.957334	5.63885	1.71189e-08	3.18871e-07
gene-PHOX2B	146.341	-10.6957	1.89736	-5.63711	1.72924e-08	3.21809e-07
gene-FAM27E4	39.1686	-4.9503	0.878276	-5.63638	1.73657e-08	3.22879e-07
gene-LOC102724832	261.771	-2.31758	0.411233	-5.63569	1.74357e-08	3.23885e-07
gene-MXI1	193.636	-1.85503	0.329199	-5.63499	1.75073e-08	3.24919e-07
gene-LOC101929534	20.9158	5.64963	1.00303	5.63256	1.7755e-08	3.29218e-07
gene-DNAJC6	400.801	-1.82047	0.323375	-5.62959	1.80638e-08	3.34639e-07
gene-NOL4L	487.665	-1.73873	0.308899	-5.6288	1.81469e-08	3.35874e-07
gene-ZDHHC14	430.219	2.17586	0.387004	5.62232	1.88415e-08	3.48413e-07
gene-NEAT1	1613.69	-3.36264	0.598111	-5.6221	1.88654e-08	3.4854e-07
gene-TFDP1	285.069	1.28931	0.229362	5.62129	1.8954e-08	3.49778e-07
gene-LASP1	403.445	1.70735	0.303736	5.62117	1.89666e-08	3.49778e-07
gene-WWC2	801.253	1.73016	0.30786	5.61996	1.91004e-08	3.51927e-07
gene-CALCOCO1	177.17	-3.06174	0.545399	-5.61377	1.97967e-08	3.64328e-07
gene-CFLAR	253.956	-1.72048	0.306482	-5.61366	1.98092e-08	3.64328e-07
gene-SIPA1L1	1099.6	2.13771	0.380971	5.61122	2.00902e-08	3.68964e-07
gene-C20orf194	448.212	-1.69176	0.3015	-5.61116	2.00974e-08	3.68964e-07
gene-POU3F4	43.6226	-5.37502	0.958047	-5.6104	2.0186e-08	3.70258e-07
gene-NOVA2	271.817	-2.51753	0.448914	-5.60804	2.04626e-08	3.74994e-07
gene-FZD1	57.6086	-3.77044	0.672847	-5.6037	2.09818e-08	3.84164e-07
gene-TERT	51.3724	4.65753	0.831185	5.60348	2.10085e-08	3.84309e-07
gene-PROS1	164.478	-2.41048	0.430835	-5.5949	2.20748e-08	4.03453e-07
gene-WDR43	517.959	1.53672	0.274708	5.59401	2.21885e-08	4.05169e-07
gene-CDC6	213.74	2.41044	0.431015	5.59248	2.23854e-08	4.08399e-07
gene-SOS2	342.641	-1.53822	0.27537	-5.58603	2.32321e-08	4.23467e-07
gene-ADAMTS8	40.3548	4.55159	0.814933	5.58523	2.33387e-08	4.25032e-07
gene-B4GALNT1	77.0941	-6.28573	1.12586	-5.58302	2.36371e-08	4.30082e-07
gene-PTCHD1-AS	240.25	2.66622	0.478135	5.57629	2.45705e-08	4.46667e-07
gene-NKAIN4	30.7086	-5.82794	1.0452	-5.57593	2.46207e-08	4.47182e-07
gene-SRL	28.7768	-5.68247	1.01918	-5.57553	2.46781e-08	4.47826e-07
gene-AMD1	621.938	2.08988	0.37486	5.57508	2.47415e-08	4.48577e-07
gene-ZBTB2	153.893	1.4313	0.256866	5.57217	2.51589e-08	4.55739e-07
gene-SMARCD3	116.721	-2.65998	0.477473	-5.57095	2.53349e-08	4.58521e-07
gene-PPAT	274.63	2.17034	0.389608	5.57057	2.53911e-08	4.59132e-07
gene-PIK3R1	687.016	-2.71631	0.487847	-5.56795	2.57759e-08	4.65677e-07
gene-CXCR4	79.2735	-6.01296	1.08013	-5.5669	2.59309e-08	4.68063e-07
gene-MGAT3	174.341	-1.70331	0.306052	-5.56542	2.61516e-08	4.7163e-07
gene-PCSK5	494.925	2.48058	0.445726	5.56524	2.61785e-08	4.71699e-07
gene-GNPNAT1	170.289	2.15698	0.387662	5.56407	2.63557e-08	4.74473e-07
gene-IFITM1	30.3955	7.51174	1.35069	5.5614	2.67615e-08	4.81353e-07
gene-VAMP2	88.7696	-2.04198	0.367382	-5.5582	2.72575e-08	4.89843e-07
gene-SUSD1	149.856	-2.28479	0.411126	-5.55739	2.73837e-08	4.91367e-07
gene-PTPRH	38.1674	-6.32603	1.13832	-5.55735	2.73904e-08	4.91367e-07
gene-ZNF385B	253.716	3.3291	0.599101	5.55682	2.7473e-08	4.92416e-07
gene-RNF150	1395.61	-2.50291	0.450486	-5.55601	2.76007e-08	4.9427e-07
gene-SLC9A3R1	142.636	2.4307	0.437618	5.5544	2.78572e-08	4.98427e-07
gene-DMTN	43.5038	-6.97751	1.25641	-5.55354	2.79947e-08	5.00449e-07
gene-DENND1C	18.9906	5.3371	0.961235	5.55234	2.81872e-08	5.03449e-07
gene-CRTAC1	94.4927	-3.07971	0.5549	-5.55002	2.85632e-08	5.09599e-07
gene-GADD45G	40.0173	-5.21296	0.939288	-5.54991	2.85815e-08	5.09599e-07
gene-RFC3	858.052	1.65648	0.298483	5.54966	2.8623e-08	5.09894e-07
gene-HOXA-AS3	67.6154	-9.55032	1.72196	-5.54618	2.91975e-08	5.19674e-07
gene-TMPRSS2	22.8387	6.09205	1.09986	5.53894	3.04315e-08	5.41166e-07
gene-GALNT14	248.589	2.70389	0.488267	5.53773	3.06419e-08	5.44433e-07
gene-SDK1	2257.66	-2.38121	0.430097	-5.53644	3.08686e-08	5.47985e-07
gene-ZNF217	314.624	1.89911	0.343102	5.53513	3.10994e-08	5.51601e-07
gene-DIO3	35.399	-7.38198	1.3342	-5.53287	3.15035e-08	5.58285e-07
gene-ZSCAN1	38.4273	-4.96751	0.898382	-5.5294	3.21337e-08	5.68958e-07
gene-YES1	438.539	1.53132	0.276996	5.52833	3.23299e-08	5.71937e-07
gene-IFITM2	67.9138	2.76844	0.501033	5.52548	3.28589e-08	5.80792e-07
gene-EML6	228.42	-2.00936	0.363741	-5.52416	3.31065e-08	5.84662e-07
gene-HIP1	700.701	1.31684	0.238439	5.52274	3.33745e-08	5.88886e-07
gene-MVB12B	668.151	-1.9843	0.359354	-5.52184	3.35477e-08	5.9108e-07
gene-TESMIN	37.0668	3.67168	0.664945	5.52179	3.35568e-08	5.9108e-07
gene-HOXB-AS1	32.6188	-7.70758	1.39643	-5.51947	3.40021e-08	5.98408e-07
gene-RAB30	369.751	-2.52298	0.457519	-5.51449	3.49798e-08	6.15085e-07
gene-ESCO1	337.033	1.31643	0.23875	5.51384	3.51089e-08	6.16823e-07
gene-LOC107986712	73.1086	-3.40655	0.618048	-5.51179	3.55208e-08	6.23523e-07
gene-TTLL7	568.627	-2.53669	0.460308	-5.51085	3.57114e-08	6.26331e-07
gene-ATP6V0E2-AS1	30.1624	-3.92669	0.712575	-5.51056	3.57695e-08	6.2681e-07
gene-RTL8B	56.5062	-2.72252	0.494128	-5.50975	3.5934e-08	6.29154e-07
gene-ZIC2	249.875	5.32068	0.966237	5.5066	3.65831e-08	6.39969e-07
gene-MARCHF9	84.3959	-3.06788	0.557558	-5.50235	3.7476e-08	6.55027e-07
gene-GFOD1	224.042	2.14619	0.390113	5.50144	3.76696e-08	6.57848e-07
gene-TSPAN14	690.735	-1.28433	0.233475	-5.50094	3.77766e-08	6.59153e-07
gene-ST8SIA3	293.997	-3.29647	0.5993	-5.50054	3.78634e-08	6.60104e-07
gene-RIF1	1122	1.37342	0.249738	5.49943	3.8102e-08	6.63697e-07
gene-MYO16-2	20.0131	-7.62277	1.38657	-5.49759	3.85025e-08	6.70101e-07
gene-HDAC6	361.872	-1.59779	0.290701	-5.49634	3.87757e-08	6.74282e-07
gene-RNF144A	564.436	-1.93823	0.353092	-5.4893	4.03529e-08	7.0111e-07
gene-GPC2	158.611	-2.70194	0.492738	-5.48352	4.16938e-08	7.23792e-07
gene-RGS16	177.948	-3.39984	0.620096	-5.48277	4.18723e-08	7.26273e-07
gene-HAS3	88.4194	3.67027	0.669468	5.48238	4.19647e-08	7.27257e-07
gene-CCDC7	285.153	-2.11473	0.385845	-5.48077	4.23475e-08	7.33269e-07
gene-MTHFD1	241.036	1.69529	0.309326	5.48059	4.23916e-08	7.3341e-07
gene-RASSF4	53.4826	-2.77242	0.505891	-5.48026	4.24696e-08	7.34138e-07
gene-PRSS23	670.508	-2.4283	0.443227	-5.47869	4.28477e-08	7.40047e-07
gene-PTPN14	697.854	2.66656	0.487337	5.4717	4.45741e-08	7.69213e-07
gene-WDTC1	111.332	-1.91917	0.350933	-5.46876	4.53196e-08	7.81419e-07
gene-AGO2	731.118	1.58317	0.289524	5.46819	4.54657e-08	7.83276e-07
gene-NPPC	92.3496	-4.7952	0.877441	-5.46499	4.62943e-08	7.96878e-07
gene-EPB41	1024.31	-1.43425	0.262453	-5.46479	4.63453e-08	7.97085e-07
gene-LINC02540	210.882	7.96516	1.45782	5.46373	4.66232e-08	8.0119e-07
gene-GPR180	147.108	1.40904	0.257931	5.46283	4.68597e-08	8.04576e-07
gene-PNPLA3	104.931	2.56303	0.469279	5.46164	4.71763e-08	8.09332e-07
gene-SETD7	198.973	-1.78076	0.326082	-5.46108	4.73243e-08	8.11188e-07
gene-TGFBR2	159.503	2.12233	0.38902	5.45558	4.8814e-08	8.36022e-07
gene-ATP6V0E2	175.988	-3.0958	0.567495	-5.4552	4.89177e-08	8.37096e-07
gene-PCDH1	549.015	3.22958	0.592275	5.45284	4.9572e-08	8.47581e-07
gene-SNX5	522.528	1.87149	0.343253	5.45222	4.97446e-08	8.49821e-07
gene-GPR176	684.847	2.42768	0.445332	5.45139	4.99787e-08	8.53107e-07
gene-CCDC18	291.22	1.39929	0.256718	5.45067	5.01803e-08	8.55832e-07
gene-IL1RAPL2	259.008	-2.97062	0.545127	-5.44941	5.05376e-08	8.61206e-07
gene-SEZ6L	243.078	-3.22453	0.591747	-5.44918	5.06035e-08	8.6161e-07
gene-NRXN2	239.257	-2.11932	0.38895	-5.44882	5.07057e-08	8.62631e-07
gene-ADCYAP1R1	232.515	-2.70139	0.495939	-5.44702	5.12208e-08	8.70669e-07
gene-CDR1	66.9682	-4.28743	0.787231	-5.44621	5.14536e-08	8.73897e-07
gene-AP1S2	330.852	1.86809	0.343128	5.4443	5.20083e-08	8.82584e-07
gene-INPP1	47.9409	-2.88181	0.529604	-5.44145	5.28478e-08	8.96086e-07
gene-USP11	420.69	-1.22716	0.225558	-5.44055	5.31163e-08	8.99891e-07
gene-TBC1D12	149.378	-2.2093	0.406182	-5.43918	5.35273e-08	9.06102e-07
gene-DIAPH3	843.623	1.95112	0.358737	5.43886	5.36211e-08	9.06938e-07
gene-GPR162	84.2466	-2.68919	0.494876	-5.43406	5.50857e-08	9.30488e-07
gene-WDR4	171.162	1.90055	0.349751	5.434	5.51046e-08	9.30488e-07
gene-PCOLCE2	76.2652	2.96527	0.545815	5.43273	5.54975e-08	9.36348e-07
gene-CHODL	539.148	3.28593	0.605141	5.43002	5.63488e-08	9.49926e-07
gene-ARL4D	26.2178	-4.60068	0.847612	-5.42781	5.70488e-08	9.60933e-07
gene-KCNC2	138.588	-4.89201	0.902073	-5.42307	5.85834e-08	9.85833e-07
gene-DDX21	797.848	2.57673	0.475153	5.42295	5.86236e-08	9.85833e-07
gene-METTL8	361.075	1.55782	0.287298	5.42231	5.8833e-08	9.8854e-07
gene-CD109	42.9449	2.89567	0.534123	5.42136	5.91478e-08	9.93012e-07
gene-TMEM196	47.6426	-7.113	1.31222	-5.4206	5.93979e-08	9.96391e-07
gene-GPC4	491.304	3.67655	0.678288	5.42035	5.9484e-08	9.96428e-07
gene-MAN2A1	702.08	1.58879	0.293118	5.4203	5.94977e-08	9.96428e-07
gene-C11orf95	296.416	-1.72248	0.3178	-5.41999	5.96011e-08	9.97341e-07
gene-PURG	263.246	-1.90156	0.351073	-5.41642	6.08059e-08	1.01667e-06
gene-USP37	316.788	1.26302	0.233233	5.41528	6.11934e-08	1.02231e-06
gene-SLC12A8	107.494	2.73112	0.504497	5.41356	6.17844e-08	1.03134e-06
gene-CTSV	61.4202	4.38269	0.809784	5.41217	6.2266e-08	1.03853e-06
gene-MCM6	293.084	1.65806	0.306489	5.40987	6.30711e-08	1.0511e-06
gene-CBWD1	149.769	1.42897	0.264189	5.4089	6.34131e-08	1.05594e-06
gene-SLC6A5	158.762	-9.45026	1.74765	-5.40741	6.39423e-08	1.06344e-06
gene-NT5DC3	149.671	1.82744	0.337958	5.40729	6.39857e-08	1.06344e-06
gene-RCOR2	520.01	-1.89034	0.349601	-5.40715	6.40355e-08	1.06344e-06
gene-SUN2	173.154	-1.83893	0.340099	-5.40705	6.4072e-08	1.06344e-06
gene-COL26A1	283.733	2.53549	0.46897	5.40651	6.42632e-08	1.06575e-06
gene-COBL	241.095	6.99991	1.29478	5.40626	6.43547e-08	1.0664e-06
gene-ERBB2	610.449	2.78962	0.516033	5.4059	6.44838e-08	1.06767e-06
gene-LARS1	738.615	1.15438	0.21368	5.40235	6.5772e-08	1.08812e-06
gene-PNMA1	296.605	-1.64623	0.304742	-5.40205	6.58839e-08	1.08908e-06
gene-LOC101928570	52.5179	2.93007	0.542549	5.40058	6.64276e-08	1.09718e-06
gene-LOC105376722	43.1258	-4.74273	0.878902	-5.3962	6.80688e-08	1.12338e-06
gene-DYNC2LI1	85.2189	-1.97139	0.365346	-5.39594	6.81639e-08	1.12368e-06
gene-TET2	107.727	-2.55287	0.473117	-5.39586	6.81969e-08	1.12368e-06
gene-NCOA6	681.466	-1.52518	0.282697	-5.39511	6.84806e-08	1.12745e-06
gene-EPDR1	82.299	1.93568	0.35887	5.39382	6.89756e-08	1.13468e-06
gene-DLL1-2	17.5192	-7.39876	1.37181	-5.39344	6.91209e-08	1.13615e-06
gene-HECTD4	1313.53	-1.48263	0.27493	-5.39275	6.93857e-08	1.13955e-06
gene-KIAA1755	140.622	-7.37854	1.3683	-5.3925	6.94823e-08	1.13955e-06
gene-BBS2	155.282	-1.66858	0.309428	-5.39247	6.94953e-08	1.13955e-06
gene-NUAK1	610.307	-2.24039	0.415602	-5.39071	7.01794e-08	1.14985e-06
gene-ZFHX4	900.752	-2.49882	0.463656	-5.38937	7.07037e-08	1.1568e-06
gene-TMEM170B	348.189	-1.89437	0.351504	-5.38934	7.07172e-08	1.1568e-06
gene-CPLX2	653.585	-3.23953	0.601164	-5.38877	7.09409e-08	1.15954e-06
gene-FAM171A1	559.947	-1.32778	0.246521	-5.38606	7.20174e-08	1.17619e-06
gene-LINC02762	73.8242	-2.87297	0.533653	-5.3836	7.30114e-08	1.19147e-06
gene-PSD3	2169.04	-1.91513	0.356009	-5.37946	7.471e-08	1.21685e-06
gene-BRINP3	301.368	-7.32084	1.3609	-5.37941	7.47322e-08	1.21685e-06
gene-SSTR2	225.383	-3.59865	0.668972	-5.37937	7.47456e-08	1.21685e-06
gene-GJC1	699.931	1.50108	0.279147	5.3774	7.55682e-08	1.22926e-06
gene-ATP1A3	329.822	-2.57854	0.479993	-5.37204	7.78518e-08	1.2654e-06
gene-PSTPIP1	39.1838	-3.72935	0.69434	-5.37107	7.82719e-08	1.27122e-06
gene-LINC01090	32.7036	3.66072	0.681667	5.37024	7.86323e-08	1.27606e-06
gene-PLXNA4	1000.16	-4.83694	0.90119	-5.36728	7.99349e-08	1.29616e-06
gene-SHISAL1	151.148	2.57158	0.479156	5.3669	8.01011e-08	1.29783e-06
gene-ATP8A1	1494.46	-2.51393	0.46882	-5.36225	8.21913e-08	1.33064e-06
gene-NPTX2	306.044	-5.1097	0.953447	-5.35918	8.35984e-08	1.35235e-06
gene-LOC284395	73.6731	-3.86998	0.722226	-5.35841	8.39568e-08	1.35707e-06
gene-ZNF860	29.6183	5.42732	1.01292	5.35808	8.4112e-08	1.3585e-06
gene-GYPC	165.017	-1.70292	0.317903	-5.35675	8.47317e-08	1.36743e-06
gene-DIAPH2	530.476	2.95467	0.551633	5.35623	8.49761e-08	1.37029e-06
gene-NRXN3	1933.09	-2.39135	0.446607	-5.35449	8.57971e-08	1.38244e-06
gene-GABBR2	231.996	-3.08692	0.576568	-5.35396	8.6049e-08	1.3854e-06
gene-HSPD1	964.573	2.16246	0.403957	5.3532	8.64138e-08	1.39018e-06
gene-PDCD4	173.829	-2.07168	0.387215	-5.3502	8.78557e-08	1.41226e-06
gene-KIF21B	496.649	-1.95443	0.365502	-5.34725	8.93028e-08	1.4344e-06
gene-MCM5	490.522	1.76118	0.329418	5.34634	8.97507e-08	1.44046e-06
gene-CDK5R1	191.57	-2.24186	0.41953	-5.34375	9.10445e-08	1.46007e-06
gene-USP40	217.96	-1.51336	0.283401	-5.34	9.29491e-08	1.48945e-06
gene-HIPK2	1727.71	-1.7059	0.319509	-5.33912	9.33969e-08	1.49545e-06
gene-FAM189A2	94.989	3.16207	0.592803	5.33409	9.60223e-08	1.53628e-06
gene-RGL3	27.9198	4.93253	0.924868	5.33322	9.64843e-08	1.54247e-06
gene-NGFR	26.7423	-4.31444	0.809062	-5.33264	9.67931e-08	1.54619e-06
gene-TTLL9	50.3891	-3.54845	0.665504	-5.33197	9.71531e-08	1.55073e-06
gene-SNAP25-AS1	30.4732	-3.57712	0.671	-5.33103	9.76562e-08	1.55754e-06
gene-ACKR1	26.1865	-6.86238	1.28761	-5.32955	9.84548e-08	1.56905e-06
gene-FLNC	442.862	-2.9463	0.552849	-5.32931	9.85893e-08	1.56997e-06
gene-SLC8A3	109.621	-3.01397	0.565748	-5.32741	9.96219e-08	1.58518e-06
gene-LINC02775	38.2398	-7.883	1.47991	-5.32668	1.00023e-07	1.59033e-06
gene-MELK	254.983	1.98249	0.372425	5.3232	1.01956e-07	1.61979e-06
gene-ZSWIM5	543.436	-2.1985	0.413329	-5.319	1.04339e-07	1.65636e-06
gene-CFAP47	163.415	-4.43661	0.834338	-5.31752	1.05193e-07	1.66861e-06
gene-EFNB2	587.489	-2.37478	0.446786	-5.31524	1.06515e-07	1.68829e-06
gene-PSAT1	381.424	1.76168	0.331464	5.31483	1.06756e-07	1.69078e-06
gene-WDHD1	300.973	1.95051	0.367101	5.31329	1.07666e-07	1.70388e-06
gene-CSPG5	226.139	-2.89894	0.545685	-5.31247	1.08147e-07	1.71017e-06
gene-RAB17	99.6782	8.10029	1.52525	5.31079	1.0915e-07	1.72468e-06
gene-DENND3	120.078	-2.01883	0.380159	-5.31049	1.09328e-07	1.72616e-06
gene-IFNLR1	21.6593	5.21937	0.982896	5.3102	1.09506e-07	1.72765e-06
gene-LOC101928437	76.1488	3.35282	0.631568	5.30872	1.104e-07	1.7404e-06
gene-FAM160B2	101.316	-2.35858	0.444365	-5.30776	1.1098e-07	1.7482e-06
gene-ASIC2	473.659	2.1564	0.406426	5.30576	1.12203e-07	1.76609e-06
gene-KIAA0513	131.166	-2.19987	0.414834	-5.30302	1.13905e-07	1.7915e-06
gene-SHD	26.933	-7.85573	1.48164	-5.30205	1.14507e-07	1.79958e-06
gene-LOC101927947	774.338	-3.57075	0.673612	-5.3009	1.15233e-07	1.8096e-06
gene-ERVMER34-1	67.8443	5.23812	0.988258	5.30036	1.15576e-07	1.81359e-06
gene-ARRDC3	370.35	-2.64418	0.498936	-5.29963	1.1604e-07	1.81947e-06
gene-TEAD4	117.495	3.67333	0.693609	5.29597	1.18386e-07	1.85484e-06
gene-MANEAL	74.6759	-2.92328	0.552002	-5.29577	1.18514e-07	1.85542e-06
gene-RAB3C	914.104	-1.95148	0.368645	-5.29367	1.19884e-07	1.87543e-06
gene-RRAS2	430.069	1.95564	0.369577	5.29157	1.21268e-07	1.89562e-06
gene-SYT5	34.952	-5.09117	0.962222	-5.29105	1.21614e-07	1.89958e-06
gene-KLHL32	136.797	-2.34073	0.442713	-5.28723	1.24184e-07	1.93824e-06
gene-LOC105377872	44.4085	-4.13541	0.782421	-5.2854	1.25428e-07	1.95616e-06
gene-KCNH8	697.599	-2.53885	0.480457	-5.28423	1.26233e-07	1.9672e-06
gene-GPCPD1	354.427	-1.46463	0.277181	-5.284	1.26393e-07	1.9682e-06
gene-CLCN4	306.38	-1.35609	0.256862	-5.27946	1.29566e-07	2.01608e-06
gene-LINC01456	660.657	-2.64244	0.500527	-5.27932	1.29668e-07	2.01612e-06
gene-SLC31A1	191.688	2.07512	0.393097	5.27891	1.29954e-07	2.01904e-06
gene-KDM2B	454.823	1.54025	0.291978	5.27522	1.326e-07	2.05857e-06
gene-KCNK5	310.957	-1.64458	0.311966	-5.27167	1.35189e-07	2.09718e-06
gene-CYP7B1	344.551	-2.75856	0.523383	-5.27063	1.35954e-07	2.10745e-06
gene-DBH	27.2839	-7.14147	1.35506	-5.27023	1.36251e-07	2.11045e-06
gene-HTR2C	32.3062	4.43315	0.841919	5.26554	1.39781e-07	2.16334e-06
gene-LINC00698	15.9269	3.98175	0.756209	5.26541	1.39878e-07	2.16334e-06
gene-RAP1GAP2	234.537	2.9441	0.559506	5.26195	1.42533e-07	2.20273e-06
gene-PRDM12	26.7743	-7.69702	1.46301	-5.26108	1.43208e-07	2.21149e-06
gene-MCM10	172.324	2.12845	0.404593	5.26073	1.43485e-07	2.21409e-06
gene-DUSP1	108.04	-3.59184	0.682942	-5.25936	1.44555e-07	2.22892e-06
gene-LINC02231	12.4418	5.3663	1.02107	5.25558	1.47555e-07	2.27346e-06
gene-CDC42EP4	156.505	-2.09529	0.398706	-5.25524	1.4783e-07	2.27599e-06
gene-ECT2	438.75	1.39599	0.26575	5.25301	1.49633e-07	2.302e-06
gene-LRRC3B	54.7388	2.4994	0.475914	5.25178	1.50639e-07	2.31574e-06
gene-NXPH4	34.3327	-6.74091	1.28394	-5.25018	1.51954e-07	2.3342e-06
gene-PPM1B	479.568	1.37246	0.261419	5.25003	1.52074e-07	2.33428e-06
gene-NWD2	130.4	-2.92106	0.55657	-5.24832	1.53497e-07	2.35346e-06
gene-GALNT17	1172.75	2.23005	0.424913	5.24825	1.53554e-07	2.35346e-06
gene-SIPA1L2	691.264	-1.58333	0.301714	-5.24778	1.53943e-07	2.35765e-06
gene-ZNF439	117.607	-2.59502	0.494662	-5.24605	1.55394e-07	2.37808e-06
gene-INPP4B	423.349	-2.90205	0.553339	-5.24461	1.56609e-07	2.39489e-06
gene-PTPRN2	1105.28	-2.23178	0.425566	-5.24425	1.56915e-07	2.39757e-06
gene-TMEM62	108.886	-1.93897	0.36974	-5.24413	1.57019e-07	2.39757e-06
gene-DDHD2	172.81	-1.40767	0.268544	-5.24186	1.58968e-07	2.42551e-06
gene-ITGA4	129.269	-2.88441	0.550741	-5.23733	1.62915e-07	2.48388e-06
gene-LOC105372084	57.8252	-3.96964	0.757973	-5.23718	1.63048e-07	2.48405e-06
gene-C5orf46	56.5499	4.85128	0.926724	5.23487	1.651e-07	2.51344e-06
gene-ARID5B	157.825	-2.85142	0.544803	-5.23386	1.66003e-07	2.52451e-06
gene-CUEDC2	118.562	-1.59782	0.305289	-5.23378	1.66075e-07	2.52451e-06
gene-COL23A1	227.923	3.05282	0.583387	5.23292	1.66853e-07	2.53446e-06
gene-S1PR1	124.033	-4.67446	0.893416	-5.23212	1.67575e-07	2.54353e-06
gene-ZNF577	315.031	1.56304	0.298827	5.23058	1.6898e-07	2.56294e-06
gene-IQCJ-SCHIP1	37.0423	-6.8093	1.30216	-5.22922	1.7023e-07	2.57821e-06
gene-ECEL1	76.5759	-4.18443	0.800204	-5.22921	1.70239e-07	2.57821e-06
gene-MSH6	968.07	1.53331	0.293284	5.22807	1.71287e-07	2.59216e-06
gene-PPP2R5B	66.7218	-3.08435	0.590403	-5.22414	1.74965e-07	2.64586e-06
gene-ANKRD20A4-ANKRD20A20P	28.0411	-5.47874	1.04887	-5.22348	1.75589e-07	2.65333e-06
gene-ISX-AS1	151.728	-2.44536	0.468226	-5.22261	1.76415e-07	2.66384e-06
gene-MMS22L	648.894	1.67134	0.320195	5.21975	1.79167e-07	2.7034e-06
gene-ASPM	930.011	1.79066	0.343068	5.21953	1.79379e-07	2.7046e-06
gene-MTSS1	398.939	-1.85453	0.355348	-5.21891	1.7998e-07	2.71165e-06
gene-ARPP21	95.7031	-4.34844	0.833424	-5.21756	1.81296e-07	2.72946e-06
gene-MBD6	89.9004	-1.88909	0.362229	-5.21518	1.8364e-07	2.76273e-06
gene-LOC107987083	160.634	2.64172	0.506636	5.21423	1.84581e-07	2.77483e-06
gene-ATCAY	346.232	-2.02338	0.388089	-5.2137	1.85109e-07	2.78072e-06
gene-ZC3H12C	607.847	-1.83445	0.351884	-5.21323	1.85583e-07	2.78579e-06
gene-ERVK13-1	208.256	-2.11371	0.405564	-5.21179	1.87026e-07	2.8054e-06
gene-LGR4	2263.01	-2.09648	0.402378	-5.21023	1.88608e-07	2.82705e-06
gene-ALPK1	54.5658	-3.10177	0.595586	-5.20793	1.90962e-07	2.85927e-06
gene-CMTM4	238.043	1.93102	0.37079	5.20785	1.91038e-07	2.85927e-06
gene-DHRS3	719.109	-2.86242	0.549664	-5.20758	1.91322e-07	2.86141e-06
gene-GAN	248.965	1.24746	0.239569	5.20709	1.9183e-07	2.86692e-06
gene-LINC02751	25.2154	6.71104	1.28891	5.20677	1.92159e-07	2.86869e-06
gene-KIDINS220	1434.93	-1.59064	0.305499	-5.2067	1.9223e-07	2.86869e-06
gene-SIAH3	38.3135	-4.1321	0.793864	-5.20505	1.93949e-07	2.89034e-06
gene-COLGALT2	249.219	-2.38996	0.459163	-5.20503	1.93963e-07	2.89034e-06
gene-LOC105375710	15.759	7.33493	1.40968	5.20325	1.95829e-07	2.91601e-06
gene-LOC105373760	70.0679	-4.93145	0.948222	-5.20073	1.9851e-07	2.95248e-06
gene-CELF6	40.9291	-3.97277	0.763895	-5.20067	1.98568e-07	2.95248e-06
gene-BEND3	252.775	1.484	0.28562	5.19574	2.03912e-07	3.02974e-06
gene-FERMT1	28.0846	3.75625	0.723182	5.19406	2.05755e-07	3.0549e-06
gene-GPD2	386.345	1.35141	0.260298	5.19177	2.08306e-07	3.09053e-06
gene-NACAD	101.378	-2.85249	0.549976	-5.18657	2.14201e-07	3.17568e-06
gene-ZNF525	76.7872	3.64431	0.702901	5.18467	2.16399e-07	3.20593e-06
gene-TENM4	3838.36	-2.02507	0.390897	-5.18057	2.2121e-07	3.27484e-06
gene-SEC31B	111.628	-2.07402	0.400441	-5.17935	2.22666e-07	3.294e-06
gene-LINC02588	68.1172	-3.0443	0.588072	-5.17674	2.25793e-07	3.33784e-06
gene-MAPRE3	128.415	-2.47609	0.47859	-5.17373	2.2947e-07	3.38975e-06
gene-FANCD2	167.569	2.19144	0.423849	5.17032	2.33692e-07	3.44963e-06
gene-G3BP1	1339.37	1.50249	0.290627	5.16984	2.34298e-07	3.45606e-06
gene-HPCA	30.7407	-3.66079	0.708326	-5.16822	2.36329e-07	3.4835e-06
gene-CDCP1	46.3059	4.94642	0.95727	5.16721	2.3761e-07	3.49624e-06
gene-SP8	76.726	-3.2222	0.623592	-5.16716	2.37674e-07	3.49624e-06
gene-HIC2	338.594	-1.25944	0.243742	-5.16711	2.37743e-07	3.49624e-06
gene-NCL	1593.52	1.83509	0.355157	5.167	2.37878e-07	3.49624e-06
gene-LOC107985661	32.7493	3.33959	0.646649	5.16446	2.41137e-07	3.54159e-06
gene-ZNF69	660.021	1.48203	0.287076	5.16249	2.43688e-07	3.57562e-06
gene-EPCAM-DT	201.069	-2.77103	0.536772	-5.1624	2.43804e-07	3.57562e-06
gene-CCDC184	53.8007	-3.64375	0.706174	-5.15984	2.4716e-07	3.62224e-06
gene-GPR161	304.67	-1.47076	0.285098	-5.1588	2.48543e-07	3.63989e-06
gene-GMDS	707.808	2.09965	0.40709	5.1577	2.50007e-07	3.65871e-06
gene-COBLL1	100.741	2.31867	0.449674	5.15634	2.51821e-07	3.68261e-06
gene-BLM	291.247	1.93975	0.376199	5.15618	2.52035e-07	3.6831e-06
gene-AATK	77.1013	-2.93859	0.570182	-5.15378	2.55286e-07	3.72794e-06
gene-LDB2	364.696	2.70662	0.525301	5.15251	2.57025e-07	3.75046e-06
gene-FUT1	24.7651	3.57664	0.694171	5.15238	2.57195e-07	3.75046e-06
gene-ZNF845	105.94	1.84473	0.358045	5.15222	2.57419e-07	3.75105e-06
gene-KIF1B	1720.91	-1.203	0.233612	-5.14956	2.61097e-07	3.80192e-06
gene-ZNF202	208.368	1.31658	0.255714	5.14865	2.62374e-07	3.81779e-06
gene-MDGA2	1566.7	-2.6859	0.521686	-5.1485	2.62578e-07	3.81803e-06
gene-LOC107984737	47.8388	3.68409	0.716288	5.14331	2.69944e-07	3.92235e-06
gene-RGS12	448.172	-1.66318	0.323398	-5.14283	2.70635e-07	3.9296e-06
gene-SEZ6L2	448.715	-2.25037	0.437614	-5.14238	2.71285e-07	3.93623e-06
gene-KIAA1107	74.7168	-2.89219	0.562556	-5.14116	2.73048e-07	3.959e-06
gene-LINC01776	44.293	-3.72265	0.724328	-5.13946	2.75533e-07	3.9922e-06
gene-HERC1	1287.23	-1.20778	0.235051	-5.13839	2.771e-07	4.01205e-06
gene-TRPM3	1024.49	2.68855	0.523439	5.13631	2.80188e-07	4.05156e-06
gene-NOP56	681.653	1.88215	0.366443	5.13628	2.80226e-07	4.05156e-06
gene-LOC107987075	51.6248	-4.1607	0.811065	-5.12992	2.89865e-07	4.18797e-06
gene-LOC107984273	18.7368	-7.32855	1.4288	-5.12917	2.91025e-07	4.20175e-06
gene-FYN	1690.93	-1.86444	0.363621	-5.12744	2.93711e-07	4.23754e-06
gene-MARCKS	1940.58	-2.29052	0.446795	-5.12655	2.95095e-07	4.25271e-06
gene-NSUN7	119.149	1.76971	0.345209	5.1265	2.95179e-07	4.25271e-06
gene-ARHGAP18	41.4312	2.73228	0.533164	5.12465	2.98096e-07	4.29169e-06
gene-ARFGAP3	115.306	-1.79778	0.350845	-5.12414	2.98901e-07	4.30026e-06
gene-LARP4	520.36	1.25161	0.244293	5.12339	3.00085e-07	4.31425e-06
gene-STAT4	42.4306	-2.62654	0.512728	-5.12268	3.01221e-07	4.32754e-06
gene-HEATR1	450.888	1.42771	0.278751	5.12181	3.02614e-07	4.34449e-06
gene-MYO1D	351.744	1.49514	0.292104	5.11851	3.07961e-07	4.41814e-06
gene-SLC7A3	82.9485	3.94403	0.77063	5.11792	3.08916e-07	4.42874e-06
gene-POU6F2	357.121	-2.25289	0.440313	-5.11657	3.11141e-07	4.4575e-06
gene-PALD1	135.697	2.53104	0.49504	5.11281	3.17408e-07	4.5441e-06
gene-HS3ST3A1	876.676	-2.69186	0.5266	-5.11176	3.19166e-07	4.56606e-06
gene-TMOD2	491.505	-2.18791	0.42803	-5.11158	3.19482e-07	4.56739e-06
gene-TMEM35A	126.802	-2.94927	0.578016	-5.10241	3.35351e-07	4.79089e-06
gene-LINC02082	56.5981	-3.81643	0.74809	-5.10157	3.3685e-07	4.80894e-06
gene-DENND5B	910.906	-1.94867	0.381998	-5.10125	3.37421e-07	4.81373e-06
gene-EMB	282.345	1.6262	0.318815	5.10076	3.38297e-07	4.82286e-06
gene-HMGA1	1641.39	2.07787	0.407823	5.09501	3.48719e-07	4.96796e-06
gene-CSE1L	685.928	1.85485	0.364187	5.09314	3.52182e-07	5.0138e-06
gene-ZNF441	114.863	-2.72398	0.535006	-5.09149	3.55252e-07	5.05399e-06
gene-CORO2B	240.771	-1.70808	0.33551	-5.091	3.56178e-07	5.06364e-06
gene-NELL2	1836.96	-1.79272	0.35215	-5.09078	3.566e-07	5.06611e-06
gene-ZNF721	656.505	1.42077	0.279305	5.08679	3.64176e-07	5.17013e-06
gene-GEMIN5	258.524	1.38086	0.271631	5.0836	3.70353e-07	5.25417e-06
gene-KIF23	266.77	1.964	0.386433	5.08239	3.72712e-07	5.28396e-06
gene-LOC105376220	32.528	-3.60934	0.710325	-5.08125	3.74957e-07	5.31211e-06
gene-CAPRIN2	297.07	1.44996	0.285657	5.07588	3.85701e-07	5.46053e-06
gene-NKX6-1	23.1436	-7.82303	1.54128	-5.07567	3.86134e-07	5.46287e-06
gene-ZNF333	133.452	-1.50879	0.297422	-5.07287	3.91857e-07	5.54e-06
gene-MYO15B	133.385	-2.69125	0.531071	-5.06758	4.02908e-07	5.69229e-06
gene-NDC1	379.851	2.10185	0.414796	5.06719	4.03735e-07	5.70003e-06
gene-TBC1D30	103.928	-2.10466	0.415373	-5.0669	4.0434e-07	5.70463e-06
gene-RPF2	129.367	1.61013	0.317824	5.0661	4.0605e-07	5.7248e-06
gene-ADD3	612.718	1.40632	0.277623	5.06558	4.07151e-07	5.73636e-06
gene-RAB25	16.1053	3.36075	0.663503	5.06517	4.08041e-07	5.74494e-06
gene-MMP25	16.4142	3.67746	0.726227	5.06379	4.10993e-07	5.78251e-06
gene-EXPH5	59.3198	2.91384	0.575604	5.06223	4.14379e-07	5.82613e-06
gene-ZMIZ1	2057.72	-2.19639	0.434013	-5.06065	4.1783e-07	5.87062e-06
gene-SLC17A9	19.7593	4.79363	0.947812	5.05757	4.24632e-07	5.96208e-06
gene-GPR19	187.204	-1.45817	0.2885	-5.05431	4.31949e-07	6.06065e-06
gene-SOX9	166.749	-2.66664	0.527825	-5.05214	4.36896e-07	6.12585e-06
gene-RPRM	53.1733	-4.66	0.922607	-5.0509	4.39723e-07	6.16125e-06
gene-TUBB2B	1192.91	-2.73637	0.541934	-5.04927	4.43504e-07	6.20997e-06
gene-PCLAF	121.616	2.3415	0.464072	5.04555	4.52207e-07	6.32749e-06
gene-FGD5	45.9375	4.32143	0.856973	5.04266	4.59093e-07	6.41944e-06
gene-SPOCK3	925.465	2.01129	0.398924	5.04178	4.61219e-07	6.44476e-06
gene-RFWD3	444.742	1.71393	0.340022	5.04064	4.63978e-07	6.47888e-06
gene-LRP2	402.699	-3.16328	0.628116	-5.03614	4.7502e-07	6.62852e-06
gene-FZD5	169.12	2.42126	0.480961	5.03421	4.79818e-07	6.69091e-06
gene-KCNJ12	138.925	-3.77677	0.750374	-5.03319	4.82382e-07	6.72206e-06
gene-KCNK1	27.9562	4.29404	0.853399	5.03169	4.86182e-07	6.77041e-06
gene-DLGAP5	236.311	1.98002	0.393723	5.02897	4.93117e-07	6.86229e-06
gene-TRNP	637.148	2.55609	0.508414	5.02758	4.96719e-07	6.90771e-06
gene-MYOZ3	32.7298	4.00653	0.797343	5.02485	5.03835e-07	7.00191e-06
gene-ANAPC4	301.811	0.99859	0.198843	5.02199	5.11382e-07	7.10195e-06
gene-ADAMTS17	116.015	2.88346	0.57422	5.02153	5.12603e-07	7.11407e-06
gene-ADM	70.7803	4.73242	0.9426	5.02061	5.15089e-07	7.14371e-06
gene-KDR	67.242	3.80941	0.7593	5.01701	5.24832e-07	7.27389e-06
gene-OAF	67.4643	-4.76757	0.950794	-5.0143	5.32276e-07	7.37206e-06
gene-HCN1	117.677	2.64214	0.526985	5.01369	5.33958e-07	7.39034e-06
gene-FRY	536.032	-1.94056	0.387077	-5.01337	5.34848e-07	7.39765e-06
gene-LOC107986406	35.0244	-4.78993	0.955666	-5.01213	5.38297e-07	7.4403e-06
gene-FOXK1	342.315	-1.50832	0.301063	-5.01	5.44305e-07	7.51826e-06
gene-CCNB1IP1	263.59	1.66803	0.332955	5.00979	5.44886e-07	7.52119e-06
gene-GABRG2	87.3455	-2.72209	0.543616	-5.00738	5.51768e-07	7.61105e-06
gene-ZNF714	590.109	1.46725	0.293081	5.0063	5.54874e-07	7.64872e-06
gene-MAPKAPK2	400.206	-1.77997	0.355696	-5.00419	5.60979e-07	7.72765e-06
gene-COL9A3	16.985	5.38055	1.07576	5.00165	5.68431e-07	7.82503e-06
gene-CPEB3	235.92	-2.02931	0.405812	-5.00062	5.71459e-07	7.86141e-06
gene-ATP7A	179.676	-1.55765	0.311539	-4.99987	5.73704e-07	7.88637e-06
gene-CCNG2	235.623	-3.00589	0.601208	-4.99975	5.74046e-07	7.88637e-06
gene-SESN1	251.757	-1.30483	0.261046	-4.99848	5.77835e-07	7.93309e-06
gene-COL27A1	295.853	2.09675	0.419602	4.99699	5.82333e-07	7.98946e-06
gene-PLEKHG6	21.1964	3.36483	0.67348	4.99619	5.84744e-07	8.01716e-06
gene-CRACD	1881.1	-2.52331	0.505065	-4.99601	5.85272e-07	8.01902e-06
gene-EPHA5-AS1	64.5777	-4.52752	0.90632	-4.9955	5.86846e-07	8.03456e-06
gene-LOC105376442	15.307	4.20481	0.841755	4.99529	5.87475e-07	8.03456e-06
gene-PPM1H	353.611	1.84539	0.369429	4.99525	5.87587e-07	8.03456e-06
gene-LOXL4	66.5839	-2.0259	0.405652	-4.99419	5.90837e-07	8.07358e-06
gene-RNF212B	67.9066	-2.52219	0.505129	-4.99317	5.93964e-07	8.11089e-06
gene-GPR85	54.7227	-6.42076	1.28603	-4.99271	5.95386e-07	8.12089e-06
gene-CACNA2D1	501.797	2.10933	0.422485	4.99267	5.95492e-07	8.12089e-06
gene-CA11	105.348	1.78735	0.358277	4.98874	6.07748e-07	8.28249e-06
gene-POLQ	413.189	1.87144	0.375156	4.98843	6.08718e-07	8.29018e-06
gene-AZIN2	74.719	-2.20396	0.442211	-4.98395	6.22996e-07	8.47897e-06
gene-CDH12	762.544	-2.80151	0.562267	-4.98252	6.27604e-07	8.536e-06
gene-LDLRAP1	53.0166	2.49865	0.50157	4.98165	6.30429e-07	8.56871e-06
gene-LIMK2	307.391	1.35109	0.271239	4.98117	6.32002e-07	8.58437e-06
gene-HOMER3	51.8534	-3.0275	0.608081	-4.97878	6.39878e-07	8.68557e-06
gene-LINC01201	37.372	-5.35162	1.07506	-4.97799	6.42491e-07	8.71525e-06
gene-SYT10	113.859	2.5534	0.512988	4.97751	6.44069e-07	8.73086e-06
gene-STMN1	1145.2	-2.31495	0.465127	-4.97703	6.45671e-07	8.74677e-06
gene-TRIM24	1518.32	1.40981	0.28336	4.97532	6.51401e-07	8.81854e-06
gene-SHC1	297.507	2.26567	0.455467	4.97438	6.54559e-07	8.85542e-06
gene-CCDC192	110.17	-1.95883	0.393837	-4.9737	6.56875e-07	8.88086e-06
gene-MLXIPL	17.9162	4.51988	0.9088	4.97346	6.57682e-07	8.88589e-06
gene-MAP3K13	258.663	-1.69973	0.341812	-4.97271	6.60249e-07	8.91467e-06
gene-GRM4	93.4071	2.73671	0.55057	4.97068	6.67195e-07	9.0025e-06
gene-CCNDBP1	80.2404	-2.26715	0.4562	-4.96964	6.70789e-07	9.04501e-06
gene-HMGXB4	322.322	1.39061	0.279887	4.96848	6.74815e-07	9.0933e-06
gene-ND2	4198.92	1.99097	0.400805	4.96742	6.78487e-07	9.13676e-06
gene-IQGAP1	620.477	1.76885	0.35634	4.96396	6.90717e-07	9.29531e-06
gene-SATB2	192.811	-2.4259	0.488777	-4.96321	6.93363e-07	9.32477e-06
gene-KNTC1	501.979	1.51086	0.304543	4.96108	7.01023e-07	9.42158e-06
gene-EOGT	110.943	1.8887	0.380981	4.95745	7.14248e-07	9.59301e-06
gene-FAM222A-AS1	18.9354	-5.43664	1.09679	-4.95686	7.16417e-07	9.61581e-06
gene-LOC107987104	21.0874	4.17717	0.843104	4.95451	7.25134e-07	9.72642e-06
gene-SMPD1	83.7154	-3.38536	0.683418	-4.95357	7.28645e-07	9.7671e-06
gene-PRKD3	233.079	0.998024	0.201622	4.94997	7.42232e-07	9.94269e-06
gene-BACE1	530.294	-1.37188	0.277169	-4.94961	7.43616e-07	9.9547e-06
gene-CCDC85C	498.657	-1.78433	0.36058	-4.94849	7.47898e-07	1.00055e-05
gene-RTN2	73.4685	-2.55069	0.515513	-4.94787	7.50297e-07	1.0031e-05
gene-LOC105369147	119.855	-3.03096	0.612738	-4.94658	7.55296e-07	1.00912e-05
gene-EMX1	24.5147	3.74707	0.7578	4.94467	7.62742e-07	1.0184e-05
gene-TPX2	458.262	1.38603	0.280322	4.94441	7.63753e-07	1.01909e-05
gene-COL4A6	307.925	2.69911	0.545944	4.94393	7.65623e-07	1.02091e-05
gene-MARCHF6	1168.11	-1.20434	0.243619	-4.94355	7.67128e-07	1.02225e-05
gene-LOC102724087	29.9753	-5.72649	1.15846	-4.94318	7.68567e-07	1.0235e-05
gene-KREMEN1	87.0178	-2.95299	0.597526	-4.94202	7.7318e-07	1.02897e-05
gene-LINC00470	101.506	-2.19093	0.443344	-4.94183	7.73934e-07	1.02931e-05
gene-USP2-AS1	40.5332	2.97059	0.60121	4.94101	7.77183e-07	1.03296e-05
gene-LOC105376678	28.6471	2.27484	0.460547	4.93943	7.83504e-07	1.04068e-05
gene-ITGA6	923.528	1.84072	0.372725	4.93855	7.8704e-07	1.0447e-05
gene-ND1	13029.7	2.45539	0.497216	4.93828	7.8814e-07	1.04548e-05
gene-LOC102724908	13.7515	3.7578	0.761756	4.93308	8.09448e-07	1.07304e-05
gene-LINC01356	21.5354	4.38586	0.889715	4.92952	8.24338e-07	1.09173e-05
gene-OTUD6B	105.064	1.57547	0.319603	4.92945	8.24615e-07	1.09173e-05
gene-LDB3	44.3323	-4.91291	0.99716	-4.92691	8.35413e-07	1.10531e-05
gene-INTS6L	294.847	-1.5056	0.305708	-4.92497	8.43745e-07	1.11561e-05
gene-SORCS2	267.265	-2.50948	0.509801	-4.92247	8.5459e-07	1.12922e-05
gene-KCNN1	31.6475	-2.83638	0.576501	-4.91999	8.65478e-07	1.14223e-05
gene-DKC1	140.151	1.79923	0.365699	4.91997	8.65556e-07	1.14223e-05
gene-SMILR	57.652	-5.03715	1.02396	-4.9193	8.68541e-07	1.14543e-05
gene-DTL	424.902	1.62031	0.329398	4.91899	8.69936e-07	1.14653e-05
gene-MIR1-1HG-AS1	33.4197	-6.8519	1.39313	-4.91834	8.72828e-07	1.1496e-05
gene-NAMPT	290.595	1.50004	0.305147	4.9158	8.8419e-07	1.16381e-05
gene-SYT13	64.9861	2.30961	0.469928	4.91481	8.88698e-07	1.16899e-05
gene-PLPPR3	92.1487	-2.19221	0.446063	-4.91459	8.89692e-07	1.16955e-05
gene-TNFAIP1	239.439	-2.09284	0.425908	-4.91384	8.93092e-07	1.17326e-05
gene-YBX3	194.853	2.10842	0.429655	4.90724	9.2366e-07	1.21264e-05
gene-SLC38A4	51.8134	2.39572	0.488281	4.90643	9.27476e-07	1.21686e-05
gene-RNF19A	301.229	-1.43188	0.291951	-4.90453	9.36499e-07	1.22791e-05
gene-SAMD14	49.75	-3.08615	0.62949	-4.90262	9.45663e-07	1.23913e-05
gene-TOM1L2	269.359	-2.05926	0.420113	-4.90168	9.50184e-07	1.24353e-05
gene-PRAF2	61.8235	-2.5005	0.510131	-4.90167	9.50238e-07	1.24353e-05
gene-UST	810.696	2.63014	0.536607	4.90142	9.51465e-07	1.24434e-05
gene-MIR31HG	69.6484	4.15871	0.848759	4.89976	9.59538e-07	1.25409e-05
gene-PTBP3	579.037	1.47841	0.301791	4.89881	9.6421e-07	1.2594e-05
gene-MIR924HG	752.603	2.19853	0.449017	4.89633	9.76452e-07	1.27457e-05
gene-SLC30A10	34.4515	-3.57688	0.731243	-4.8915	1.0007e-06	1.30538e-05
gene-C18orf54	158.47	2.0775	0.424752	4.89107	1.00287e-06	1.30738e-05
gene-OLFML3	93.8424	2.85839	0.584645	4.88911	1.01293e-06	1.31966e-05
gene-NUP43	194.121	1.62579	0.332658	4.88729	1.02234e-06	1.33106e-05
gene-GULP1	1521.88	1.81267	0.370958	4.88645	1.0267e-06	1.33589e-05
gene-MAL	49.3706	-7.13593	1.46048	-4.88603	1.02892e-06	1.33792e-05
gene-NOL8	183.193	1.28906	0.263839	4.88577	1.03025e-06	1.3388e-05
gene-MIR205HG	15.4666	7.91141	1.61998	4.88364	1.04146e-06	1.3525e-05
gene-GABARAP	306.919	-2.31544	0.474147	-4.88337	1.04286e-06	1.35346e-05
gene-GALNT7	729.779	1.43261	0.293439	4.88212	1.04951e-06	1.36123e-05
gene-EGFR	528.781	-2.40201	0.4921	-4.88113	1.05477e-06	1.36718e-05
gene-BEAN1	31.2105	-3.9333	0.806462	-4.87724	1.07583e-06	1.39359e-05
gene-LOC107984384	29.3912	-3.89986	0.799914	-4.87536	1.08611e-06	1.40602e-05
gene-PTPRT	222.94	3.14669	0.645845	4.87221	1.10357e-06	1.42772e-05
gene-MMRN1	47.2501	-5.32445	1.09292	-4.87178	1.10599e-06	1.42994e-05
gene-CDKN2D	20.2491	-4.45939	0.915448	-4.87126	1.10886e-06	1.43261e-05
gene-FANCI	383.04	1.57456	0.323241	4.87116	1.10946e-06	1.43261e-05
gene-ARHGEF19	36.4091	3.49048	0.716674	4.87039	1.11381e-06	1.43732e-05
gene-SLC12A5	68.0279	-2.74632	0.563939	-4.86989	1.11661e-06	1.44002e-05
gene-LOC105371275	17.0412	-7.05972	1.44976	-4.86958	1.11836e-06	1.44137e-05
gene-FSIP2-AS2	57.639	-3.73121	0.766347	-4.86882	1.12268e-06	1.44602e-05
gene-DUSP3	231.669	-1.3956	0.286719	-4.8675	1.13018e-06	1.45477e-05
gene-PPP1R13L	21.0654	3.22494	0.663598	4.85978	1.17514e-06	1.51169e-05
gene-ZFPM2-AS1	62.0403	-4.92987	1.01458	-4.85904	1.17958e-06	1.51645e-05
gene-FAM210A	115.383	1.54499	0.317976	4.85883	1.1808e-06	1.51705e-05
gene-LOC105378132	22.7496	-8.18081	1.68425	-4.85724	1.19034e-06	1.52757e-05
gene-GMNN	119.429	1.78169	0.366812	4.85722	1.19048e-06	1.52757e-05
gene-ZIC3	150.33	3.73131	0.768237	4.85698	1.19189e-06	1.52842e-05
gene-DPEP1	30.8661	3.22394	0.663816	4.85668	1.19369e-06	1.52977e-05
gene-RHOH	19.6231	4.42032	0.910648	4.85404	1.20971e-06	1.54932e-05
gene-NAV2	2475	-1.77534	0.365774	-4.85365	1.21209e-06	1.5514e-05
gene-ZFP30	144.42	-1.46673	0.302373	-4.85075	1.22997e-06	1.5733e-05
gene-SPECC1	739.619	1.09553	0.225866	4.85036	1.23237e-06	1.57538e-05
gene-JUP	240.623	1.53862	0.317287	4.84931	1.23891e-06	1.58274e-05
gene-LOC107986399	20.973	-6.80729	1.40466	-4.84621	1.25843e-06	1.60668e-05
gene-ATAD5	356.272	1.22316	0.252584	4.84258	1.28167e-06	1.63533e-05
gene-TEC	41.9465	3.45112	0.71289	4.84102	1.29171e-06	1.64711e-05
gene-KNOP1	342.256	1.64571	0.340009	4.8402	1.29708e-06	1.65292e-05
gene-HYDIN	218.945	-2.04149	0.421888	-4.83894	1.30531e-06	1.66238e-05
gene-CRMP1	485.113	-2.10066	0.434186	-4.83816	1.31048e-06	1.66792e-05
gene-SMTNL1	33.5525	-2.45958	0.508469	-4.83722	1.31665e-06	1.67472e-05
gene-SPTBN2	596.787	-1.49591	0.309309	-4.83631	1.3227e-06	1.68138e-05
gene-LOC101928438	333.765	-2.5305	0.523336	-4.83533	1.32926e-06	1.68866e-05
gene-GTF2E1	218.998	1.80178	0.37274	4.83387	1.33902e-06	1.7e-05
gene-RAB11FIP1	180.76	1.41534	0.292912	4.83198	1.35182e-06	1.71428e-05
gene-LOC107986956	12.3307	-7.20672	1.49147	-4.83196	1.35194e-06	1.71428e-05
gene-RAVER2	412.265	1.25466	0.259669	4.83177	1.35322e-06	1.71484e-05
gene-LOC105376166	37.9295	4.34046	0.898356	4.83155	1.35471e-06	1.71484e-05
gene-B4GALT5	590.394	1.31138	0.271422	4.83153	1.35491e-06	1.71484e-05
gene-DEPDC1B	376.611	1.52038	0.31471	4.83105	1.35812e-06	1.71683e-05
gene-TAFA2	692.357	-2.21317	0.458114	-4.83105	1.35816e-06	1.71683e-05
gene-SCO1	153.729	1.56248	0.323509	4.82978	1.36681e-06	1.72669e-05
gene-NUP153	931.832	1.26959	0.262905	4.8291	1.37152e-06	1.73158e-05
gene-RBM24	20.5238	-5.06507	1.04909	-4.82807	1.37861e-06	1.73946e-05
gene-SDAD1	220.105	1.40134	0.290278	4.82759	1.38195e-06	1.74259e-05
gene-TIGIT	17.0135	-6.64545	1.37777	-4.82335	1.41168e-06	1.77898e-05
gene-PTPN13	1044.06	1.10308	0.228767	4.82185	1.42236e-06	1.79133e-05
gene-LINC02715	28.618	-7.06773	1.46656	-4.81924	1.44105e-06	1.81375e-05
gene-ARHGAP23-2	16.3754	3.98944	0.827973	4.81832	1.44776e-06	1.82107e-05
gene-PLPPR1-2	20.7527	-5.62439	1.16737	-4.81802	1.44987e-06	1.8226e-05
gene-ORC2	301.539	1.3687	0.284106	4.81756	1.45321e-06	1.82568e-05
gene-LINC02487	19.3864	-7.12005	1.47798	-4.81741	1.4543e-06	1.82593e-05
gene-LOC105370027	54.9674	-5.31273	1.10295	-4.81683	1.45855e-06	1.83013e-05
gene-LRBA	1597.84	1.82556	0.379039	4.81629	1.46254e-06	1.83401e-05
gene-CBARP	66.26	-2.44562	0.507831	-4.81582	1.46598e-06	1.8372e-05
gene-PTCH2	46.3372	-3.9725	0.825215	-4.8139	1.48014e-06	1.85381e-05
gene-SCUBE3	102.359	-2.09348	0.434933	-4.81335	1.48423e-06	1.85779e-05
gene-DAO	10.6057	-6.67987	1.38822	-4.81181	1.49568e-06	1.87098e-05
gene-PREX2	1300.44	-1.74011	0.361674	-4.81127	1.49971e-06	1.87487e-05
gene-GSTM3	43.7823	-3.08204	0.640707	-4.81037	1.50649e-06	1.88219e-05
gene-TPCN1	131.983	1.75493	0.364847	4.81005	1.50894e-06	1.8841e-05
gene-EPHA7	1005.61	-2.44994	0.509742	-4.80624	1.53796e-06	1.91917e-05
gene-NBPF20	32.7076	-3.25494	0.677544	-4.80403	1.55505e-06	1.9393e-05
gene-LONRF2	340.006	-2.11136	0.439594	-4.80297	1.56332e-06	1.94842e-05
gene-ITPRID2	260.365	-1.43628	0.299061	-4.80264	1.56584e-06	1.95038e-05
gene-GRID1	432.164	-3.13665	0.653294	-4.80128	1.57656e-06	1.96164e-05
gene-LOC105378516	23.3079	-6.43205	1.33966	-4.80125	1.5768e-06	1.96164e-05
gene-AUNIP	57.0799	2.49626	0.52005	4.80004	1.58631e-06	1.97225e-05
gene-HAUS6	318.334	1.49618	0.311718	4.79978	1.58843e-06	1.9737e-05
gene-SERTAD2	210.381	-1.7046	0.355318	-4.79741	1.60734e-06	1.99597e-05
gene-THRB	81.2702	-2.89966	0.604518	-4.79664	1.61346e-06	2.00236e-05
gene-TMTC4	739.794	-1.397	0.291488	-4.79264	1.64601e-06	2.04151e-05
gene-MPP2	277.054	-1.44597	0.301731	-4.79226	1.64916e-06	2.04417e-05
gene-ZDHHC1	68.9557	-1.98352	0.413969	-4.79148	1.65552e-06	2.05082e-05
gene-GAS1	89.5558	-2.91343	0.608084	-4.79117	1.65816e-06	2.05284e-05
gene-PPFIA2	507.492	-2.3123	0.482652	-4.79083	1.66091e-06	2.05499e-05
gene-HEG1	426.025	-1.79678	0.375068	-4.79055	1.66323e-06	2.05662e-05
gene-TM4SF18	10.2124	7.55545	1.57747	4.78959	1.67119e-06	2.06521e-05
gene-LOC101928977	57.747	-3.58669	0.74911	-4.78793	1.6851e-06	2.08115e-05
gene-IRF6	9.89598	7.44922	1.55645	4.78603	1.70109e-06	2.09885e-05
gene-C5orf64	18.1646	-6.9866	1.4598	-4.78599	1.70149e-06	2.09885e-05
gene-MTMR7	134.978	-1.85091	0.386804	-4.78514	1.70866e-06	2.10641e-05
gene-IGSF5	89.7441	3.85382	0.805464	4.7846	1.71332e-06	2.11089e-05
gene-ULBP3	239.432	-2.2381	0.467811	-4.78419	1.71678e-06	2.11387e-05
gene-LOC105378054	18.4194	-7.84584	1.64001	-4.78403	1.71814e-06	2.11427e-05
gene-TYRO3	213.064	2.23489	0.4672	4.78359	1.72189e-06	2.1175e-05
gene-CEP85L	365.543	-1.2682	0.265121	-4.78348	1.72284e-06	2.1175e-05
gene-GABRA2	114.859	-2.56523	0.536543	-4.78104	1.74394e-06	2.14215e-05
gene-SDK2	1291.07	-2.09724	0.438701	-4.78056	1.74805e-06	2.14591e-05
gene-SYTL1	24.2917	3.64486	0.762827	4.7781	1.76961e-06	2.17082e-05
gene-MAPK12	235.49	-2.73445	0.5723	-4.778	1.77047e-06	2.17082e-05
gene-BNC2	586.404	2.22737	0.466343	4.77625	1.78593e-06	2.18846e-05
gene-ARSD	40.3874	-2.2784	0.477264	-4.77387	1.80715e-06	2.21313e-05
gene-PAK3	657.159	-1.64732	0.345139	-4.77291	1.81586e-06	2.22247e-05
gene-DCP2	431.887	1.29369	0.271086	4.77225	1.82183e-06	2.22844e-05
gene-MYO5A	846.27	-1.2451	0.260919	-4.77197	1.82433e-06	2.23017e-05
gene-PRRT2	180.978	-2.1053	0.441357	-4.77007	1.84166e-06	2.25e-05
gene-BICDL2	10.1409	5.08969	1.06743	4.76818	1.85901e-06	2.26984e-05
gene-VCAN	1655.96	1.70214	0.357081	4.7668	1.87171e-06	2.28398e-05
gene-FANCL	618.718	1.51836	0.318584	4.76597	1.87948e-06	2.29209e-05
gene-MDK	1914.53	-2.08071	0.436622	-4.76547	1.88414e-06	2.29641e-05
gene-TRIM14	42.7454	2.06551	0.433508	4.76464	1.89195e-06	2.30455e-05
gene-PIK3C2A	955.255	1.43927	0.302128	4.76376	1.90014e-06	2.31314e-05
gene-ARMCX2	333.821	1.84847	0.38808	4.76312	1.90619e-06	2.31913e-05
gene-TFDP2	1198.14	-1.57756	0.331247	-4.76248	1.91225e-06	2.32511e-05
gene-PARPBP	203.596	1.78824	0.37581	4.75836	1.95176e-06	2.37174e-05
gene-NOLC1	793.881	1.7044	0.358317	4.75668	1.96802e-06	2.39007e-05
gene-SLC38A5	88.7848	3.58941	0.754649	4.75639	1.97085e-06	2.39209e-05
gene-LOC101928307	14.9959	-6.68853	1.40701	-4.75373	1.99698e-06	2.42237e-05
gene-USP9X	1417.85	1.09864	0.231166	4.75259	2.00827e-06	2.43461e-05
gene-HES3	23.997	6.9261	1.45764	4.7516	2.01813e-06	2.44512e-05
gene-LAMP5-AS1	18.0898	-6.36375	1.34009	-4.74876	2.04663e-06	2.47817e-05
gene-TRIP13	91.5231	2.21804	0.467123	4.7483	2.05135e-06	2.48242e-05
gene-TNNT1	16.5347	6.08736	1.28206	4.7481	2.0534e-06	2.48342e-05
gene-RPRD1A	834.355	0.972614	0.204983	4.74484	2.08668e-06	2.52218e-05
gene-PVT1	1547.22	2.32744	0.490659	4.74349	2.10064e-06	2.53755e-05
gene-ACTN1	475.145	1.72539	0.363915	4.7412	2.12457e-06	2.56493e-05
gene-ATP2B1	1400.64	-1.43658	0.303016	-4.74093	2.12741e-06	2.56684e-05
gene-APBB3	87.8787	-1.79414	0.378666	-4.73805	2.15784e-06	2.60203e-05
gene-AMN1	58.6274	-2.1585	0.455727	-4.73638	2.17569e-06	2.622e-05
gene-C9orf24	26.5212	-2.95589	0.624332	-4.73448	2.19618e-06	2.64513e-05
gene-TTLL12	206.361	2.07634	0.438748	4.73241	2.21872e-06	2.6707e-05
gene-DDIAS	168.874	2.74991	0.581211	4.73133	2.23048e-06	2.68328e-05
gene-TRIM25	81.8616	2.25121	0.475907	4.73036	2.24126e-06	2.69466e-05
gene-SRRM1	749.834	1.28507	0.271713	4.7295	2.25071e-06	2.70443e-05
gene-SFXN3	71.8483	-3.79863	0.803274	-4.72893	2.25706e-06	2.70925e-05
gene-MTAP	558.631	1.05521	0.223141	4.7289	2.25737e-06	2.70925e-05
gene-PCDH11Y	371.168	2.64679	0.55994	4.72691	2.27957e-06	2.73428e-05
gene-ANKH	193.569	-1.71602	0.363255	-4.72402	2.31225e-06	2.77185e-05
gene-SUPT16H	1061.36	1.45729	0.308537	4.72323	2.32124e-06	2.78099e-05
gene-LINC02538	14.6177	-6.89349	1.45954	-4.72305	2.32329e-06	2.78182e-05
gene-NALCN-AS1-2	10.647	-6.83002	1.44632	-4.72236	2.33124e-06	2.7897e-05
gene-SH3PXD2A	457.041	-1.66745	0.353209	-4.72085	2.34859e-06	2.80881e-05
gene-ZFP36L2	158.622	2.18736	0.463424	4.71999	2.35857e-06	2.8191e-05
gene-SYNPO2	57.781	3.29488	0.698435	4.71751	2.38743e-06	2.85192e-05
gene-LOC105371466	53.7405	-3.95675	0.838838	-4.71693	2.39425e-06	2.85839e-05
gene-LRRIQ1	135.176	-2.68348	0.56916	-4.71481	2.41938e-06	2.88671e-05
gene-ZNF480	341.65	1.77867	0.377285	4.71439	2.42433e-06	2.89093e-05
gene-ARHGAP21	1229.94	-1.18436	0.251327	-4.71244	2.44767e-06	2.91706e-05
gene-TGS1	296.411	1.50693	0.319892	4.71076	2.46793e-06	2.93949e-05
gene-SLC7A14-AS1	50.8023	-5.04843	1.07172	-4.71061	2.4698e-06	2.94e-05
gene-KIF5A	835.107	-2.10943	0.447933	-4.70924	2.48637e-06	2.958e-05
gene-FAM219A	285.865	-1.92204	0.408438	-4.70582	2.52846e-06	3.00632e-05
gene-APOLD1	106.344	-3.03536	0.645277	-4.70397	2.5515e-06	3.03194e-05
gene-LOC105371808	13.2103	-6.45791	1.37357	-4.70153	2.58214e-06	3.06657e-05
gene-MXD1	153.033	-1.78971	0.38092	-4.6984	2.62213e-06	3.11225e-05
gene-TRABD2A	61.0966	2.65824	0.565802	4.69818	2.62488e-06	3.11371e-05
gene-KAZN	2371.76	-2.35343	0.50095	-4.69793	2.62814e-06	3.11576e-05
gene-PLEKHO1	221.863	-1.89054	0.402503	-4.69698	2.64042e-06	3.12851e-05
gene-ARHGAP26	551.673	2.00394	0.426898	4.6942	2.67656e-06	3.16949e-05
gene-NCOA1	989.801	-1.56707	0.333868	-4.69367	2.68343e-06	3.17578e-05
gene-PNPLA5	6.86671	7.94452	1.69291	4.69281	2.69482e-06	3.18741e-05
gene-KLHL14	138.607	-2.62234	0.558924	-4.69176	2.70862e-06	3.20188e-05
gene-MICAL1	340.757	-2.09519	0.446717	-4.69019	2.72949e-06	3.22469e-05
gene-BRINP1	268.734	1.49381	0.318678	4.68752	2.76538e-06	3.26519e-05
gene-NSD1	1903.96	0.974334	0.207974	4.68487	2.80131e-06	3.30571e-05
gene-SLC18A1	16.8668	-6.03349	1.28797	-4.68449	2.80654e-06	3.30997e-05
gene-NTNG1	528.241	-2.21168	0.472212	-4.68365	2.81813e-06	3.32171e-05
gene-LOC107986997	153.265	-2.6558	0.567062	-4.68344	2.82102e-06	3.32321e-05
gene-NPPB	41.329	-6.94712	1.48342	-4.68319	2.82451e-06	3.3248e-05
gene-EEF1AKNMT	77.769	1.62178	0.346305	4.6831	2.82563e-06	3.3248e-05
gene-ACER2	171.162	-1.53761	0.328352	-4.68281	2.82964e-06	3.3276e-05
gene-LOC101929418	15.6481	-6.64977	1.42036	-4.68174	2.84456e-06	3.34322e-05
gene-SLC38A1	2529.36	1.25529	0.26815	4.68131	2.85052e-06	3.34829e-05
gene-PXYLP1	389.962	-1.55188	0.331661	-4.67911	2.88128e-06	3.38248e-05
gene-ATP6	11415.4	2.24583	0.480045	4.67837	2.89168e-06	3.39274e-05
gene-LOC105373576	33.068	-6.27157	1.34115	-4.67626	2.92158e-06	3.42586e-05
gene-LHX1-DT-2	16.1179	-5.65549	1.20975	-4.67493	2.94056e-06	3.44613e-05
gene-ANKRD24	21.6827	2.53311	0.541969	4.67389	2.95545e-06	3.46159e-05
gene-TCP11L2	36.2497	-3.50378	0.74995	-4.67202	2.9825e-06	3.49127e-05
gene-ADHFE1	69.3923	-2.33603	0.500264	-4.66959	3.01794e-06	3.53073e-05
gene-MYBL2	157.104	1.86607	0.399657	4.66918	3.02406e-06	3.53586e-05
gene-TNFRSF8	42.7055	4.60689	0.986918	4.66795	3.04217e-06	3.555e-05
gene-GRIK3	254.429	-2.73588	0.586239	-4.66684	3.05868e-06	3.57093e-05
gene-MOCOS	34.7533	3.73631	0.800615	4.6668	3.0593e-06	3.57093e-05
gene-WASF2	329.355	1.19338	0.255792	4.66543	3.0797e-06	3.59269e-05
gene-JARID2	1717.03	1.783	0.382542	4.66092	3.14792e-06	3.67017e-05
gene-HOXD1	8.73202	-6.42018	1.37757	-4.66052	3.15407e-06	3.67525e-05
gene-RILPL1	193.259	-1.47454	0.316491	-4.65902	3.17713e-06	3.70001e-05
gene-NACC1	389.85	1.69366	0.363692	4.65684	3.21092e-06	3.73723e-05
gene-HPN	18.2818	4.48987	0.964219	4.65649	3.21653e-06	3.74162e-05
gene-DSCR9	26.5127	-2.96758	0.637472	-4.65524	3.2361e-06	3.76224e-05
gene-PRDM2	633.194	-1.08008	0.232046	-4.6546	3.24617e-06	3.7718e-05
gene-LOC107986479	16.2992	-6.40483	1.37611	-4.65431	3.25067e-06	3.77488e-05
gene-TTC9B	21.7503	-6.25008	1.343	-4.65382	3.25836e-06	3.78166e-05
gene-KLHDC1	27.6249	-3.31024	0.711331	-4.65358	3.26213e-06	3.78389e-05
gene-LOC107986007	784.948	-1.7112	0.367982	-4.65022	3.31575e-06	3.8439e-05
gene-CSGALNACT1	81.688	-2.55714	0.55004	-4.64901	3.33538e-06	3.86446e-05
gene-MATK	11.2557	4.40647	0.948604	4.64522	3.39722e-06	3.93387e-05
gene-LOC105377975	45.4848	-4.02633	0.866799	-4.64506	3.39984e-06	3.93468e-05
gene-RPARP-AS1	49.4722	2.18626	0.470927	4.64247	3.44274e-06	3.98208e-05
gene-NAMA	24.6473	-6.41023	1.38107	-4.64149	3.45913e-06	3.99783e-05
gene-PMM2	312.821	1.1727	0.252659	4.64142	3.46028e-06	3.99783e-05
gene-CDKN1A	145.208	-3.63541	0.7833	-4.64115	3.46483e-06	4.00082e-05
gene-LOC107985168	40.6603	-4.13966	0.892151	-4.64009	3.48259e-06	4.01905e-05
gene-PRR11	279.755	1.97468	0.425584	4.63992	3.48537e-06	4.01998e-05
gene-TTI1	327.264	1.02675	0.221376	4.63801	3.51776e-06	4.05505e-05
gene-LINC01088	63.9175	-4.38281	0.945129	-4.63727	3.53045e-06	4.06739e-05
gene-CNTN3	193.856	-3.1708	0.68381	-4.63697	3.53556e-06	4.07098e-05
gene-SPDL1	126.047	1.50114	0.323871	4.63501	3.56922e-06	4.10741e-05
gene-OPN5	17.9444	-6.47515	1.39715	-4.63455	3.57719e-06	4.11427e-05
gene-ETV5	88.9622	2.397	0.517509	4.63181	3.62485e-06	4.16674e-05
gene-LHX1-DT	10.1134	-6.60312	1.42594	-4.63071	3.64421e-06	4.18664e-05
gene-ZNF595	200.266	1.44133	0.311287	4.63024	3.65236e-06	4.19365e-05
gene-LRRN2	90.4857	2.89096	0.625059	4.62509	3.74432e-06	4.29681e-05
gene-LOC107985647	8.21056	7.24439	1.56752	4.62157	3.80838e-06	4.36787e-05
gene-ZNF709	84.2908	-1.55837	0.337248	-4.62085	3.82162e-06	4.38059e-05
gene-AMIGO1	58.52	-2.15976	0.468274	-4.61217	3.98495e-06	4.56524e-05
gene-KPNB1	1405.05	1.38524	0.300534	4.60927	4.04083e-06	4.62668e-05
gene-MANEA-DT	71.6726	-2.49395	0.541177	-4.60838	4.05814e-06	4.64389e-05
gene-FOXI3	12.621	6.18606	1.34285	4.60667	4.09166e-06	4.67946e-05
gene-COX3	42946.1	2.56001	0.55573	4.60656	4.09381e-06	4.67946e-05
gene-FAM136A	202.294	2.03952	0.442835	4.60559	4.11294e-06	4.69869e-05
gene-ATP8	299.527	2.16524	0.47016	4.60534	4.11798e-06	4.70182e-05
gene-LOC105376874	17.8879	-6.92978	1.50516	-4.60403	4.14391e-06	4.72879e-05
gene-SWT1	155.263	-1.55898	0.338641	-4.60362	4.15207e-06	4.73544e-05
gene-PALMD	57.0956	-3.38718	0.735993	-4.60218	4.18085e-06	4.76561e-05
gene-MSI1	244.371	-1.44986	0.315138	-4.6007	4.21065e-06	4.7969e-05
gene-HOMER1	420.259	1.28823	0.280048	4.60003	4.22437e-06	4.80985e-05
gene-DNAJC12	19.2614	-4.177	0.908368	-4.59836	4.2584e-06	4.84588e-05
gene-CYTH1	273.135	-1.94771	0.423593	-4.59807	4.26414e-06	4.84972e-05
gene-FOXA3	5.92925	7.51885	1.63576	4.59655	4.29539e-06	4.88254e-05
gene-FOXH1	9.76426	6.05695	1.31915	4.59155	4.39972e-06	4.99835e-05
gene-EPB41L4A-DT	12.4268	-7.3646	1.60399	-4.59143	4.40225e-06	4.99843e-05
gene-RUNX1	83.4794	-2.44405	0.532376	-4.59085	4.41451e-06	5.00957e-05
gene-LOC728755	531.734	-2.24856	0.489843	-4.59037	4.42469e-06	5.01834e-05
gene-LPIN1	193.763	-1.43921	0.313551	-4.59003	4.43177e-06	5.02358e-05
gene-ENTPD4	516.271	-1.22812	0.267687	-4.58791	4.47712e-06	5.07216e-05
gene-KLHDC7A	73.6199	7.41978	1.61813	4.58541	4.53106e-06	5.13043e-05
gene-ZNF398	218.355	1.48213	0.32339	4.58312	4.58097e-06	5.18406e-05
gene-ZNFX1	178.617	1.01535	0.221667	4.58053	4.6381e-06	5.24349e-05
gene-TMEM51	56.2697	1.84031	0.401783	4.58037	4.64163e-06	5.24349e-05
gene-LOC105375733	14.6112	-6.9489	1.51712	-4.58032	4.64256e-06	5.24349e-05
gene-PRUNE2	188.551	2.74304	0.598882	4.58027	4.64376e-06	5.24349e-05
gene-CCDC86	81.5666	1.78754	0.390421	4.5785	4.68325e-06	5.28515e-05
gene-PDP2	98.6598	1.92677	0.421114	4.57543	4.75249e-06	5.36034e-05
gene-DDI2	259.074	1.28236	0.280437	4.57274	4.81394e-06	5.42665e-05
gene-LOC112267957	27.447	-5.63611	1.23279	-4.57183	4.83472e-06	5.44706e-05
gene-POLD3	333.479	1.29162	0.282531	4.57161	4.84002e-06	5.45003e-05
gene-IQCN	35.8078	-2.97134	0.650299	-4.56919	4.89614e-06	5.50733e-05
gene-SLC7A14	52.7373	-6.22402	1.36217	-4.56918	4.8963e-06	5.50733e-05
gene-BMS1	384.197	1.10308	0.241433	4.56888	4.90329e-06	5.51215e-05
gene-NUS1	275.744	1.5904	0.34815	4.56814	4.92074e-06	5.52873e-05
gene-NRP2	1875.41	-1.4322	0.313665	-4.56604	4.97031e-06	5.57865e-05
gene-TRPS1	572.114	-1.53199	0.335519	-4.56602	4.97064e-06	5.57865e-05
gene-AKR1E2	60.4825	-1.88057	0.411909	-4.5655	4.98294e-06	5.58938e-05
gene-TSPAN13	175.836	-1.28862	0.282383	-4.56338	5.03361e-06	5.64312e-05
gene-CAV2	29.9183	-3.01695	0.661185	-4.56294	5.04411e-06	5.65179e-05
gene-SLC4A11	25.3212	3.41617	0.748813	4.56212	5.06398e-06	5.67093e-05
gene-EIF3E	575.568	1.02483	0.224662	4.56164	5.07554e-06	5.68076e-05
gene-SEMA6C	89.6533	-1.82498	0.400108	-4.56121	5.08587e-06	5.6892e-05
gene-IPO5	968.555	1.39227	0.305338	4.55976	5.12111e-06	5.72549e-05
gene-LOC101930026	22.7057	-6.08871	1.3357	-4.55844	5.15361e-06	5.75804e-05
gene-ZNF697	315.598	-1.9856	0.435597	-4.55834	5.15586e-06	5.75804e-05
gene-LOC107985729	16.4535	-6.317	1.38605	-4.55756	5.17506e-06	5.77632e-05
gene-LOC105370672	18.9916	-5.28423	1.15996	-4.55552	5.22559e-06	5.82953e-05
gene-PTDSS1	347.43	1.38249	0.303663	4.55272	5.29561e-06	5.90442e-05
gene-PRKN	812.783	-2.34898	0.516171	-4.55077	5.34505e-06	5.95629e-05
gene-IARS1	877.575	1.40265	0.308278	4.54996	5.36568e-06	5.97601e-05
gene-MGAT5B	136.747	-2.16489	0.475941	-4.54865	5.39914e-06	6.01001e-05
gene-TNFSF11	16.2983	7.06214	1.55282	4.54794	5.41746e-06	6.02711e-05
gene-LOC105374690	225.451	-2.83109	0.622711	-4.54639	5.45729e-06	6.0667e-05
gene-SLC16A1-2	23.9761	3.50144	0.770168	4.54633	5.45899e-06	6.0667e-05
gene-LINC00907	144.383	-2.50864	0.551844	-4.54592	5.46963e-06	6.07519e-05
gene-LOC105369489	11.6936	-6.5001	1.42991	-4.5458	5.47258e-06	6.07519e-05
gene-LRP12	413.913	-1.32701	0.292007	-4.54444	5.50824e-06	6.11145e-05
gene-ZFP90	361.898	-1.54471	0.34002	-4.54299	5.54619e-06	6.15021e-05
gene-CTSB	207.204	-2.6698	0.587754	-4.54238	5.56216e-06	6.16458e-05
gene-CDC25A	196.203	1.55022	0.341342	4.54154	5.5846e-06	6.18609e-05
gene-TACC2	1059.27	-1.29578	0.285372	-4.54068	5.60733e-06	6.20789e-05
gene-KLHL13	466.251	-2.20667	0.486017	-4.54031	5.61706e-06	6.2153e-05
gene-CNIH2	52.9025	-2.23042	0.491284	-4.53998	5.62589e-06	6.2217e-05
gene-LOC105376107	24.2006	-5.29263	1.16585	-4.5397	5.63332e-06	6.22654e-05
gene-AIF1L	309.113	2.78041	0.612649	4.53834	5.6699e-06	6.26359e-05
gene-MIR4435-2HG	213.642	1.99112	0.438846	4.53719	5.70092e-06	6.29445e-05
gene-NR2F2-AS1	250.776	-7.87211	1.73525	-4.5366	5.71686e-06	6.30863e-05
gene-GABRA3	147.252	1.64458	0.362556	4.53608	5.73087e-06	6.32067e-05
gene-B3GALNT1	146.788	-1.59679	0.352096	-4.53511	5.75723e-06	6.34632e-05
gene-LOC100126447	9.31204	5.46708	1.2059	4.5336	5.79863e-06	6.3885e-05
gene-DDX11	259.576	2.09195	0.461511	4.53282	5.82027e-06	6.40889e-05
gene-PABPC1	4419.3	1.3371	0.295192	4.52959	5.90971e-06	6.50387e-05
gene-RGS4	37.0632	-5.7144	1.26175	-4.52894	5.92805e-06	6.52053e-05
gene-NEXMIF	351.85	-2.05528	0.453985	-4.52719	5.97728e-06	6.57114e-05
gene-HPRT1	96.0844	1.62109	0.358092	4.52701	5.98228e-06	6.57311e-05
gene-AFDN	2101.28	-1.07205	0.236827	-4.52672	5.99053e-06	6.57862e-05
gene-PKP4-AS1	14.8785	-7.51903	1.66112	-4.52648	5.99732e-06	6.58254e-05
gene-C13orf42	76.2672	5.61483	1.2407	4.52553	6.02431e-06	6.60862e-05
gene-SP9	15.7585	-7.59428	1.67825	-4.52511	6.03631e-06	6.61822e-05
gene-SMC2	255.714	1.52223	0.336418	4.52482	6.04457e-06	6.62372e-05
gene-POLR1B	232.074	1.55123	0.342947	4.52322	6.09049e-06	6.67045e-05
gene-COLEC12	237.392	-2.27933	0.504134	-4.52128	6.14659e-06	6.72829e-05
gene-PLG	21.8115	-6.06706	1.34225	-4.52008	6.18165e-06	6.76304e-05
gene-RASGRF2-AS1	14.1711	3.8253	0.846353	4.51974	6.19154e-06	6.77024e-05
gene-TSPAN33	50.3979	2.28078	0.504683	4.51922	6.20668e-06	6.78316e-05
gene-ATIC	254.84	1.13413	0.250986	4.51872	6.22149e-06	6.79571e-05
gene-PRORP	369.268	1.06936	0.236659	4.51855	6.22633e-06	6.79735e-05
gene-FGF10	24.4645	-6.34191	1.4037	-4.51799	6.24289e-06	6.81179e-05
gene-DRP2	57.9621	-2.27708	0.504042	-4.51763	6.25347e-06	6.81969e-05
gene-HS3ST5	7.97285	8.07629	1.78851	4.51564	6.31251e-06	6.8804e-05
gene-TMEM151B	111.116	-1.7056	0.377731	-4.51537	6.32056e-06	6.88211e-05
gene-SLC35F2	79.8098	3.27146	0.724517	4.51536	6.32082e-06	6.88211e-05
gene-TUT4	1264.57	-1.0166	0.225152	-4.51517	6.3267e-06	6.88484e-05
gene-LINC02803	58.1667	-2.67711	0.593215	-4.51288	6.39519e-06	6.95566e-05
gene-RFX3-AS1	81.2001	-2.24933	0.49868	-4.51057	6.46549e-06	7.02838e-05
gene-GCLM	94.1438	1.61184	0.35753	4.50827	6.53594e-06	7.10118e-05
gene-SLC35F3	208.049	2.03186	0.450859	4.50665	6.58588e-06	7.15163e-05
gene-KRT8	308.159	2.61404	0.580303	4.50461	6.64963e-06	7.21702e-05
gene-FAM71F2	36.895	-3.87346	0.860051	-4.50376	6.67616e-06	7.24196e-05
gene-PLPP4	48.5609	-6.02746	1.33851	-4.50311	6.69657e-06	7.26024e-05
gene-CUL4A	402.868	1.43999	0.319852	4.50206	6.72978e-06	7.29238e-05
gene-LINC01194	399.286	9.32598	2.07247	4.49994	6.79716e-06	7.36149e-05
gene-SPATA18	52.9454	-2.42373	0.538676	-4.49942	6.8138e-06	7.37559e-05
gene-GASK1A	49.9717	3.11977	0.693555	4.49824	6.85192e-06	7.41292e-05
gene-LINC01184	352.685	-1.94421	0.432567	-4.49459	6.97033e-06	7.53704e-05
gene-SH2D5	27.9776	3.157	0.702541	4.49369	6.99984e-06	7.56494e-05
gene-MRPL3	451.967	1.494	0.332495	4.4933	7.01281e-06	7.57495e-05
gene-ZNF101	75.7214	2.22203	0.494657	4.49207	7.05345e-06	7.61481e-05
gene-LOC107984035	127.589	-2.96841	0.66087	-4.49167	7.06673e-06	7.62512e-05
gene-NUMBL	171.86	-1.50948	0.336357	-4.48775	7.19795e-06	7.7588e-05
gene-SERINC1	832.658	-1.5187	0.33841	-4.48774	7.19822e-06	7.7588e-05
gene-VEZT	823.672	-0.981681	0.218789	-4.48688	7.22736e-06	7.7861e-05
gene-AMFR	253.553	-1.2838	0.286169	-4.48615	7.2521e-06	7.80863e-05
gene-GRIK1	438.443	-2.21551	0.493969	-4.48512	7.28732e-06	7.84242e-05
gene-ZNF785	121.262	-1.39965	0.312113	-4.48444	7.31053e-06	7.86325e-05
gene-RCL1	125.745	1.58577	0.353749	4.48275	7.36863e-06	7.92157e-05
gene-CERK	441.046	-1.09908	0.245229	-4.48187	7.39933e-06	7.95038e-05
gene-UBE2D4	76.8234	-1.88076	0.419697	-4.48123	7.42148e-06	7.96999e-05
gene-SAV1	120.912	1.4025	0.313161	4.47851	7.51659e-06	8.06789e-05
gene-GCC2	377.053	1.20482	0.269092	4.47734	7.55801e-06	8.10809e-05
gene-C15orf39	87.4772	2.26819	0.506735	4.4761	7.60196e-06	8.14976e-05
gene-POC1A	140.308	1.62591	0.36325	4.47602	7.60485e-06	8.14976e-05
gene-OVOL2	9.82762	7.35193	1.64264	4.47568	7.61668e-06	8.15816e-05
gene-GRIK5	181.605	1.78141	0.398082	4.47498	7.64191e-06	8.18089e-05
gene-ZNF428	44.0706	-2.2602	0.505418	-4.47195	7.75099e-06	8.29331e-05
gene-PTGER3	102.962	-5.16533	1.15568	-4.46953	7.83922e-06	8.38332e-05
gene-ALDH5A1	132.747	-1.55341	0.347571	-4.46932	7.8467e-06	8.38693e-05
gene-ICMT	424.83	1.47189	0.32935	4.46906	7.85652e-06	8.39304e-05
gene-TEK	123.023	1.9455	0.435399	4.46832	7.88358e-06	8.41754e-05
gene-LINC00664	10.603	4.03074	0.902116	4.46809	7.89198e-06	8.4221e-05
gene-DKK3	280.092	-1.64379	0.367928	-4.46771	7.90619e-06	8.43285e-05
gene-CKS1B	147.487	2.42784	0.543479	4.46722	7.92416e-06	8.44761e-05
gene-CHST9	160.238	2.03208	0.45515	4.46464	8.02024e-06	8.54558e-05
gene-COL5A2	697.16	-2.2004	0.493226	-4.46124	8.14879e-06	8.67802e-05
gene-GASK1B	45.4276	-4.49586	1.00801	-4.46015	8.19007e-06	8.71743e-05
gene-LDLRAD4	233.988	1.79673	0.402873	4.45979	8.20395e-06	8.72765e-05
gene-RAI2	67.3856	-3.18731	0.714902	-4.4584	8.25756e-06	8.7801e-05
gene-LINC00862	20.7509	3.93132	0.881899	4.45779	8.28104e-06	8.80049e-05
gene-SNHG17	164.434	1.5701	0.352227	4.45765	8.28647e-06	8.80168e-05
gene-PLA2G12A	110.021	1.39443	0.312835	4.45741	8.29549e-06	8.80508e-05
gene-RUVBL1	179.683	1.07104	0.240287	4.45734	8.2983e-06	8.80508e-05
gene-GUCY1B1	51.1264	-2.7687	0.621265	-4.45655	8.3291e-06	8.83317e-05
gene-ST6GAL1	631.365	1.45981	0.327791	4.45349	8.44874e-06	8.9554e-05
gene-WFDC10B	9.43843	4.55569	1.02321	4.45235	8.49369e-06	8.99476e-05
gene-ZNF664-RFLNA	153.193	-1.80933	0.406378	-4.45232	8.49468e-06	8.99476e-05
gene-VWA1	331.117	-2.64475	0.594115	-4.45157	8.52434e-06	9.02148e-05
gene-SAMD11	35.2946	-6.16243	1.38438	-4.45141	8.5309e-06	9.02375e-05
gene-GAS5	398.95	1.72596	0.387787	4.4508	8.55504e-06	9.04459e-05
gene-CHEK1	267.693	1.97969	0.444929	4.44945	8.60912e-06	9.09706e-05
gene-LINC01191	24.9532	-3.0559	0.687056	-4.44781	8.67486e-06	9.16179e-05
gene-CAMK2A	39.3751	-3.81903	0.858807	-4.44691	8.71157e-06	9.1958e-05
gene-OTP	14.0926	-6.89115	1.55023	-4.44524	8.77931e-06	9.26251e-05
gene-TECPR1	123.692	-2.25969	0.508371	-4.44496	8.79084e-06	9.26639e-05
gene-ZNF821	144.295	-1.46827	0.330324	-4.44493	8.79206e-06	9.26639e-05
gene-LINC00472	52.248	-3.52608	0.793873	-4.44162	8.92844e-06	9.40527e-05
gene-OBI1	145.515	1.13101	0.254697	4.44061	8.97044e-06	9.44464e-05
gene-ZNF764	43.9347	-2.13311	0.480699	-4.43753	9.09967e-06	9.57576e-05
gene-MAN2B2	115.266	-1.63393	0.368235	-4.43718	9.11457e-06	9.5865e-05
gene-ALG9	267.332	-1.19961	0.270363	-4.43702	9.1213e-06	9.58864e-05
gene-KTN1	830.07	1.18693	0.267559	4.43615	9.15837e-06	9.62265e-05
gene-LINC01965	127.327	-9.10745	2.05489	-4.43209	9.33234e-06	9.8004e-05
gene-TIAM2	414.736	-1.93353	0.436293	-4.43173	9.34789e-06	9.81168e-05
gene-ZC3H6	194.058	-1.57323	0.355073	-4.43072	9.39195e-06	9.85286e-05
gene-CYB561D1	44.3733	-2.17736	0.491438	-4.4306	9.39699e-06	9.85308e-05
gene-ARMCX3	236.557	-1.65839	0.374381	-4.42969	9.43683e-06	9.88978e-05
gene-CAMK2B	76.1462	-2.33486	0.527129	-4.42939	9.44998e-06	9.89848e-05
gene-XPO7	635.702	0.805332	0.181847	4.42863	9.48346e-06	9.92845e-05
gene-KCNH1	160.757	-2.39219	0.540923	-4.42242	9.76018e-06	0.000102129
gene-IQCB1	290.71	1.33547	0.302043	4.42144	9.80433e-06	0.000102539
gene-POLR3GL	35.6826	-3.14367	0.711033	-4.42127	9.81212e-06	0.000102568
gene-METTL16	304.243	1.13169	0.256004	4.42058	9.84368e-06	0.000102845
gene-ZNF316	105.752	-1.47195	0.333041	-4.41972	9.88299e-06	0.000103203
gene-BBOX1-AS1	155.462	-2.60179	0.588883	-4.41817	9.95406e-06	0.000103888
gene-PCDH11X	1590.78	2.50327	0.566598	4.41807	9.95884e-06	0.000103888
gene-ENOX2	547.705	-1.77544	0.40189	-4.41772	9.97481e-06	0.000104002
gene-DYNC1I2	428.01	-1.22619	0.277577	-4.41746	9.98683e-06	0.000104074
gene-TEX10	613.312	1.28826	0.291733	4.41588	1.00599e-05	0.000104782
gene-DENND2A	285.723	-1.68358	0.38146	-4.41352	1.01701e-05	0.000105876
gene-SLCO6A1	108.576	-3.90916	0.885895	-4.41266	1.02107e-05	0.000106245
gene-GCNT1	41.8103	3.07923	0.697918	4.41203	1.02406e-05	0.000106364
gene-ATP6V1B1	76.3092	-5.92814	1.34364	-4.41201	1.02417e-05	0.000106364
gene-MIR4500HG	117.844	-3.5932	0.814418	-4.41198	1.0243e-05	0.000106364
gene-NTRK1	26.0344	-4.92095	1.11536	-4.41198	1.02431e-05	0.000106364
gene-PIF1	94.5433	2.25947	0.512209	4.41122	1.0279e-05	0.000106683
gene-FBP2	140.986	-2.44255	0.553812	-4.41043	1.03165e-05	0.000106975
gene-FAM214B	68.9036	-2.28793	0.518758	-4.41041	1.03176e-05	0.000106975
gene-PANK1	337.455	1.23875	0.281256	4.40437	1.06094e-05	0.000109945
gene-DIXDC1	347.556	-1.79366	0.407276	-4.40404	1.06255e-05	0.000110056
gene-SLC6A2	31.2151	-4.36835	0.992078	-4.40323	1.06649e-05	0.000110407
gene-C20orf203	23.7916	-5.72089	1.29952	-4.40232	1.07098e-05	0.000110794
gene-SNTG2-AS1	20.6478	5.93151	1.34738	4.40226	1.07131e-05	0.000110794
gene-LRRC27	57.1629	-2.34842	0.533569	-4.40134	1.07586e-05	0.000111208
gene-DESI2	338.406	1.31045	0.297816	4.4002	1.08149e-05	0.000111734
gene-PSMA8	39.0949	2.0482	0.465515	4.39986	1.08319e-05	0.000111853
gene-GLRA2	228.447	-1.56613	0.355968	-4.39963	1.08437e-05	0.000111918
gene-ZNF587B	203.226	1.23232	0.280112	4.39939	1.08557e-05	0.000111986
gene-CLINT1	527.981	1.0349	0.235246	4.39923	1.08637e-05	0.000112011
gene-RTKN	90.4731	1.57649	0.358694	4.39509	1.10728e-05	0.00011411
gene-SATB1	425.787	-1.33863	0.304626	-4.39435	1.11105e-05	0.000114441
gene-BCL9L	172.929	1.97595	0.449697	4.39396	1.11302e-05	0.000114586
gene-VSTM2B	67.4623	-2.58858	0.589143	-4.3938	1.11386e-05	0.000114614
gene-NTN3	11.8544	-5.908	1.34478	-4.39328	1.11652e-05	0.00011483
gene-E2F3	804.164	1.34416	0.306027	4.39228	1.12167e-05	0.000115301
gene-LOC107986215	386.904	-2.27159	0.517259	-4.39158	1.12528e-05	0.000115614
gene-SPATS2L	567.854	1.81573	0.413521	4.39091	1.12879e-05	0.000115917
gene-LINC02211	554.955	4.20602	0.958218	4.38941	1.13657e-05	0.000116657
gene-ATRNL1	1171.47	-1.80046	0.410211	-4.38911	1.13815e-05	0.000116761
gene-KCMF1	485.235	1.19747	0.272936	4.38736	1.14737e-05	0.000117647
gene-ACVR2A	537.463	-1.32602	0.302373	-4.38538	1.15781e-05	0.000118627
gene-ZNF680	207.538	1.50365	0.342883	4.38533	1.15811e-05	0.000118627
gene-THNSL2	67.7357	-2.1906	0.499542	-4.38522	1.15867e-05	0.000118627
gene-AKR1C2	47.9829	-3.15781	0.720308	-4.38396	1.16539e-05	0.000119255
gene-UNG	154.265	1.74094	0.39728	4.38215	1.17512e-05	0.000120191
gene-PDE11A	100.185	-2.82307	0.64427	-4.38181	1.17696e-05	0.000120319
gene-OPRK1	27.1375	-5.09737	1.16341	-4.38139	1.17925e-05	0.000120492
gene-MFNG	25.8454	-4.36888	0.997292	-4.38074	1.18276e-05	0.00012079
[truncated: 663 more rows]

## Sheet: Fig3B D28vsD0-DEG
Gene Name	baseMean	log2FoldChange	lfcSE	stat	pvalue	padj
TDGF1	518.989	12.0737	1.19027	10.1436	3.53691e-24	3.57456e-22
L1TD1	1121.49	11.132	0.82543	13.4863	1.88217e-41	9.37182e-39
KLHDC7A	73.6199	10.4619	1.91524	5.46242	4.69697e-08	5.70087e-07
NANOG	33.5891	9.82527	1.32193	7.43255	1.06526e-13	2.89963e-12
ZIC5	180.205	9.09418	0.975529	9.32231	1.1384e-20	7.33135e-19
LNCPRESS2	376.878	8.95441	1.82656	4.90234	9.47039e-07	9.03449e-06
LOC105370482	60.8744	8.87154	1.20517	7.3612	1.82258e-13	4.83849e-12
ZIC2	249.875	8.72908	1.13254	7.7075	1.28305e-14	4.01741e-13
LIN28A	2845.55	8.45328	0.468224	18.0539	7.34658e-73	4.99935e-69
MIR205HG	15.4666	8.42794	1.61998	5.20249	1.96634e-07	2.13072e-06
ZFP42	161.533	8.39193	1.23978	6.76888	1.29781e-11	2.75128e-10
ZSCAN10	183.249	8.14148	1.56196	5.21234	1.86476e-07	2.02819e-06
LOC105373409	20.2682	8.10149	1.36892	5.91816	3.25571e-09	4.86568e-08
CLDN6	309.957	7.91725	1.27276	6.22054	4.95433e-10	8.45674e-09
LOC105371965	11.5996	7.56837	1.40706	5.37884	7.49655e-08	8.77535e-07
ZNF66-2	12.0718	7.54181	1.31038	5.75543	8.64231e-09	1.2035e-07
OTX2	115.335	7.41831	1.84634	4.01786	5.87295e-05	0.000371311
ADRA2B	9.58179	7.40384	1.55705	4.75505	1.984e-06	1.74961e-05
CYP2S1	174.959	7.38389	0.697073	10.5927	3.22134e-26	4.05948e-24
SCNN1A	91.1866	7.2914	0.666938	10.9326	8.0466e-28	1.18181e-25
ESRP1	231.613	7.26033	1.12359	6.46174	1.03504e-10	1.96014e-09
LOC102724491	5.66727	7.24509	1.86498	3.88481	0.000102409	0.000605465
SIGLEC10	9.91267	7.09472	1.49279	4.75267	2.00746e-06	1.7642e-05
EPHA1	5.11301	7.06095	1.72399	4.09571	4.20877e-05	0.000275922
FOXH1	9.76426	6.98249	1.52722	4.57202	4.8305e-06	3.9222e-05
LINC00458	15.1817	6.97931	1.29584	5.38593	7.20717e-08	8.456e-07
LNCPRESS1	21.6208	6.95852	1.22768	5.66801	1.44468e-08	1.91389e-07
HPAT5	65.4378	6.93943	1.52984	4.53605	5.73166e-06	4.57614e-05
RAB17	99.6782	6.91085	1.489	4.64127	3.4628e-06	2.8937e-05
SLC38A5	88.7848	6.9082	0.934831	7.38979	1.47066e-13	3.93492e-12
VRTN	154.105	6.89658	1.40298	4.91565	8.84872e-07	8.48106e-06
B3GNT7	54.161	6.81417	1.02303	6.66077	2.724e-11	5.50599e-10
LOC107985647	8.21056	6.81353	1.55285	4.38776	1.14523e-05	8.55468e-05
LOC105378308	13.3572	6.80149	1.46796	4.63331	3.59865e-06	3.00108e-05
LOC102724908	13.7515	6.65738	1.31449	5.0646	4.09269e-07	4.1965e-06
TENT5B	56.2538	6.59978	0.881631	7.48587	7.10745e-14	1.99311e-12
SH2D3A	19.0159	6.59935	1.15346	5.72135	1.0568e-08	1.44409e-07
HES3	23.997	6.48084	1.45764	4.44613	8.74298e-06	6.73031e-05
LARGE2	50.4217	6.47024	0.884686	7.31361	2.60068e-13	6.78937e-12
LINC02540	210.882	6.45661	1.43613	4.49585	6.92924e-06	5.46179e-05
ETNPPL	4.95964	6.43361	1.66514	3.86369	0.000111686	0.000654814
LOC105377379	26.0703	6.29797	1.01599	6.19885	5.68754e-10	9.58804e-09
SNHG26	58.3614	6.2664	0.686074	9.1337	6.61957e-20	3.9399e-18
TUBA4A	41.3122	6.25283	0.788964	7.92537	2.27467e-15	7.83321e-14
MGST1	237.387	6.22305	0.672497	9.25364	2.16976e-20	1.35876e-18
ESRP2	60.0968	6.19318	0.614307	10.0816	6.66472e-24	6.32838e-22
GRB7	16.8008	6.16901	1.18693	5.19747	2.02019e-07	2.18546e-06
ATP1A2	406.519	6.12623	1.03228	5.93467	2.94431e-09	4.43274e-08
BICDL2	10.1409	6.12505	1.34197	4.56423	5.01331e-06	4.05494e-05
LOC101927483	23.9457	6.11535	1.0461	5.84583	5.04045e-09	7.3031e-08
CDH1	220.652	6.08628	1.17833	5.16518	2.40211e-07	2.56884e-06
FLT1	342.854	6.06391	1.18589	5.11337	3.16454e-07	3.31303e-06
C16orf54	35.1427	6.00389	1.01568	5.91118	3.39671e-09	5.05054e-08
APELA	77.9948	5.93057	0.816649	7.26208	3.81196e-13	9.71549e-12
DMKN	78.5664	5.92176	0.730889	8.10213	5.40065e-16	2.00462e-14
LINC00428	68.322	5.88613	1.33162	4.42029	9.85707e-06	7.50027e-05
SPINT1	53.7952	5.88091	0.794069	7.40604	1.30128e-13	3.50007e-12
DPPA4	830.634	5.84975	0.535646	10.9209	9.15602e-28	1.32568e-25
LAD1	21.8343	5.8049	0.94131	6.16683	6.96733e-10	1.15735e-08
LOC107986485	24.9964	5.77428	1.1602	4.97698	6.45824e-07	6.36317e-06
FOXI3	12.621	5.74888	1.32474	4.33962	1.42728e-05	0.000104325
LOC100126447	9.31204	5.74078	1.33086	4.3136	1.60618e-05	0.000116072
RBPMS2	189.666	5.70387	0.660389	8.63715	5.76336e-18	2.66405e-16
DGKK	79.8422	5.63919	0.801229	7.03818	1.94773e-12	4.5652e-11
C13orf42	76.2672	5.60419	1.2522	4.47546	7.62478e-06	5.94803e-05
TRQ-CTG5-1	20.522	5.54202	1.3624	4.06784	4.74504e-05	0.000307134
SNTG2-AS1	20.6478	5.46984	1.34402	4.06975	4.70633e-05	0.000305306
ERBB3	76.5329	5.46363	0.725748	7.52827	5.14182e-14	1.4743e-12
C6orf132	67.4488	5.46272	0.603273	9.05514	1.36395e-19	7.73476e-18
B3GALT5	80.4186	5.44206	0.906776	6.00155	1.95441e-09	3.02955e-08
PRSS8	31.4853	5.43061	0.728857	7.45086	9.27322e-14	2.54453e-12
HMOX1	16.3134	5.39956	1.24686	4.33052	1.48756e-05	0.000108266
IRS4	41.79	5.29779	0.623384	8.49843	1.92172e-17	8.24198e-16
TNFRSF11A	51.592	5.29757	0.729939	7.25755	3.94158e-13	1.00084e-11
POLR3G	207.163	5.2524	0.638683	8.2238	1.97155e-16	7.65195e-15
SFRP1	980.986	5.22571	0.635517	8.22277	1.98849e-16	7.70303e-15
AASS	1579.23	5.2135	0.221642	23.5222	2.42007e-122	4.94057e-118
LINC02211	554.955	5.20161	0.969898	5.36305	8.18288e-08	9.51872e-07
PRDM14	28.4929	5.17818	0.89306	5.79825	6.70122e-09	9.52021e-08
UGT3A2	39.4537	5.148	0.833578	6.17578	6.58371e-10	1.09809e-08
IRF6	9.89598	5.13366	1.25082	4.10423	4.05656e-05	0.000267317
TM4SF18	10.2124	5.11263	1.26005	4.05749	4.96037e-05	0.000319653
LOC107984494	86.5347	5.09809	0.65119	7.82888	4.92243e-15	1.61822e-13
LOC105375710	15.759	5.05086	1.098	4.60006	4.22369e-06	3.47128e-05
PKMYT1	60.4962	5.03819	0.860635	5.85404	4.79784e-09	6.97239e-08
COBL	241.095	5.02722	1.2801	3.9272	8.59406e-05	0.00052108
DAZL	18.9302	5.02664	1.04961	4.78905	1.6757e-06	1.50504e-05
RGL3	27.9198	5.01285	0.955279	5.24752	1.54162e-07	1.70397e-06
TERT	51.3724	5.0123	0.869988	5.76134	8.34473e-09	1.16683e-07
D21S2088E	26.5905	4.96267	0.996607	4.97957	6.37262e-07	6.294e-06
UGT8	124.418	4.96214	0.709255	6.99627	2.62858e-12	6.04989e-11
LOC105377861	80.592	4.94959	0.663333	7.4617	8.54152e-14	2.35324e-12
NEIL3	54.9355	4.94942	0.568266	8.70967	3.04749e-18	1.46732e-16
ZIC3	150.33	4.9405	0.798334	6.18851	6.07362e-10	1.01801e-08
KLF16	21.7871	4.93271	0.888624	5.55095	2.84117e-08	3.59593e-07
LOC102724227	37.5562	4.9258	0.965772	5.10037	3.38986e-07	3.52542e-06
ORC1	157.14	4.92098	0.614986	8.00177	1.22646e-15	4.33938e-14
TRIM71	1605.81	4.90101	0.214664	22.831	2.25533e-115	2.30213e-111
LOC105376166	37.9295	4.881	0.935955	5.215	1.83819e-07	2.00248e-06
LINC02231	12.4418	4.87814	1.01575	4.80252	1.56679e-06	1.41656e-05
DDIAS	168.874	4.86505	0.614095	7.92231	2.3314e-15	7.99923e-14
PODXL	3038.11	4.85292	0.458771	10.5781	3.76577e-26	4.6877e-24
ADAMTS8	40.3548	4.84831	0.845641	5.7333	9.84951e-09	1.35476e-07
AIF1L	309.113	4.82235	0.631411	7.63741	2.21629e-14	6.68325e-13
LINC02595	30.4126	4.77927	0.990527	4.82498	1.40019e-06	1.27954e-05
H4C6	150.081	4.77017	0.621878	7.67058	1.71219e-14	5.22487e-13
TNFRSF8	42.7055	4.72184	1.00421	4.70204	2.57573e-06	2.21528e-05
APOE	193.455	4.71912	1.06181	4.44442	8.81274e-06	6.77635e-05
LOC107984737	47.8388	4.66951	0.75882	6.15364	7.57243e-10	1.25378e-08
PTPRZ1	1913.66	4.66112	0.26254	17.7539	1.60772e-70	8.20541e-67
ZNF649	14.5065	4.61718	1.12382	4.10847	3.98291e-05	0.000262972
IMPA2	92.0541	4.6164	0.612495	7.53704	4.80774e-14	1.38826e-12
LINC01484	18.101	4.61203	0.961574	4.79633	1.61598e-06	1.45717e-05
LOC107987172	31.3826	4.60368	0.868481	5.30084	1.15269e-07	1.30156e-06
UST	810.696	4.5893	0.543294	8.44718	2.98435e-17	1.25879e-15
ACOXL	285.204	4.58601	0.592487	7.74028	9.91952e-15	3.14941e-13
JAKMIP2-AS1	20.2512	4.55965	1.03279	4.4149	1.01056e-05	7.65515e-05
ST14	34.506	4.55211	0.83648	5.44199	5.26892e-08	6.35351e-07
IFITM1	30.3955	4.54616	1.10897	4.09943	4.14161e-05	0.000271955
FAM83F	39.5561	4.5306	0.978353	4.63084	3.64186e-06	3.03167e-05
EPHX3	14.8927	4.52518	0.988774	4.57655	4.72701e-06	3.84623e-05
LINC00664	10.603	4.52097	1.0373	4.3584	1.31019e-05	9.66664e-05
H2AC16	306.478	4.50647	0.566509	7.9548	1.79414e-15	6.25042e-14
LGALS3	49.8007	4.50465	0.643111	7.00447	2.47924e-12	5.71262e-11
LINC02751	25.2154	4.4959	1.14311	3.93303	8.38806e-05	0.000509801
RBM47	325.191	4.47794	0.474157	9.44401	3.58784e-21	2.45791e-19
CDT1	136.593	4.43016	0.619252	7.15406	8.42495e-13	2.0549e-11
IGSF5	89.7441	4.4173	0.819645	5.38928	7.07399e-08	8.31408e-07
PIF1	94.5433	4.40809	0.562779	7.83271	4.77449e-15	1.57466e-13
AP1M2	20.1215	4.40525	0.988201	4.45785	8.27869e-06	6.41159e-05
NPR1	29.0472	4.39733	0.905791	4.85468	1.20581e-06	1.11741e-05
MACC1	51.8611	4.39312	0.817442	5.37423	7.69104e-08	8.98241e-07
SKA3	193.56	4.39047	0.649781	6.75685	1.41025e-11	2.97113e-10
SPRY4	412.482	4.34953	0.709844	6.12744	8.93033e-10	1.46084e-08
ARHGEF19	36.4091	4.3221	0.76322	5.66299	1.48758e-08	1.96309e-07
CDCA5	115.138	4.30037	0.657446	6.54103	6.10972e-11	1.19017e-09
HJURP	319.818	4.29776	0.442504	9.71237	2.67062e-22	2.02679e-20
PPARGC1B	126.426	4.29361	0.647238	6.63374	3.27281e-11	6.56976e-10
USP44	306.451	4.2934	0.414252	10.3642	3.6059e-25	4.0671e-23
GRHL2	190.511	4.28396	0.487031	8.79607	1.41688e-18	7.0896e-17
ZNF732	235.59	4.28083	0.551835	7.75744	8.66616e-15	2.76006e-13
ADM	70.7803	4.28046	0.943568	4.53646	5.72055e-06	4.56906e-05
ROR1	1930.86	4.27946	0.364614	11.737	8.23764e-32	1.75179e-29
VWDE	73.8626	4.26757	0.681177	6.265	3.72835e-10	6.48333e-09
CDCP1	46.3059	4.23956	0.951859	4.45398	8.42943e-06	6.5135e-05
SFRP2	1788.71	4.23736	0.560228	7.56364	3.91952e-14	1.14538e-12
PMEL	78.5534	4.23111	0.823248	5.13953	2.75423e-07	2.91788e-06
LRAT	86.7037	4.20312	0.75706	5.5519	2.82581e-08	3.57872e-07
LINC00862	20.7509	4.1956	0.915259	4.58405	4.56049e-06	3.72558e-05
SLC1A5	323.047	4.18926	0.653536	6.41014	1.45385e-10	2.68115e-09
EXO1	159.47	4.17286	0.355898	11.7249	9.50409e-32	2.00027e-29
STK26	209.038	4.16863	0.476998	8.73931	2.34541e-18	1.14549e-16
ZNF850	259.708	4.16748	0.360955	11.5457	7.76101e-31	1.55334e-28
TK1	22.1685	4.15192	0.869725	4.77383	1.80758e-06	1.61213e-05
ETV1	226.702	4.14432	1.0533	3.93461	8.33311e-05	0.000506914
XRCC2	291.293	4.14319	0.332893	12.446	1.47008e-35	4.00156e-33
FZD7	1189.09	4.13604	0.446713	9.25883	2.06693e-20	1.30086e-18
GALNT6	19.5655	4.13307	0.829308	4.98375	6.23627e-07	6.17726e-06
LLGL2	54.9666	4.13082	0.582568	7.09071	1.33423e-12	3.18576e-11
CHODL	539.148	4.12646	0.608158	6.78518	1.15944e-11	2.47593e-10
MCM5	490.522	4.12332	0.346996	11.8829	1.45215e-32	3.33098e-30
SNTG2	553.157	4.1212	0.688834	5.98287	2.19241e-09	3.36781e-08
LPAR3	45.8647	4.11477	0.92813	4.4334	9.27581e-06	7.10033e-05
LOC105370108	42.7095	4.10531	0.690494	5.94547	2.75672e-09	4.19362e-08
LOC100128885	89.0509	4.09193	0.58589	6.98413	2.86635e-12	6.55279e-11
GNA14	100.972	4.08748	0.769227	5.31375	1.07393e-07	1.21802e-06
RPS9	10.8169	4.08018	1.07361	3.80042	0.000144448	0.00082487
P2RY1	60.5688	4.07103	0.73211	5.56068	2.6872e-08	3.41589e-07
CLN6	151.466	4.06618	0.713738	5.69702	1.2192e-08	1.63965e-07
H1-3	332.34	4.06458	0.424167	9.58251	9.47141e-22	6.85669e-20
COL9A3	16.985	4.0374	1.01084	3.99412	6.49349e-05	0.000406391
TCF7L1	590.658	4.01993	0.632131	6.35933	2.02641e-10	3.65776e-09
LOC105372446	35.4579	4.00996	0.696857	5.75436	8.69722e-09	1.21032e-07
ERVMER34-1	67.8443	3.99265	0.971849	4.10831	3.98573e-05	0.000263073
LINC00540	26.7313	3.99096	1.01951	3.91459	9.05576e-05	0.000544065
SLC7A11	142.216	3.98471	0.605662	6.5791	4.73311e-11	9.34492e-10
CD9	24.9028	3.98252	0.872685	4.56352	5.03033e-06	4.0671e-05
STEAP3	60.7272	3.96068	0.646041	6.13068	8.75018e-10	1.43426e-08
NCAPH	177.908	3.95786	0.60675	6.52305	6.88896e-11	1.33686e-09
HAS3	88.4194	3.95498	0.68048	5.81204	6.17177e-09	8.82947e-08
PLA2G3	48.8882	3.94835	0.853658	4.62521	3.74211e-06	3.10802e-05
SMPDL3B	45.9431	3.9431	0.611461	6.44865	1.12853e-10	2.12733e-09
H4C13	325.943	3.93894	0.566103	6.958	3.45139e-12	7.80288e-11
SLFN13	76.4815	3.93032	0.487582	8.06083	7.5779e-16	2.74783e-14
LOC105376442	15.307	3.92191	0.853418	4.59553	4.31652e-06	3.53903e-05
KIF4A	272.867	3.92163	0.632131	6.20383	5.51068e-10	9.3439e-09
ASS1	50.887	3.91416	0.819246	4.77776	1.77263e-06	1.58304e-05
TRDN	58.3536	3.89978	0.934531	4.17298	3.00637e-05	0.000203363
EMX1	24.5147	3.89954	0.782714	4.98207	6.29076e-07	6.22219e-06
TJP2	303.224	3.89858	0.438166	8.89749	5.71264e-19	3.00576e-17
CDC20	182.352	3.89525	0.448049	8.69381	3.50481e-18	1.65627e-16
PALD1	135.697	3.88916	0.516851	7.52472	5.28314e-14	1.51058e-12
CLSPN	232.986	3.87945	0.636295	6.09693	1.08122e-09	1.73667e-08
H3C13	51.1615	3.87762	0.790019	4.90827	9.1885e-07	8.78199e-06
LOC105372310	766.071	3.86983	0.308056	12.5621	3.41079e-36	9.67102e-34
TGIF1	200.257	3.86095	0.453929	8.50563	1.80614e-17	7.77896e-16
LOC105377021	74.4447	3.85753	0.543647	7.09565	1.28748e-12	3.08134e-11
SHISA9	739.427	3.85276	0.629132	6.12392	9.12984e-10	1.48752e-08
LCTL	12.3441	3.83777	0.907453	4.22917	2.34559e-05	0.000162764
BRCA2	401.64	3.83484	0.346644	11.0628	1.90156e-28	2.89704e-26
ACRV1	22.0231	3.83223	0.757363	5.05997	4.19314e-07	4.28443e-06
MARVELD3	38.1821	3.8126	0.666525	5.72011	1.06453e-08	1.45367e-07
BRCA1	332.669	3.80735	0.299649	12.706	5.47481e-37	1.69346e-34
SLC7A3	82.9485	3.79944	0.777224	4.88848	1.01619e-06	9.62669e-06
ARHGEF16	34.396	3.7987	0.796905	4.76682	1.87159e-06	1.66124e-05
PCSK9	86.2861	3.78062	0.786366	4.80772	1.52663e-06	1.38394e-05
LOC107987104	21.0874	3.7782	0.846674	4.4624	8.10455e-06	6.28865e-05
SLC16A1-2	23.9761	3.77153	0.806716	4.67516	2.9372e-06	2.49845e-05
MIS18BP1	321.587	3.76593	0.376255	10.009	1.39164e-23	1.2571e-21
KIF14	216.284	3.75927	0.320875	11.7157	1.059e-31	2.20607e-29
LOC112268050	86.7442	3.75849	0.586485	6.4085	1.46962e-10	2.70535e-09
PMAIP1	64.819	3.75712	0.949947	3.95509	7.65057e-05	0.000469733
ZNF90	257.304	3.74554	0.341381	10.9717	5.22663e-28	7.732e-26
LOC107984489	24.9971	3.74552	0.747561	5.01032	5.43384e-07	5.45026e-06
FAM160A1	248.717	3.74292	0.551516	6.7866	1.14811e-11	2.45688e-10
CHAF1A	309.257	3.74123	0.359403	10.4096	2.24217e-25	2.57156e-23
SEPHS1	587.836	3.74109	0.255665	14.6328	1.73487e-48	1.60222e-45
NRARP	76.4321	3.73486	0.768522	4.8598	1.17503e-06	1.09336e-05
RBPMS	1005.47	3.73061	0.396492	9.40904	5.00674e-21	3.35123e-19
PLK4	161.72	3.72665	0.641067	5.81319	6.12936e-09	8.77496e-08
CDK1	152.224	3.71999	0.423423	8.78553	1.5563e-18	7.73038e-17
FAM83D	138.018	3.71995	0.585575	6.35264	2.1165e-10	3.80356e-09
PKDCC	355.045	3.71952	0.554084	6.71292	1.90771e-11	3.96194e-10
ALPL	244.629	3.70815	0.556299	6.66575	2.63312e-11	5.34345e-10
TESMIN	37.0668	3.69727	0.679082	5.44451	5.19474e-08	6.27518e-07
MYBL2	157.104	3.68818	0.427735	8.62258	6.54626e-18	2.98975e-16
SAPCD2	73.52	3.68133	0.646029	5.69841	1.20933e-08	1.6296e-07
GRPR	15.6204	3.67	0.901304	4.07188	4.66344e-05	0.000303005
HPN	18.2818	3.66807	0.947934	3.86954	0.000109041	0.000640229
AUNIP	57.0799	3.66329	0.558849	6.55505	5.56221e-11	1.08976e-09
ESPL1	208.713	3.66313	0.497224	7.36715	1.74314e-13	4.63965e-12
C19orf48	226.408	3.66061	0.527238	6.94299	3.83894e-12	8.62178e-11
JPH1	171.852	3.65938	0.33116	11.0502	2.18747e-28	3.28362e-26
CDK18	72.0778	3.651	0.704725	5.18075	2.20998e-07	2.37707e-06
FGFR4	52.3729	3.64999	0.766808	4.75998	1.93617e-06	1.71483e-05
FAM72D	12.2941	3.64996	0.864149	4.22376	2.40263e-05	0.000166214
CHEK2	81.7898	3.64414	0.647251	5.63018	1.80017e-08	2.34828e-07
RPL22L1	71.5673	3.64349	0.718964	5.0677	4.02661e-07	4.13705e-06
KLKB1	21.6648	3.63821	0.733724	4.95855	7.10196e-07	6.92721e-06
MCM4	645.26	3.63562	0.366363	9.92354	3.28872e-23	2.83288e-21
BCL2L12	27.0342	3.6335	0.822869	4.41565	1.00706e-05	7.63146e-05
CDCA7L	192.482	3.63285	0.366258	9.91883	3.44762e-23	2.94491e-21
CENPM	80.7417	3.6315	0.696276	5.2156	1.8322e-07	1.99703e-06
CYBA	41.9644	3.62945	0.827816	4.38437	1.16324e-05	8.67329e-05
SNHG8	33.0957	3.62293	0.717858	5.04687	4.49106e-07	4.56827e-06
HMMR	88.4799	3.6164	0.446612	8.09741	5.61422e-16	2.07635e-14
EPCAM	90.5377	3.61342	0.67607	5.34474	9.05475e-08	1.04025e-06
DEPDC1	193.306	3.59728	0.447867	8.03202	9.58783e-16	3.42195e-14
CDCA7	149.991	3.59239	0.614914	5.8421	5.15473e-09	7.45282e-08
MTFP1	30.2768	3.59112	0.851675	4.21654	2.48081e-05	0.000170869
TTK	243.73	3.58532	0.390426	9.1831	4.18872e-20	2.52996e-18
PRR11	279.755	3.58361	0.437112	8.19837	2.4366e-16	9.3152e-15
ZNF788P	129.723	3.57471	0.38658	9.24701	2.30859e-20	1.43689e-18
PLCB3	229.035	3.57406	0.464868	7.68832	1.49078e-14	4.59037e-13
TONSL	69.3516	3.56873	0.757543	4.71093	2.46589e-06	2.12679e-05
SLC17A9	19.7593	3.56643	0.909184	3.92267	8.75723e-05	0.000529715
BIRC5	160.947	3.56554	0.435271	8.19153	2.5792e-16	9.80529e-15
TEX15	145.807	3.56435	0.468002	7.61611	2.6144e-14	7.78031e-13
NDC80	127.012	3.56297	0.602747	5.91123	3.39568e-09	5.05054e-08
MAD2L1	141.087	3.55693	0.620427	5.73304	9.8648e-09	1.35525e-07
JADE2	92.9932	3.54864	0.784434	4.52382	6.07321e-06	4.8337e-05
BUB1	411.622	3.54006	0.417832	8.47245	2.40285e-17	1.02409e-15
GLB1L3	53.2085	3.53757	0.850232	4.16071	3.17265e-05	0.000213761
INAVA	110.04	3.52827	0.63892	5.52224	3.34714e-08	4.18188e-07
LOC112267883	18.6406	3.52751	0.697831	5.05496	4.3048e-07	4.39412e-06
DDX11	259.576	3.52711	0.474929	7.4266	1.11426e-13	3.02496e-12
TEAD2	217.605	3.51492	0.618811	5.68012	1.34604e-08	1.79252e-07
CECR2	1475.93	3.50221	0.368416	9.50613	1.97887e-21	1.38827e-19
DUSP6	911.04	3.50069	0.608427	5.75367	8.73252e-09	1.21358e-07
RASSF3	162.489	3.4998	0.736336	4.753	2.00424e-06	1.76212e-05
POLR3K	26.5137	3.49879	0.652976	5.35823	8.40431e-08	9.73194e-07
MIR17HG	134.877	3.49595	0.634363	5.51096	3.56875e-08	4.43703e-07
DPH2	84.5291	3.49559	0.738042	4.73631	2.17647e-06	1.89802e-05
LRP4	133.081	3.4829	0.769862	4.52406	6.06653e-06	4.83027e-05
GPC4	491.304	3.48061	0.678907	5.12678	2.94732e-07	3.10632e-06
SLC4A11	25.3212	3.47867	0.770091	4.51722	6.26559e-06	4.97132e-05
SOX3	209.113	3.47844	0.711238	4.89068	1.00487e-06	9.5283e-06
H3C10	124.567	3.47714	0.573805	6.0598	1.36291e-09	2.15521e-08
HMGA1	1641.39	3.47696	0.409943	8.48157	2.22181e-17	9.50907e-16
PARPBP	203.596	3.45869	0.396757	8.71742	2.84622e-18	1.37365e-16
EMSLR	30.2343	3.45665	0.744074	4.64557	3.39143e-06	2.84221e-05
RAB25	16.1053	3.45592	0.695989	4.96548	6.85328e-07	6.70708e-06
FIRRE	718.553	3.45116	0.403855	8.54555	1.27931e-17	5.59251e-16
HELLS	1379.65	3.45074	0.330001	10.4568	1.36435e-25	1.63842e-23
TEAD4	117.495	3.43988	0.696054	4.94197	7.7336e-07	7.48608e-06
PCLAF	121.616	3.43292	0.485046	7.07752	1.46752e-12	3.47558e-11
DTL	424.902	3.43085	0.343143	9.9983	1.5503e-23	1.39424e-21
AURKB	122.621	3.42603	0.528269	6.48539	8.85008e-11	1.69329e-09
AFMID	33.2469	3.41872	0.702871	4.86393	1.15075e-06	1.0737e-05
SYT10	113.859	3.4139	0.540391	6.31745	2.65907e-10	4.71633e-09
FOXM1	189.078	3.41312	0.327786	10.4126	2.17102e-25	2.51826e-23
CENPQ	73.9995	3.412	0.830569	4.10803	3.99041e-05	0.000263297
DNMT3B	1035.27	3.41094	0.340579	10.0151	1.30803e-23	1.18682e-21
PUS1	153.55	3.40993	0.64837	5.25923	1.44656e-07	1.60672e-06
SLC35F2	79.8098	3.40775	0.733171	4.64795	3.35245e-06	2.81416e-05
LOC112268134	18.5164	3.39909	0.81562	4.16749	3.07976e-05	0.000207946
H2BC14	234.967	3.39366	0.471509	7.19744	6.13554e-13	1.5369e-11
RRM2	592.279	3.38246	0.336989	10.0373	1.04479e-23	9.56472e-22
CDH3	160.894	3.3806	0.50221	6.73144	1.6799e-11	3.51385e-10
ADAMTS19	552.986	3.37945	0.372034	9.08372	1.0493e-19	6.02744e-18
C15orf39	87.4772	3.37854	0.529798	6.37704	1.80544e-10	3.27047e-09
GJA1	754.415	3.37819	0.701096	4.81844	1.44688e-06	1.31631e-05
EDA	412.784	3.37721	0.443161	7.62073	2.52249e-14	7.51776e-13
MCM3	472.707	3.36791	0.344542	9.77502	1.44125e-22	1.14934e-20
LOC101927825	14.6517	3.36318	0.894046	3.76175	0.000168728	0.000945017
KCNK1	27.9562	3.36236	0.840354	4.00112	6.30426e-05	0.000395639
ITPRIPL1	55.8052	3.3539	0.784184	4.27693	1.8949e-05	0.000134742
MCM10	172.324	3.34589	0.421654	7.93516	2.10219e-15	7.28627e-14
GNAS-AS1	77.4438	3.3449	0.639909	5.22715	1.72147e-07	1.88539e-06
HRH2	43.6756	3.34353	0.763366	4.37998	1.18688e-05	8.83297e-05
DIAPH2	530.476	3.33845	0.554039	6.02565	1.68428e-09	2.63887e-08
CENPE	662.734	3.3377	0.294833	11.3207	1.03675e-29	1.85659e-27
ARHGAP45	55.6766	3.33667	0.711517	4.68952	2.73848e-06	2.34505e-05
CDC25C	80.2817	3.33417	0.601408	5.54395	2.95727e-08	3.72901e-07
FGFR2	1322.41	3.33239	0.520382	6.40375	1.51608e-10	2.78191e-09
RHOH	19.6231	3.32578	0.884063	3.76193	0.000168607	0.000944859
FGFR1	1886.62	3.3249	0.41345	8.04186	8.8488e-16	3.16927e-14
NPM3	42.4728	3.31062	0.729707	4.53691	5.70835e-06	4.5611e-05
KIF18B	270.161	3.31012	0.350642	9.44018	3.72128e-21	2.5408e-19
BUB1B	31.8403	3.30767	0.653432	5.062	4.14888e-07	4.24558e-06
CTSV	61.4202	3.30513	0.796017	4.15209	3.29451e-05	0.000221314
POLQ	413.189	3.29831	0.383847	8.59279	8.48847e-18	3.80862e-16
CTSC	473.96	3.29745	0.486747	6.77447	1.24862e-11	2.65252e-10
TST	43.0481	3.29723	0.635693	5.18684	2.13896e-07	2.30432e-06
LOC400499	88.8621	3.29701	0.749879	4.39672	1.09898e-05	8.2454e-05
LOC105378338	31.8281	3.29202	0.774922	4.24819	2.15505e-05	0.000150876
RHBDF2	35.8325	3.29095	0.746403	4.40908	1.03813e-05	7.84942e-05
PTTG1	268.865	3.28761	0.588289	5.58842	2.29144e-08	2.94583e-07
LOC101928217	165.062	3.28603	0.3561	9.22783	2.76174e-20	1.71371e-18
FXYD5	36.206	3.28388	0.783748	4.18997	2.78996e-05	0.000190237
LYN	148.287	3.28336	0.439587	7.46919	8.06929e-14	2.24129e-12
PRIM1	77.4667	3.27672	0.621026	5.2763	1.31821e-07	1.47783e-06
RAB26	53.0928	3.27345	0.609242	5.37299	7.74396e-08	9.03388e-07
KIF15	12.9326	3.26858	0.750134	4.35732	1.31664e-05	9.70741e-05
FERMT1	28.0846	3.26282	0.722512	4.51594	6.30373e-06	4.99963e-05
DLGAP5	236.311	3.26273	0.405683	8.04257	8.79767e-16	3.15649e-14
SNHG19	15.2166	3.25385	0.846208	3.84521	0.00012045	0.000702365
SGO1	90.2409	3.25374	0.466722	6.97146	3.13665e-12	7.11497e-11
GFPT2	199.898	3.2495	0.359419	9.04097	1.55284e-19	8.7331e-18
KCNK5	310.957	3.24585	0.358073	9.06477	1.24863e-19	7.10049e-18
H1-5	1131.77	3.24485	0.465363	6.97272	3.10877e-12	7.06743e-11
CHST7	32.2362	3.24146	0.679408	4.771	1.83313e-06	1.63349e-05
UBE2C	110.855	3.23742	0.694316	4.66274	3.12027e-06	2.6377e-05
CDC6	213.74	3.23681	0.440374	7.35014	1.98003e-13	5.22251e-12
KIF20B	395.899	3.22203	0.315588	10.2096	1.79585e-24	1.85163e-22
TAF4B	179.144	3.21397	0.427731	7.514	5.73461e-14	1.63053e-12
IGSF21	144.691	3.20986	0.610307	5.25942	1.44513e-07	1.60601e-06
B3GALT5-AS1	37.9789	3.19754	0.725817	4.40543	1.05573e-05	7.96188e-05
JADE1	597.354	3.19606	0.257418	12.4158	2.1448e-35	5.68649e-33
RARG	41.6985	3.19423	0.584535	5.46456	4.6405e-08	5.63568e-07
HPDL	21.2948	3.19381	0.794297	4.02092	5.79707e-05	0.000366854
CBX2	302.973	3.18065	0.424177	7.49842	6.45932e-14	1.82389e-12
H2AC14	863.859	3.17083	0.535655	5.91954	3.2285e-09	4.82856e-08
SLC29A1	233.201	3.16226	0.608742	5.19475	2.04996e-07	2.21428e-06
LOC107987083	160.634	3.16101	0.515149	6.1361	8.457e-10	1.39009e-08
SYTL1	24.2917	3.16037	0.762382	4.14539	3.3924e-05	0.000227666
CARD11	53.208	3.15838	0.833047	3.79136	0.000149823	0.000851749
CCNB1	303.542	3.15614	0.419221	7.52858	5.12963e-14	1.47288e-12
LRIG1	1163.66	3.15438	0.443889	7.10624	1.19244e-12	2.86733e-11
FANCD2	167.569	3.15206	0.438157	7.19391	6.2964e-13	1.5714e-11
TRAF2	119.413	3.15196	0.722469	4.36276	1.2843e-05	9.49619e-05
TACC3	311.659	3.14947	0.371628	8.47479	2.35496e-17	1.00578e-15
MIR31HG	69.6484	3.14782	0.840355	3.74582	0.000179805	0.000997476
CKS1B	147.487	3.1454	0.552555	5.69246	1.25221e-08	1.68183e-07
FZD5	169.12	3.14427	0.487449	6.45046	1.11512e-10	2.10595e-09
ZNF66	222.517	3.1401	0.502535	6.24852	4.14357e-10	7.16266e-09
LOC105377862	201.052	3.13303	0.547057	5.72708	1.02176e-08	1.40183e-07
KIF18A	288.424	3.13218	0.480209	6.52255	6.91236e-11	1.34013e-09
WDR62	212.235	3.11975	0.41077	7.59488	3.08081e-14	9.11518e-13
BAIAP2L1	57.4874	3.11468	0.595227	5.23276	1.66996e-07	1.83489e-06
KCNS3	32.5373	3.11434	0.725839	4.29068	1.78129e-05	0.000127462
ASPM	930.011	3.10311	0.346989	8.94298	3.78828e-19	2.02455e-17
ERBB2	610.449	3.10298	0.517865	5.99187	2.07445e-09	3.20105e-08
MELK	254.983	3.09784	0.38383	8.07088	6.9793e-16	2.54433e-14
TRAIP	81.4179	3.09741	0.66131	4.68374	2.81685e-06	2.40711e-05
KLRG2	44.7947	3.09353	0.76623	4.03734	5.40609e-05	0.000344676
CENPK	393.537	3.09321	0.424689	7.28347	3.25342e-13	8.36505e-12
CNMD	78.4311	3.09174	0.551026	5.61088	2.01306e-08	2.60765e-07
GINS3	58.1012	3.08675	0.737473	4.18558	2.84434e-05	0.000193429
BLM	291.247	3.07389	0.386281	7.95765	1.75334e-15	6.12919e-14
MIR924HG	752.603	3.07052	0.45205	6.79244	1.10254e-11	2.36185e-10
LOC105375334	235.941	3.06988	0.524417	5.8539	4.8018e-09	6.97239e-08
SEMA6A	1269.53	3.0666	0.303552	10.1024	5.39032e-24	5.29055e-22
COL23A1	227.923	3.06504	0.585651	5.23356	1.66274e-07	1.82893e-06
GRB14	82.8913	3.06332	0.788098	3.88698	0.000101499	0.00060148
SIX4	90.1579	3.0625	0.756276	4.04945	5.13384e-05	0.000329479
NCAPG2	314.719	3.06184	0.332397	9.21141	3.21874e-20	1.97329e-18
WDHD1	300.973	3.06036	0.377324	8.11069	5.03333e-16	1.8751e-14
SLC7A2	112.652	3.05885	0.532489	5.74444	9.22234e-09	1.27126e-07
LYAR	125.318	3.05452	0.436993	6.98987	2.75138e-12	6.31118e-11
NHSL2	615.318	3.05209	0.527731	5.78342	7.31957e-09	1.03055e-07
RCC2	52.4817	3.04563	0.60663	5.02057	5.15173e-07	5.18347e-06
RASL11B	93.4332	3.04561	0.681236	4.47071	7.79617e-06	6.07245e-05
LOC107984112	47.004	3.04207	0.76042	4.00051	6.32074e-05	0.000396552
TTF2	289.334	3.03715	0.356541	8.51837	1.61812e-17	6.99872e-16
MMP25	16.4142	3.03481	0.716965	4.23286	2.30742e-05	0.000160388
ITGB5	275.328	3.03401	0.418444	7.2507	4.14631e-13	1.05021e-11
TPST2	198.98	3.03301	0.465228	6.51942	7.05801e-11	1.36319e-09
ARAP3	112.46	3.03126	0.657507	4.61024	4.02208e-06	3.32567e-05
LOC107984617	44.099	3.03089	0.605511	5.0055	5.57168e-07	5.57776e-06
MOCOS	34.7533	3.02867	0.795254	3.80843	0.000139855	0.000800264
CGN	83.9999	3.02514	0.438211	6.90339	5.07772e-12	1.12431e-10
GLI2	1290.27	3.01062	0.485166	6.20535	5.45754e-10	9.26148e-09
NCAPG	330.841	3.00923	0.381257	7.89292	2.952e-15	9.9942e-14
CABLES1	117.744	3.00893	0.743239	4.0484	5.15681e-05	0.000330642
ECT2	438.75	3.00617	0.276964	10.854	1.90875e-27	2.63292e-25
CA14	104.995	3.00299	0.758847	3.9573	7.58009e-05	0.000466951
H2AC12	333.997	2.99238	0.506361	5.90957	3.43004e-09	5.09267e-08
COL4A6	307.925	2.99191	0.551312	5.42689	5.73435e-08	6.86609e-07
CCNJL	188.421	2.98905	0.388692	7.69002	1.4711e-14	4.5435e-13
SLC45A3	53.1202	2.98101	0.689617	4.32271	1.54125e-05	0.000111764
NACC1	389.85	2.97823	0.369862	8.05229	8.12613e-16	2.92584e-14
AURKA	159.586	2.97501	0.415834	7.15433	8.40826e-13	2.05328e-11
SALL4	826.704	2.97112	0.453098	6.55734	5.47762e-11	1.07525e-09
DEPDC1B	376.611	2.96696	0.324473	9.14394	6.02155e-20	3.60498e-18
MYOZ3	32.7298	2.96324	0.784008	3.7796	0.000157078	0.00088707
RFC3	858.052	2.96271	0.304231	9.73834	2.06909e-22	1.59398e-20
FAM111B	239.56	2.96233	0.618821	4.78705	1.69247e-06	1.51743e-05
TMEM132B	1130.87	2.95926	0.391641	7.55607	4.15432e-14	1.21158e-12
CCDC150	175.754	2.9592	0.300659	9.84238	7.39384e-23	6.11115e-21
FAM124A	318.019	2.95218	0.481041	6.13707	8.4058e-10	1.38391e-08
CCNB1IP1	263.59	2.94878	0.342843	8.60097	7.90459e-18	3.5623e-16
PIM2	143.207	2.94636	0.454681	6.48005	9.16925e-11	1.74781e-09
ITPR3	141.704	2.93871	0.366357	8.02145	1.04503e-15	3.71676e-14
VIL1	15.9072	2.93496	0.763988	3.84164	0.000122217	0.000711251
LDB2	364.696	2.93053	0.528273	5.54738	2.89985e-08	3.66339e-07
IL4R	77.315	2.92629	0.498149	5.87433	4.24558e-09	6.22655e-08
RCC1	239.821	2.9262	0.383424	7.63176	2.31572e-14	6.95227e-13
TCF7L2	1396.59	2.91863	0.50796	5.74579	9.1495e-09	1.26378e-07
CKAP2L	85.759	2.91805	0.639475	4.56321	5.03785e-06	4.07156e-05
PHACTR2	688.352	2.91788	0.321245	9.08303	1.05593e-19	6.03831e-18
CMTM7	139.617	2.91783	0.507726	5.74686	9.09163e-09	1.25834e-07
CENPF	1485.08	2.91319	0.381159	7.64298	2.12259e-14	6.42917e-13
CCNA2	260.756	2.90946	0.478015	6.08655	1.15368e-09	1.8436e-08
KDM2B-DT	23.7586	2.90405	0.675719	4.29771	1.7257e-05	0.000123788
RSPO4	40.3388	2.9035	0.58974	4.92336	8.5069e-07	8.17263e-06
CLYBL	119.154	2.90216	0.734661	3.95034	7.80415e-05	0.000478013
COL26A1	283.733	2.89795	0.472247	6.13652	8.43468e-10	1.38754e-08
FRAS1	1804.47	2.89546	0.418532	6.91812	4.57675e-12	1.02003e-10
DDX21	797.848	2.89312	0.476226	6.07511	1.239e-09	1.96995e-08
NOP2	157.27	2.89216	0.678141	4.26483	2.00052e-05	0.000141648
H2AC13	221.503	2.89199	0.542238	5.33343	9.63763e-08	1.10102e-06
MCM6	293.084	2.89084	0.318155	9.08626	1.02504e-19	5.92633e-18
MYCN	149.123	2.89057	0.452486	6.38819	1.6786e-10	3.04609e-09
FANCA	270.415	2.88363	0.463004	6.2281	4.72126e-10	8.07917e-09
LINC01162	79.8029	2.87012	0.729966	3.93185	8.42941e-05	0.000512162
TERF1	738.657	2.86992	0.329552	8.70855	3.07778e-18	1.47842e-16
CDCA2	273.416	2.8681	0.408219	7.02587	2.12734e-12	4.94643e-11
MPP6	686.055	2.86743	0.367138	7.81023	5.70836e-15	1.86757e-13
RAD18	270.604	2.86297	0.318774	8.98117	2.67902e-19	1.47418e-17
ZNF724	225.179	2.86115	0.358649	7.97756	1.4925e-15	5.24429e-14
FKBP5	79.8421	2.85723	0.531234	5.37847	7.51199e-08	8.78838e-07
CGNL1	255.766	2.84721	0.49925	5.70298	1.17731e-08	1.59065e-07
DUS3L	70.3688	2.84609	0.709056	4.01392	5.97192e-05	0.000376751
CBS	130.883	2.83899	0.504918	5.62267	1.88026e-08	2.44493e-07
LOC105374455	47.0407	2.83794	0.69694	4.072	4.66114e-05	0.000302952
DSG2	178.234	2.83223	0.526369	5.38069	7.42028e-08	8.69604e-07
SNX5	522.528	2.83138	0.347511	8.14759	3.71237e-16	1.39573e-14
CIP2A	207.545	2.82654	0.40777	6.93169	4.15833e-12	9.30836e-11
ZWINT	138.158	2.82607	0.439526	6.42982	1.27758e-10	2.38407e-09
NEMP1	327.059	2.8222	0.39613	7.12443	1.04513e-12	2.53401e-11
DNAH11	162.347	2.81903	0.751405	3.75168	0.000175655	0.000980048
VASP	67.1823	2.81669	0.714131	3.94422	8.00606e-05	0.000488767
RBBP8	304.848	2.81211	0.424466	6.62506	3.47104e-11	6.9488e-10
GULP1	1521.88	2.8116	0.372369	7.55057	4.33361e-14	1.26027e-12
H2BC13	131.891	2.80721	0.516693	5.43304	5.54027e-08	6.6493e-07
E2F7	287.886	2.80384	0.385891	7.26588	3.70618e-13	9.46954e-12
XRCC3	41.5308	2.7986	0.573094	4.88331	1.04318e-06	9.84587e-06
LPAR4	44.6591	2.79529	0.576444	4.84921	1.23956e-06	1.14609e-05
TPX2	458.262	2.79018	0.288694	9.66483	4.25311e-22	3.18048e-20
H2AC17	465.114	2.78063	0.523513	5.31149	1.08731e-07	1.23046e-06
SNRPA	125.364	2.77822	0.653804	4.24931	2.1443e-05	0.000150407
APRT	81.7501	2.7774	0.506439	5.48417	4.15418e-08	5.08743e-07
CHST6	54.5068	2.77108	0.633319	4.37549	1.21162e-05	8.99139e-05
FANCI	383.04	2.76347	0.331541	8.33523	7.73462e-17	3.10831e-15
CPVL	119.821	2.75937	0.623743	4.42389	9.69413e-06	7.40388e-05
CDCA4	100.049	2.75856	0.66735	4.1336	3.57119e-05	0.000237633
LDLRAP1	53.0166	2.75853	0.52008	5.30405	1.13263e-07	1.27962e-06
TERC	55.5823	2.75462	0.683393	4.03081	5.55857e-05	0.000352965
SBSPON	40.2104	2.75158	0.690647	3.98406	6.77464e-05	0.000421659
HROB	53.8985	2.74344	0.614251	4.46632	7.95783e-06	6.18892e-05
GRTP1	50.0185	2.73988	0.616743	4.4425	8.89195e-06	6.82697e-05
CENPU	165.412	2.73391	0.494181	5.5322	3.16233e-08	3.96553e-07
SPAG5	325.519	2.72185	0.279261	9.74661	1.90736e-22	1.48622e-20
PAWR	738.577	2.72047	0.240936	11.2912	1.44995e-29	2.52997e-27
GINS1	192.694	2.71975	0.326943	8.31875	8.8898e-17	3.54463e-15
TICRR	271.784	2.71684	0.38726	7.01553	2.29074e-12	5.30328e-11
NDC1	379.851	2.70999	0.418884	6.46955	9.8296e-11	1.86845e-09
ARHGAP11B-3	50.5387	2.70755	0.587143	4.61139	3.99985e-06	3.30863e-05
H2AC4	100.632	2.70648	0.668088	4.05108	5.09819e-05	0.000327809
ZNF525	76.7872	2.705	0.697648	3.87732	0.000105614	0.000621894
SLC39A14	419.276	2.70453	0.46705	5.79066	7.01118e-09	9.92602e-08
CHAF1B	90.8603	2.70407	0.634496	4.26176	2.02824e-05	0.000143226
SOX13	449.126	2.69994	0.442347	6.10367	1.03658e-09	1.66892e-08
PVT1	1547.22	2.69059	0.491269	5.47681	4.33058e-08	5.28761e-07
HMGA2	1034.91	2.68722	0.311669	8.62204	6.57695e-18	2.99706e-16
MCM8	166.202	2.68555	0.279498	9.60845	7.36485e-22	5.40839e-20
CCNB2	137.371	2.68549	0.389847	6.88856	5.63587e-12	1.24117e-10
PTPN14	697.854	2.68465	0.488293	5.49804	3.84045e-08	4.73161e-07
VSIG10	146.493	2.6841	0.359843	7.4591	8.71179e-14	2.39369e-12
C21orf58	106.634	2.68102	0.429	6.24947	4.11856e-10	7.12546e-09
ZNF589	301.09	2.67785	0.264898	10.109	5.04093e-24	4.99566e-22
SPC24	74.8925	2.67455	0.548047	4.88014	1.0601e-06	9.99629e-06
PUS7	335.512	2.67316	0.268999	9.93741	2.86176e-23	2.4967e-21
SNHG15	43.094	2.67053	0.688118	3.88091	0.000104066	0.000614643
MKI67	2365.19	2.66388	0.301207	8.844	9.23502e-19	4.74894e-17
RPSAP58	605.654	2.66235	0.36983	7.19884	6.07265e-13	1.52301e-11
GPR143	83.8981	2.66215	0.408321	6.51975	7.04237e-11	1.36146e-09
F11R	257.929	2.65857	0.518899	5.12349	2.99931e-07	3.15461e-06
PHC1	458.956	2.65825	0.211375	12.576	2.86211e-36	8.34713e-34
H2BC10	308.98	2.65409	0.483519	5.48911	4.03958e-08	4.95601e-07
LOC101928437	76.1488	2.65166	0.629307	4.21362	2.51311e-05	0.000172919
PRKAR1B	154.265	2.65071	0.50888	5.20891	1.89952e-07	2.06379e-06
H3C1	144.292	2.64871	0.563761	4.69828	2.62365e-06	2.25429e-05
WWC1	303.13	2.64778	0.448404	5.90489	3.52881e-09	5.22791e-08
KIF11	358.552	2.64614	0.34383	7.69608	1.40308e-14	4.3598e-13
CIT	672.33	2.64327	0.341531	7.73948	9.98272e-15	3.16455e-13
ZFP36L1	691.442	2.6409	0.431911	6.11444	9.68976e-10	1.56873e-08
E2F1	175.666	2.63738	0.532986	4.9483	7.48628e-07	7.27081e-06
NUP37	98.8332	2.63171	0.62851	4.18721	2.82402e-05	0.000192238
IQGAP2	400.421	2.62777	0.652455	4.02751	5.63707e-05	0.000357475
FBXO5	196.538	2.62586	0.443473	5.92114	3.1971e-09	4.78511e-08
POLA2	182.294	2.62568	0.361619	7.26089	3.84545e-13	9.77645e-12
LOC105369438	44.164	2.62488	0.531227	4.94116	7.76587e-07	7.51375e-06
MCM7	623.358	2.62263	0.38529	6.80689	9.97304e-12	2.14541e-10
CENPI	259.597	2.6221	0.339364	7.72651	1.10537e-14	3.47171e-13
RAD51AP1	137.458	2.61735	0.440243	5.94524	2.76051e-09	4.19627e-08
SNHG12	79.455	2.61484	0.552903	4.72929	2.25302e-06	1.95726e-05
JARID2	1717.03	2.61246	0.383221	6.81711	9.2887e-12	2.00453e-10
TYMS	83.6781	2.61011	0.481777	5.41767	6.03797e-08	7.1787e-07
TEDC2	62.569	2.60303	0.623117	4.17744	2.94811e-05	0.000199671
H2BC17	300.527	2.59565	0.508527	5.10425	3.32101e-07	3.46441e-06
SH3D19	652.021	2.59408	0.418374	6.2004	5.63199e-10	9.51798e-09
H3C8	368.115	2.59224	0.541088	4.79079	1.6613e-06	1.49275e-05
PLEKHG3	382.013	2.58896	0.50522	5.12442	2.98455e-07	3.1407e-06
CENPN	48.0535	2.58453	0.604443	4.27589	1.90374e-05	0.000135323
CDC45	129.329	2.58393	0.515727	5.01026	5.43557e-07	5.45026e-06
DNA2	222.278	2.58269	0.364503	7.08552	1.38518e-12	3.29971e-11
CDCA3	75.5126	2.57973	0.572727	4.50429	6.65948e-06	5.25932e-05
CCNE1	60.1838	2.5712	0.565231	4.54893	5.39188e-06	4.33709e-05
URB2	197.546	2.56479	0.364291	7.04051	1.91539e-12	4.50491e-11
SORD	150.855	2.56363	0.465664	5.50531	3.6851e-08	4.55671e-07
H3C11	201.758	2.55918	0.542921	4.71372	2.43239e-06	2.10412e-05
RFWD3	444.742	2.55872	0.34416	7.43468	1.04824e-13	2.86476e-12
CCDC137	61.1384	2.5583	0.607765	4.20936	2.561e-05	0.000175977
NPM1	2216.54	2.55314	0.431648	5.91487	3.32145e-09	4.95306e-08
H3C6	131.227	2.55215	0.484798	5.26435	1.4069e-07	1.56779e-06
TOP2A	986.523	2.54866	0.39701	6.41963	1.36607e-10	2.53992e-09
BEND3	252.775	2.54751	0.294965	8.63664	5.78919e-18	2.66786e-16
EME1	74.9745	2.54533	0.518446	4.90954	9.12903e-07	8.73332e-06
UTP20	412.741	2.54526	0.244399	10.4144	2.13216e-25	2.48732e-23
KIF20A	286.116	2.54398	0.455588	5.58394	2.35134e-08	3.01524e-07
SINHCAF	25.1635	2.54295	0.674722	3.76888	0.000163979	0.000922719
LINC01515	96.0756	2.54142	0.514538	4.93923	7.84315e-07	7.57775e-06
CENPW	165.792	2.53835	0.336506	7.54325	4.58412e-14	1.32744e-12
NIBAN1	109.17	2.53606	0.595478	4.25885	2.05479e-05	0.00014495
MCM2	340.914	2.53481	0.437505	5.79378	6.88193e-09	9.76335e-08
H3C2	447.001	2.53101	0.47853	5.28912	1.22903e-07	1.38317e-06
TEK	123.023	2.53026	0.449422	5.63003	1.80178e-08	2.34888e-07
ESCO2	134.278	2.5206	0.474416	5.31306	1.07798e-07	1.22125e-06
TRIP13	91.5231	2.50914	0.47665	5.26411	1.40869e-07	1.56893e-06
KIF23	266.77	2.5057	0.391306	6.40342	1.51939e-10	2.78442e-09
PAICS	1188.02	2.50308	0.366409	6.83139	8.40968e-12	1.81868e-10
NUF2	124.28	2.50236	0.350239	7.14472	9.01787e-13	2.19428e-11
PNP	82.2154	2.50074	0.46074	5.42765	5.7101e-08	6.84106e-07
MND1	184.493	2.49448	0.323851	7.70257	1.33359e-14	4.15651e-13
CDC25A	196.203	2.49229	0.351136	7.09779	1.26769e-12	3.03755e-11
BRIP1	529.52	2.49157	0.397354	6.27039	3.60136e-10	6.27854e-09
C1orf226	75.1049	2.49109	0.560335	4.44571	8.76008e-06	6.74094e-05
FANCB	186.229	2.49105	0.350423	7.10869	1.17151e-12	2.82365e-11
POC1A	140.308	2.48973	0.376579	6.61144	3.80602e-11	7.58789e-10
[truncated: 3,109 more rows]

## Sheet: Fig3C D13vsD7
FOXP2	gene-FOXP2	522.597	-3.58069	0.29826	-12.0053	3.33445e-33	5.47383e-29
[truncated: 125 more rows]

[truncated: 2 more sheets: Fig3C D18vsD13, Sheet9]
